# Supplementary material for: Genome-wide association study of cerebellar volume provides insights into heritable mechanisms underlying brain development and mental health
Source: Commun Biol. 2022 Jul 16;5:710. doi: 10.1038/s42003-022-03672-7 (PMC9288439; doi:10.1038/s42003-022-03672-7)
Supplement: Supplementary file 4 — Supplementary Data 1-21 [file 42003_2022_3672_MOESM4_ESM.xlsx]

## Sheet: 1. Partitioned heritability
Supplementary Data 1. Partitioned heritability of cerebellar volume for SNP annotations.
Partitioned heritability estimates were calculated using stratified LDSC regression. Prop. SNPs = proportion of total SNPs that belong to a given category (categories are not mutually exclusive. I.e., a SNP may be assigned to more than one category); Prop. h2 = proportion of heritability ascribed to SNPs in the category; Enrichment = proportion of heritabiltiy divided by proportion SNPs; Enrichme…
Category	Prop. SNPs	Prop. h2	Prop. h2 SE	Enrichment	Enrichment SE	Enrichment P-value
Coding (UCSC)	0.0146582	0.0416443	0.0582534	2.84103	3.97413	0.641377
Conserved (LindbladToh)	0.0260625	0.260674	0.0880962	10.0019	3.38019	0.0103782
CTCF (Hoffman)	0.0238288	-0.0602756	0.0678791	-2.52952	2.84861	0.213569
DGF (ENCODE)	0.137594	0.294994	0.172526	2.14395	1.25388	0.358681
DHS peaks (Trynka)	0.111766	0.397551	0.146871	3.557	1.3141	0.0526825
DHS (Trynka)	0.167755	0.429299	0.182366	2.55908	1.0871	0.152201
Enhancer (Andersson)	0.00433537	0.0364024	0.0359068	8.3966	8.28229	0.369207
Enhancer (Hoffman)	0.0633203	0.230929	0.0908195	3.647	1.43429	0.0638068
FetalDHS (Trynka)	0.0847566	0.0990124	0.139365	1.1682	1.6443	0.918397
H3K27ac (Hnisz)	0.391169	0.775676	0.069149	1.98297	0.176775	1.31947e-07
H3K27ac (PGC2)	0.269477	0.321417	0.112162	1.19274	0.416223	0.643003
H3K4me1 peaks (Trynka)	0.171318	0.762373	0.1592	4.45004	0.929265	0.000144942
H3K4me1 (Trynka)	0.426568	0.829516	0.137425	1.94463	0.322163	0.0027907
H3K4me3 peaks (Trynka)	0.0417894	0.184691	0.0900306	4.41956	2.15439	0.112696
H3K4me3 (Trynka)	0.133307	0.346911	0.0933949	2.60234	0.700599	0.0245734
H3K9ac peaks (Trynka)	0.0387701	0.422894	0.10687	10.9077	2.7565	0.00026013
H3K9ac (Trynka)	0.126111	0.381377	0.097848	3.02413	0.775887	0.0106391
Intron (UCSC)	0.387453	0.50445	0.0453782	1.30196	0.117119	0.0103722
PromoterFlanking (Hoffman)	0.00842726	0.0277418	0.0437388	3.29191	5.19015	0.658042
Promoter (UCSC)	0.0311637	0.0882357	0.0605429	2.83136	1.94274	0.348813
Repressed (Hoffman)	0.461222	0.157795	0.112292	0.342124	0.243466	0.00863195
SuperEnhancer (Hnisz)	0.16842	0.370539	0.0368997	2.20009	0.219093	4.95549e-07
TFBS (ENCODE)	0.132451	0.444797	0.137638	3.35821	1.03917	0.0229625
Transcribed (Hoffman)	0.345418	0.505182	0.115152	1.46252	0.333368	0.161539
TSS (Hoffman)	0.0182189	0.160817	0.0621107	8.82696	3.40914	0.0230914
UTR 3 (UCSC)	0.0110542	0.271924	0.208596	24.5991	18.8702	0.213059
UTR 5 (UCSC)	0.00542453	-0.00099877	0.0408392	-0.184121	7.52861	0.873728
WeakEnhancer (Hoffman)	0.0210925	-0.0820938	0.0706184	-3.89208	3.34803	0.1439

## Sheet: 2. MIXER
Supplementary Data 2. Univariate MiXeR estimates for cerebellar, cerebral and subcortical volume.
Unvariate estimates: pi=Polygenicity; sig2_beta=Discoverability; nc@p9 = number of trait-influencing variants specific to each trait; AIC = negative AIC value means that there is not enough power in the input data to justify MiXeR model and applying MiXeR is not recommended.
Phenotype	pi		sig2_beta		nc@p9		AIC
	M	SD	M	SD	M	SD
Cerebral volume	0.000395832	5.98603e-05	0.0002898	3.64707e-05	1262.35	190.902	122.105
Subcortical volume	0.000721823	5.24098e-05	0.000172496	8.51622e-06	2301.98	167.141	36.6434
Cerebellar volume	0.000435598	4.12021e-05	0.000359545	2.51912e-05	1389.17	131.398	211.831

## Sheet: 3. Enrichment candidate SNPs
Supplementary Data 3. Fisher's enrichment test for three types of annotations (FUMA) in candidate SNPs compared to reference SNPs
Annotation = functional consequence of SNPs (chromatin state based on most common state in brain tissues); Category = state, score or location based on annotation; Ref count = number of SNPs with the corresponding annotation in the user selected reference panel; Ref prop = proportion of SNPs with the corresponding annotation in the user selected reference panel; Obs count = number of candidate SN…
Annotation	Category	Ref count	Obs count	Ref prop	Obs prop	Enrichment	Fisher P
Chromatin state	1	268145	58	0.0106739	0.016062	1.51311	0.00337965
Chromatin state	2	105774	14	0.00421047	0.00387704	0.92049	0.897485
Chromatin state	3	4184	0	0.00016655	0	NA	NA
Chromatin state	4	693069	224	0.0275885	0.0620327	2.33149	1.12202e-27
Chromatin state	5	3459478	1058	0.137709	0.292994	2.59531	4.88868e-129
Chromatin state	6	49577	19	0.00197348	0.0052617	2.67562	0.000158978
Chromatin state	7	629584	135	0.0250614	0.0373858	1.51094	9.1474e-06
Chromatin state	8	41687	1	0.00165941	0.000276932	0.166635	0.0372155
Chromatin state	9	392170	39	0.0156109	0.0108003	0.688452	0.0185174
Chromatin state	10	20873	2	0.000830877	0.000553863	0.666384	0.775849
Chromatin state	11	8756	5	0.000348544	0.00138466	3.97835	0.00935706
Chromatin state	12	8046	12	0.000320282	0.00332318	10.4228	4.03724e-09
Chromatin state	13	105862	39	0.00421398	0.0108003	2.58062	2.30045e-07
Chromatin state	14	1730957	197	0.068903	0.0545555	0.779722	0.00049204
Chromatin state	15	17603476	1808	0.70073	0.500692	0.428205	4.85342e-139
RDB score	1a	557	0	3.48409e-05	0	NA	NA
RDB score	1b	3268	4	0.000204417	0.00140944	6.91178	0.00297257
RDB score	1c	163	0	1.01958e-05	0	NA	NA
RDB score	1d	3027	4	0.000189342	0.00140944	7.46165	0.00226228
RDB score	1e	45	0	2.8148e-06	0	NA	NA
RDB score	1f	36179	51	0.00226303	0.0179704	8.07754	1.28269e-28
RDB score	2a	31385	6	0.00196316	0.00211416	1.07708	0.829627
RDB score	2b	304765	51	0.0190634	0.0179704	0.941608	0.731387
RDB score	2c	19730	3	0.00123413	0.00105708	0.856366	1
RDB score	3a	379383	72	0.0237308	0.02537	1.07086	0.537531
RDB score	3b	8860	1	0.000554202	0.000352361	0.635629	1
RDB score	4	1108562	194	0.0693417	0.068358	0.98477	0.882472
RDB score	5	3774697	631	0.236111	0.22234	0.924985	0.0847319
RDB score	6	4532839	807	0.283534	0.284355	1.00405	0.917082
RDB score	7	5783488	1014	0.361763	0.357294	0.980774	0.625352
Genomic location	UTR3	233824	57	0.0093225	0.0158509	1.70029	0.000172534
Genomic location	UTR5	71546	26	0.00285252	0.00723026	2.53469	2.59284e-05
Genomic location	downstream	284177	37	0.0113301	0.0102892	0.908134	0.635916
Genomic location	exonic	254736	24	0.0101563	0.00667408	0.65714	0.0370314
Genomic location	intergenic	11684523	1075	0.465859	0.298943	0.641704	1.01376e-92
Genomic location	intronic	9137749	2080	0.36432	0.57842	1.58767	2.19923e-149
Genomic location	ncRNA_exonic	259951	43	0.0103642	0.0119577	1.15376	0.323185
Genomic location	ncRNA_intronic	2884355	224	0.114998	0.0622914	0.541672	8.25775e-27
Genomic location	ncRNA_splicing	1313	0	5.23489e-05	0	0	1
Genomic location	splicing	2830	0	0.000112831	0	0	1
Genomic location	upstream	266686	30	0.0106327	0.0083426	0.784618	0.193466

## Sheet: 4. ExNS SNPs
Supplementary Data 4. Overview of exonic nonsynonymous SNPs
uniqID = Unique ID of SNPs consists of chr:position:allele1:allele2 where alleles are alphabetically ordered; Chr = chromosome; Pos = position on hg19; Gene = Ensembl gene ID; Symbol = Gene symbol; Exonic function = Functional annotation of exonic SNPs; Exon = Index of exon; AA change = amino acid change; Beta = effect size from cerebellar volume GWAS; SE = standard error of beta from cerebellar …
uniqID	rsID	Chr	Pos	Non-effect allele	Effect allele	Gene	Symbol	Exonic function	Exon	AA change	Beta	SE	St. Beta	MAF	P	CADD
2:223085955:G:T	rs2234675	2	223085955	G	T	ENSG00000135903	PAX3	nonsynonymous SNV	exon6	Thr > Lys	-1688.74	218.265	-0.168286	0.03678	1.05293e-14	25.2
4:103188709:C:T	rs13107325	4	103188709	C	T	ENSG00000138821	SLC39A8	nonsynonymous SNV	exon8	Ala > Thr	1157.91	172.634	0.112445	0.07952	2.02153e-11	23.1
7:99081730:A:G	rs6962772	7	99081730	A	G	ENSG00000198556	ZNF789	nonsynonymous SNV	exon5	Thr > Ala	750.433	122.011	0.0702999	0.165	7.83069e-10	12.76
12:123806219:C:T	rs1060105	12	123806219	C	T	ENSG00000139697	SBNO1	nonsynonymous SNV	exon17	Ser > Asn	548.25	109.127	0.0543106	0.2227	5.09482e-07	22.9

## Sheet: 5. Candidate SNPs
Supplementary Data 5. FUMA output for all candidate SNPs
uniqID = unique ID of SNPs consists of chr:position:allele1:allele2 where alleles are alphabetically ordered; rsID = rsID of SNPs as provided in the input GWAS, otherwise extracted from the specified reference panel; chr = chromosome; pos = position on hg19; MAF = Minor allele frequency computed based on the reference panel; P = P-value from cerebellar volume GWAS (non-GWAS tagged SNPs (extracted…
uniqID	rsID	Chr	Pos	Non-effect allele	Effect allele	MAF	P	Beta	SE	r2	IndSigSNP	GenomicLocus	Nearest gene	Dist	Func	CADD	RDB	minChrState	commonChrState	posMapFilt	eqtlMapFilt
1:50826176:C:T	rs6682989	1	50826176	T	C	0.1948	8.82053e-08	585.985	109.51	0.818138	rs144682688	1	RP11-183G22.1	33493	intergenic	1.468	7	13	14	0	0
1:50826624:A:G	rs78068749	1	50826624	G	A	0.1869	6.61772e-09	646.596	111.439	0.861926	rs144682688	1	RP11-183G22.1	33941	intergenic	0.23	7	9	14	0	0
1:50826924:A:G	rs3992625	1	50826924	G	A	0.1869	6.91069e-09	645.327	111.36	0.861926	rs144682688	1	RP11-183G22.1	34241	intergenic	7.786	5	9	14	0	0
1:50828316:G:GA	rs149776753	1	50828316	G	GA	0.4304	NA	NA	NA	0.709435	rs4926555	1	RP11-183G22.1	35633	intergenic	8.271	NA	9	14	0	0
1:50829879:A:G	rs2765893	1	50829879	G	A	0.4881	1.08621e-08	-500.774	87.5709	0.698681	rs4926555	1	HMGB1P45	34617	intergenic	5.629	6	14	14	0	0
1:50830214:A:G	rs2653889	1	50830214	G	A	0.174	1.339e-10	737.893	114.843	0.959006	rs144682688	1	HMGB1P45	34282	intergenic	4.83	7	13	14	0	0
1:50830896:A:T	rs2765894	1	50830896	T	A	0.4881	1.14149e-08	-499.889	87.5455	0.698681	rs4926555	1	HMGB1P45	33600	intergenic	9.305	5	9	14	0	0
1:50831385:A:G	rs113841607	1	50831385	G	A	0.173	1.6562e-10	734.26	114.858	0.952309	rs144682688	1	HMGB1P45	33111	intergenic	14.09	6	9	14	0	0
1:50832097:C:CCCTT	rs144682688	1	50832097	CCCTT	C	0.1799	6.60731e-11	753.04	115.285	1	rs144682688	1	HMGB1P45	32399	intergenic	2.494	NA	13	14	0	0
1:50832213:C:T	rs2357091	1	50832213	T	C	0.175	3.00168e-10	726.644	115.32	0.952059	rs144682688	1	HMGB1P45	32283	intergenic	2.307	6	13	14	0	0
1:50833414:C:T	rs2653888	1	50833414	T	C	0.4881	1.20269e-08	-499.131	87.5494	0.698681	rs4926555	1	HMGB1P45	31082	intergenic	4.775	NA	9	13	0	0
1:50834471:C:G	rs12139515	1	50834471	C	G	0.173	2.58402e-10	726.672	114.901	0.952309	rs144682688	1	HMGB1P45	30025	intergenic	1.039	2b	1	14	0	0
1:50836955:A:G	rs12124357	1	50836955	A	G	0.4871	7.90973e-09	-505.426	87.5618	0.695339	rs4926555	1	HMGB1P45	27541	intergenic	1.631	7	5	14	0	0
1:50837939:A:G	rs72896949	1	50837939	G	A	0.173	2.34458e-10	728.547	114.925	0.952309	rs144682688	1	HMGB1P45	26557	intergenic	5.5	7	7	14	0	0
1:50838990:C:T	rs6660621	1	50838990	T	C	0.4871	6.83793e-09	-507.56	87.5596	0.695339	rs4926555	1	HMGB1P45	25506	intergenic	2.215	6	13	14	0	0
1:50839740:A:G	rs2356864	1	50839740	A	G	0.4682	1.81543e-09	527.078	87.6183	0.827138	rs4926555	1	HMGB1P45	24756	intergenic	1.664	NA	13	14	0	0
1:50840015:A:G	rs2102188	1	50840015	A	G	0.174	1.9267e-10	731.994	114.921	0.959006	rs144682688	1	HMGB1P45	24481	intergenic	7.84	NA	9	14	0	0
1:50841382:A:G	rs7515823	1	50841382	G	A	0.4871	7.86237e-09	-505.601	87.5766	0.695339	rs4926555	1	HMGB1P45	23114	intergenic	11.56	7	9	15	0	0
1:50842123:A:T	rs4926859	1	50842123	T	A	0.174	1.9267e-10	731.994	114.921	0.959006	rs144682688	1	HMGB1P45	22373	intergenic	4.561	7	9	15	0	0
1:50843153:C:T	rs35166191	1	50843153	C	T	0.173	2.34458e-10	728.547	114.925	0.952309	rs144682688	1	HMGB1P45	21343	intergenic	0.304	6	14	15	0	0
1:50843711:C:G	rs2455638	1	50843711	C	G	0.4871	7.90973e-09	-505.426	87.5618	0.695339	rs4926555	1	HMGB1P45	20785	intergenic	6.316	6	14	15	0	0
1:50843776:A:C	rs2455637	1	50843776	A	C	0.4871	7.91314e-09	-505.445	87.5661	0.695339	rs4926555	1	HMGB1P45	20720	intergenic	9.842	NA	14	15	0	0
1:50844173:C:T	rs2455636	1	50844173	C	T	0.174	1.98942e-10	731.427	114.921	0.959006	rs144682688	1	HMGB1P45	20323	intergenic	2.904	6	7	15	0	0
1:50844697:A:G	rs7525764	1	50844697	G	A	0.4871	7.90973e-09	-505.426	87.5618	0.695339	rs4926555	1	HMGB1P45	19799	intergenic	3.334	5	7	15	0	0
1:50844859:C:G	rs7525876	1	50844859	G	C	0.4871	7.90973e-09	-505.426	87.5618	0.695339	rs4926555	1	HMGB1P45	19637	intergenic	8.113	7	14	15	0	0
1:50844929:G:T	rs7517924	1	50844929	T	G	0.4871	7.90315e-09	-505.454	87.5645	0.695339	rs4926555	1	HMGB1P45	19567	intergenic	1.476	7	14	15	0	0
1:50845365:G:T	rs2784152	1	50845365	T	G	0.4871	7.90973e-09	-505.426	87.5618	0.695339	rs4926555	1	HMGB1P45	19131	intergenic	7.49	7	14	15	0	0
1:50845469:G:GTTT	rs772192858	1	50845469	GTTT	G	0.4871	7.89068e-09	-505.574	87.5811	0.695339	rs4926555	1	HMGB1P45	19027	intergenic	0.493	NA	14	15	0	0
1:50845641:A:G	rs12731247	1	50845641	A	G	0.4871	7.90973e-09	-505.426	87.5618	0.695339	rs4926555	1	HMGB1P45	18855	intergenic	0.989	6	9	15	0	0
1:50845804:G:T	rs12731855	1	50845804	G	T	0.4871	7.90973e-09	-505.426	87.5618	0.695339	rs4926555	1	HMGB1P45	18692	intergenic	0.8	5	9	15	0	0
1:50846032:C:CAAAGGGCAAGATCTCCTTTTT	rs755636501	1	50846032	CAAAGGGCAAGATCTCCTTTTT	C	0.4871	9.61352e-09	-503.98	87.813	0.695339	rs4926555	1	HMGB1P45	18464	intergenic	0.296	NA	9	15	0	0
1:50846286:A:G	rs2653893	1	50846286	A	G	0.4871	7.9154e-09	-505.425	87.5634	0.695339	rs4926555	1	HMGB1P45	18210	intergenic	2.239	NA	9	15	0	0
1:50846747:C:G	rs201499083	1	50846747	C	G	0.4871	1.02107e-08	-502.054	87.6336	0.695339	rs4926555	1	HMGB1P45	17749	intergenic	2.481	7	9	15	0	0
1:50847109:C:G	rs9436893	1	50847109	C	G	0.4871	1.19189e-08	-500.333	87.7365	0.695339	rs4926555	1	HMGB1P45	17387	intergenic	2.492	7	9	15	0	0
1:50847336:C:T	rs113097081	1	50847336	C	T	0.172	2.43469e-10	729.69	115.211	0.94565	rs144682688	1	HMGB1P45	17160	intergenic	3.775	6	9	15	0	0
1:50847647:T:TG	rs570420172	1	50847647	T	TG	0.175	2.73754e-10	726.427	115.025	0.938874	rs144682688	1	HMGB1P45	16849	intergenic	2.122	NA	9	15	0	0
1:50848204:C:G	rs12123055	1	50848204	G	C	0.173	2.80048e-10	726.785	115.146	0.952309	rs144682688	1	HMGB1P45	16292	intergenic	2.147	7	14	15	0	0
1:50848447:C:T	rs1502855	1	50848447	T	C	0.4871	9.48908e-09	-503.252	87.6524	0.695339	rs4926555	1	HMGB1P45	16049	intergenic	10.12	NA	14	15	0	0
1:50849156:A:G	rs2653900	1	50849156	G	A	0.4871	9.72238e-09	-503.047	87.6796	0.695339	rs4926555	1	HMGB1P45	15340	intergenic	7.284	NA	9	15	0	0
1:50849274:A:G	rs2484683	1	50849274	A	G	0.4871	1.78077e-08	-494.473	87.7691	0.695339	rs4926555	1	HMGB1P45	15222	intergenic	4.41	NA	9	15	0	0
1:50849364:C:T	rs2653899	1	50849364	T	C	0.4871	1.20454e-08	-499.819	87.6741	0.695339	rs4926555	1	HMGB1P45	15132	intergenic	6.142	NA	9	15	0	0
1:50849406:A:T	rs2653898	1	50849406	A	T	0.4871	1.20454e-08	-499.819	87.6741	0.695339	rs4926555	1	HMGB1P45	15090	intergenic	7.085	6	9	15	0	0
1:50849547:C:T	rs2784138	1	50849547	C	T	0.4871	1.36706e-08	-497.891	87.6686	0.695339	rs4926555	1	HMGB1P45	14949	intergenic	2.751	NA	9	15	0	0
1:50850677:A:G	rs2653897	1	50850677	A	G	0.174	2.51828e-10	727.944	115.03	0.959006	rs144682688	1	HMGB1P45	13819	intergenic	4.677	NA	9	15	0	0
1:50851128:C:T	rs2784136	1	50851128	C	T	0.4871	1.29495e-08	-498.8	87.6856	0.695339	rs4926555	1	HMGB1P45	13368	intergenic	11.02	NA	9	15	0	0
1:50851189:A:C	rs2653896	1	50851189	A	C	0.4871	1.29495e-08	-498.8	87.6856	0.695339	rs4926555	1	HMGB1P45	13307	intergenic	5.199	NA	9	15	0	0
1:50851457:A:G	rs2653895	1	50851457	G	A	0.4871	1.88252e-08	-493.819	87.8027	0.695339	rs4926555	1	HMGB1P45	13039	intergenic	5.066	NA	9	15	0	0
1:50851923:A:T	rs4448561	1	50851923	T	A	0.4871	1.56557e-08	-495.957	87.6873	0.695339	rs4926555	1	HMGB1P45	12573	intergenic	13.34	7	9	15	0	0
1:50852249:A:G	rs2784135	1	50852249	A	G	0.4871	1.65918e-08	-495.154	87.7003	0.695339	rs4926555	1	HMGB1P45	12247	intergenic	10.79	NA	9	15	0	0
1:50852720:A:G	rs2055492	1	50852720	A	G	0.4831	1.27838e-08	-499.528	87.7794	0.711435	rs4926555	1	HMGB1P45	11776	intergenic	10.46	NA	9	15	0	0
1:50852769:C:T	rs2055491	1	50852769	T	C	0.4831	1.24297e-08	-500.065	87.7998	0.711435	rs4926555	1	HMGB1P45	11727	intergenic	0.681	NA	9	15	0	0
1:50854197:C:G	rs7522339	1	50854197	G	C	0.4831	1.4465e-08	-498.938	88.0029	0.711435	rs4926555	1	HMGB1P45	10299	intergenic	0.758	7	14	15	0	0
1:50854465:A:G	rs5027764	1	50854465	G	A	0.4831	1.09908e-08	-502.028	87.821	0.711435	rs4926555	1	HMGB1P45	10031	intergenic	8.995	7	14	15	0	0
1:50854466:C:T	rs11205718	1	50854466	C	T	0.172	1.79323e-10	732.073	114.734	0.94565	rs144682688	1	HMGB1P45	10030	intergenic	9.159	7	14	15	0	0
1:50854654:A:G	rs5027763	1	50854654	A	G	0.4831	1.1254e-08	-501.65	87.8167	0.711435	rs4926555	1	HMGB1P45	9842	intergenic	13.29	6	14	15	1	0
1:50855083:A:G	rs12137724	1	50855083	A	G	0.4831	1.28239e-08	-499.783	87.8325	0.711435	rs4926555	1	HMGB1P45	9413	intergenic	12.77	6	9	15	1	0
1:50855137:A:G	rs34660213	1	50855137	A	G	0.4831	1.15229e-08	-501.318	87.8204	0.711435	rs4926555	1	HMGB1P45	9359	intergenic	8.427	6	9	15	1	0
1:50855207:A:T	rs12134378	1	50855207	T	A	0.4831	1.17119e-08	-501.133	87.8307	0.711435	rs4926555	1	HMGB1P45	9289	intergenic	7.639	6	9	15	1	0
1:50855284:C:T	rs12145267	1	50855284	C	T	0.4831	1.14861e-08	-501.397	87.8259	0.711435	rs4926555	1	HMGB1P45	9212	intergenic	3.961	6	9	15	1	0
1:50855708:A:G	rs2784133	1	50855708	A	G	0.4831	1.12409e-08	-501.714	87.8248	0.711435	rs4926555	1	HMGB1P45	8788	intergenic	7.362	NA	9	15	1	0
1:50855924:A:G	rs2653887	1	50855924	A	G	0.4831	1.09259e-08	-502.187	87.8332	0.711435	rs4926555	1	HMGB1P45	8572	intergenic	2.573	NA	9	15	1	0
1:50856193:A:T	rs2653886	1	50856193	T	A	0.4831	1.1008e-08	-502.062	87.8309	0.711435	rs4926555	1	HMGB1P45	8303	intergenic	11.53	6	9	15	1	0
1:50856277:C:T	rs2653885	1	50856277	T	C	0.4831	1.1008e-08	-502.062	87.8309	0.711435	rs4926555	1	HMGB1P45	8219	intergenic	7.89	6	9	15	1	0
1:50856537:G:T	rs2784132	1	50856537	G	T	0.4831	1.1008e-08	-502.062	87.8309	0.711435	rs4926555	1	HMGB1P45	7959	intergenic	5.802	NA	9	15	1	0
1:50857713:A:T	rs2784131	1	50857713	T	A	0.4831	1.09482e-08	-502.246	87.8488	0.711435	rs4926555	1	HMGB1P45	6783	intergenic	11.5	6	9	15	1	0
1:50858087:A:G	rs2653884	1	50858087	A	G	0.4831	1.09514e-08	-502.343	87.8667	0.711435	rs4926555	1	HMGB1P45	6409	intergenic	7.566	NA	9	15	1	0
1:50858252:A:G	rs2653883	1	50858252	A	G	0.4831	1.13406e-08	-501.748	87.8539	0.711435	rs4926555	1	HMGB1P45	6244	intergenic	3.472	NA	9	15	1	0
1:50858272:A:G	rs2784130	1	50858272	G	A	0.4831	1.13406e-08	-501.748	87.8539	0.711435	rs4926555	1	HMGB1P45	6224	intergenic	0.275	NA	9	15	1	0
1:50858518:C:G	rs2653882	1	50858518	C	G	0.4831	1.09482e-08	-502.246	87.8488	0.711435	rs4926555	1	HMGB1P45	5978	intergenic	11.65	6	9	15	1	0
1:50858748:A:G	rs2653881	1	50858748	G	A	0.4831	1.09482e-08	-502.246	87.8488	0.711435	rs4926555	1	HMGB1P45	5748	intergenic	3.179	NA	9	15	1	0
1:50860499:A:C	rs2784129	1	50860499	C	A	0.4831	1.03776e-08	-503.176	87.8717	0.711435	rs4926555	1	HMGB1P45	3997	intergenic	5.377	NA	14	15	1	0
1:50860679:C:T	rs12145113	1	50860679	C	T	0.172	5.41952e-10	715.581	115.254	0.94565	rs144682688	1	HMGB1P45	3817	intergenic	8.789	6	14	15	1	0
1:50861071:A:T	rs11587399	1	50861071	A	T	0.2177	6.00118e-08	580.092	107.022	0.684763	rs144682688	1	HMGB1P45	3425	intergenic	4.43	7	14	15	1	0
1:50861220:A:C	rs2653878	1	50861220	A	C	0.4831	1.2964e-08	-499.378	87.7899	0.704888	rs4926555	1	HMGB1P45	3276	intergenic	5.947	NA	14	15	1	0
1:50861621:C:T	rs2653877	1	50861621	C	T	0.4632	1.79806e-08	-502.844	89.2806	0.614077	rs4926555	1	HMGB1P45	2875	intergenic	2.836	NA	9	15	1	0
1:50861622:C:T	rs7553439	1	50861622	C	T	0.2296	2.81279e-08	591.852	106.556	0.624071	rs144682688	1	HMGB1P45	2874	intergenic	2.949	7	9	15	1	0
1:50861886:G:T	rs10888687	1	50861886	T	G	0.2018	1.09001e-08	624.455	109.211	0.72448	rs144682688	1	HMGB1P45	2610	intergenic	1.118	NA	9	15	1	0
1:50861987:A:G	rs6676515	1	50861987	G	A	0.497	6.95181e-09	-507.798	87.6426	0.744114	rs4926555	1	HMGB1P45	2509	intergenic	3.103	6	9	15	1	0
1:50862183:C:T	rs2784128	1	50862183	T	C	0.4692	6.93001e-09	508.2	87.704	0.851551	rs4926555	1	HMGB1P45	2313	intergenic	9.447	NA	9	15	1	0
1:50862738:T:TAAAGATTC	rs747128577	1	50862738	T	TAAAGATTC	0.4692	1.2831e-08	499.18	87.728	0.851551	rs4926555	1	HMGB1P45	1758	intergenic	4.572	NA	9	15	1	0
1:50862893:C:G	rs2653876	1	50862893	C	G	0.4692	7.01418e-09	507.687	87.6461	0.851551	rs4926555	1	HMGB1P45	1603	intergenic	3.495	5	9	15	1	0
1:50862994:C:T	rs2653875	1	50862994	C	T	0.4692	8.21778e-09	505.305	87.6385	0.851551	rs4926555	1	HMGB1P45	1502	intergenic	0.904	NA	9	15	1	0
1:50863012:C:T	rs2653874	1	50863012	C	T	0.4692	5.49413e-09	511.84	87.743	0.851551	rs4926555	1	HMGB1P45	1484	intergenic	0.932	NA	9	15	1	0
1:50863031:A:C	rs2784127	1	50863031	C	A	0.4692	5.49413e-09	511.84	87.743	0.851551	rs4926555	1	HMGB1P45	1465	intergenic	4.674	NA	9	15	1	0
1:50863112:C:T	rs2784126	1	50863112	T	C	0.4692	8.19873e-09	505.366	87.6432	0.851551	rs4926555	1	HMGB1P45	1384	intergenic	4.304	NA	9	15	1	0
1:50863159:A:G	rs2484682	1	50863159	G	A	0.4692	8.19873e-09	505.366	87.6432	0.851551	rs4926555	1	HMGB1P45	1337	intergenic	1.507	NA	9	15	1	0
1:50863166:G:T	rs2484681	1	50863166	T	G	0.4692	8.19873e-09	505.366	87.6432	0.851551	rs4926555	1	HMGB1P45	1330	intergenic	2.609	NA	9	15	1	0
1:50863529:A:G	rs2784125	1	50863529	A	G	0.4692	1.56618e-08	496.317	87.7519	0.851551	rs4926555	1	HMGB1P45	967	downstream	0.118	NA	9	14	1	0
1:50863717:A:G	rs2653873	1	50863717	A	G	0.4682	7.78422e-09	506.203	87.6553	0.848354	rs4926555	1	HMGB1P45	779	downstream	0.109	NA	9	14	1	0
1:50864021:A:G	rs72896969	1	50864021	A	G	0.17	3.07029e-09	685.887	115.668	0.918551	rs144682688	1	HMGB1P45	475	downstream	1.114	5	9	14	1	0
1:50864969:A:G	rs2784124	1	50864969	A	G	0.4682	8.56433e-09	505.047	87.6999	0.848354	rs4926555	1	HMGB1P45	0	ncRNA_exonic	11.78	NA	13	14	1	0
1:50865008:A:G	rs2784123	1	50865008	G	A	0.4692	8.19504e-09	505.413	87.6502	0.844424	rs4926555	1	HMGB1P45	0	ncRNA_exonic	10.11	NA	13	14	1	0
1:50865101:A:G	rs11585823	1	50865101	G	A	0.169	3.138e-09	685.455	115.665	0.912005	rs144682688	1	HMGB1P45	0	ncRNA_intronic	0.9	7	13	14	1	0
1:50865140:A:G	rs2784122	1	50865140	G	A	0.4682	8.19504e-09	505.413	87.6502	0.848354	rs4926555	1	HMGB1P45	0	ncRNA_intronic	1.46	NA	13	14	1	0
1:50865259:C:T	rs2784121	1	50865259	T	C	0.4682	8.19504e-09	505.413	87.6502	0.848354	rs4926555	1	HMGB1P45	0	ncRNA_intronic	2.945	NA	13	14	1	0
1:50865316:A:C	rs2653872	1	50865316	A	C	0.4682	8.06189e-09	505.681	87.6546	0.848354	rs4926555	1	HMGB1P45	0	ncRNA_intronic	8.532	NA	13	14	1	0
1:50865454:A:AT	rs200803684	1	50865454	A	AT	0.4682	1.0103e-08	502.856	87.7461	0.848354	rs4926555	1	HMGB1P45	8	upstream	14.03	NA	13	14	1	0
1:50866618:A:G	rs2784119	1	50866618	G	A	0.4682	9.00756e-09	504.075	87.661	0.848354	rs4926555	1	HMGB1P45	1172	intergenic	0.11	NA	13	14	1	0
1:50867521:C:T	rs2653871	1	50867521	T	C	0.4682	9.00756e-09	504.075	87.661	0.848354	rs4926555	1	HMGB1P45	2075	intergenic	11.17	7	9	14	1	0
1:50867728:C:T	rs2784118	1	50867728	C	T	0.4682	9.00756e-09	504.075	87.661	0.848354	rs4926555	1	HMGB1P45	2282	intergenic	8.848	7	9	14	1	0
1:50868036:C:T	rs2653870	1	50868036	T	C	0.4682	9.00756e-09	504.075	87.661	0.848354	rs4926555	1	HMGB1P45	2590	intergenic	1.622	NA	9	14	1	0
1:50868417:C:T	rs2484680	1	50868417	C	T	0.4672	9.13751e-09	504.116	87.7052	0.851671	rs4926555	1	FCF1P6	2684	intergenic	0.034	7	9	14	1	0
1:50868866:A:G	rs2784117	1	50868866	A	G	0.4682	8.59646e-09	504.748	87.6577	0.848354	rs4926555	1	FCF1P6	2235	intergenic	1.436	NA	9	14	1	0
1:50870083:C:G	rs2885040	1	50870083	C	G	0.4682	9.00756e-09	504.075	87.661	0.848354	rs4926555	1	FCF1P6	1018	intergenic	1.406	6	9	14	1	0
1:50870454:A:G	rs11589380	1	50870454	G	A	0.17	3.04352e-09	685.975	115.655	0.918551	rs144682688	1	FCF1P6	647	downstream	0.676	7	9	14	1	0
1:50870851:A:G	rs2784160	1	50870851	A	G	0.4682	9.00756e-09	504.075	87.661	0.848354	rs4926555	1	FCF1P6	250	downstream	0.587	NA	9	14	1	0
1:50871167:C:T	rs2484678	1	50871167	T	C	0.4682	9.00756e-09	504.075	87.661	0.848354	rs4926555	1	FCF1P6	0	ncRNA_exonic	8.651	NA	9	14	1	0
1:50871536:C:T	rs2784159	1	50871536	C	T	0.17	3.04352e-09	685.975	115.655	0.918551	rs144682688	1	FCF1P6	0	ncRNA_exonic	12.5	NA	9	14	1	0
1:50871575:C:T	rs2653907	1	50871575	C	T	0.17	3.04352e-09	685.975	115.655	0.918551	rs144682688	1	FCF1P6	0	ncRNA_exonic	0.382	7	9	14	1	0
1:50871847:A:G	rs1502856	1	50871847	A	G	0.4682	9.00756e-09	504.075	87.661	0.848354	rs4926555	1	FCF1P6	150	upstream	2.236	NA	9	14	1	0
1:50872673:A:T	rs2484676	1	50872673	T	A	0.4682	8.99944e-09	504.087	87.6609	0.848354	rs4926555	1	FCF1P6	976	upstream	8.081	6	9	14	1	0
1:50872841:A:AG	rs201123860	1	50872841	A	AG	0.169	5.87621e-09	680.425	116.868	0.911688	rs144682688	1	FCF1P6	1144	intergenic	0.633	NA	9	14	1	0
1:50873105:C:T	rs2455640	1	50873105	T	C	0.4682	8.99944e-09	504.087	87.6609	0.848354	rs4926555	1	FCF1P6	1408	intergenic	1.407	NA	9	14	1	0
1:50873233:A:G	rs2653904	1	50873233	G	A	0.4682	8.99944e-09	504.087	87.6609	0.848354	rs4926555	1	FCF1P6	1536	intergenic	3.431	NA	9	14	1	0
1:50874220:A:G	rs76910682	1	50874220	G	A	0.17	3.10403e-09	685.662	115.665	0.918551	rs144682688	1	FCF1P6	2523	intergenic	6.602	6	9	14	1	0
1:50874830:C:T	rs2784143	1	50874830	C	T	0.17	3.24595e-09	684.724	115.65	0.918551	rs144682688	1	FCF1P6	3133	intergenic	1.943	6	9	14	1	0
1:50875677:T:TA	rs35346804	1	50875677	TA	T	0.175	1.15822e-09	705.024	115.803	0.884437	rs144682688	1	FCF1P6	3980	intergenic	1.295	NA	9	14	1	0
1:50875778:A:G	rs1604607	1	50875778	G	A	0.173	5.01378e-09	676.495	115.667	0.897877	rs144682688	1	FCF1P6	4081	intergenic	3.771	NA	9	14	1	0
1:50876430:T:TTA	rs112046049	1	50876430	T	TTA	0.4026	NA	NA	NA	0.695471	rs4926555	1	FCF1P6	4733	intergenic	3.441	NA	9	14	1	0
1:50876601:C:T	rs2784156	1	50876601	T	C	0.4682	8.73721e-09	504.475	87.6521	0.848354	rs4926555	1	FCF1P6	4904	intergenic	6.081	6	9	14	1	0
1:50876825:G:T	rs2746612	1	50876825	G	T	0.17	5.87945e-09	672.292	115.473	0.918551	rs144682688	1	FCF1P6	5128	intergenic	1.09	NA	9	14	1	0
1:50877107:A:G	rs2784157	1	50877107	A	G	0.4662	8.77171e-09	504.617	87.6868	0.84787	rs4926555	1	FCF1P6	5410	intergenic	0.924	5	9	14	1	0
1:50877526:A:T	rs2653901	1	50877526	A	T	0.4692	5.5618e-09	511.385	87.6959	0.851551	rs4926555	1	DMRTA2	5695	intergenic	2.22	6	9	14	1	0
1:50882159:G:T	rs1278537	1	50882159	G	T	0.4612	6.20524e-09	510.248	87.7766	0.831001	rs4926555	1	DMRTA2	1062	intergenic	3.879	NA	7	13	1	0
1:50882506:C:T	rs75117559	1	50882506	T	C	0.04473	1.29311e-08	1149.99	202.151	0.666514	rs114745413	1	DMRTA2	715	downstream	16.24	2b	7	12	1	0
1:50883804:C:CTT	1:50883804_CTT_C	1	50883804	CTT	C	0.4632	5.32552e-09	519.988	89.0595	0.830067	rs4926555	1	DMRTA2	0	UTR3	13.51	NA	1	13	1	0
1:50885622:A:AC	1:50885622_AC_A	1	50885622	AC	A	0.1014	2.51713e-07	768.555	149.009	0.699832	rs58432198	1	DMRTA2	0	intronic	5.841	NA	5	13	1	0
1:50889255:A:G	rs1278530	1	50889255	G	A	0.4632	1.30371e-09	534.035	87.9923	0.908867	rs4926555	1	DMRTA2	82	upstream	17.59	NA	1	11	1	0
1:50890634:C:T	rs1278529	1	50890634	C	T	0.4602	1.65811e-10	562.514	87.9945	0.928924	rs4926555	1	DMRTA2	1461	intergenic	6.899	NA	1	12	1	0
1:50890649:G:T	rs1278528	1	50890649	T	G	0.4602	1.88332e-10	561.134	88.0476	0.928924	rs4926555	1	DMRTA2	1476	intergenic	2.969	NA	1	12	1	0
1:50890967:C:T	rs1278527	1	50890967	T	C	0.4612	1.56282e-10	563.068	87.9566	0.924826	rs4926555	1	DMRTA2	1794	intergenic	5.21	NA	5	12	1	0
1:50891093:C:T	rs7550594	1	50891093	C	T	0.3598	0.000604547	312.129	91.0002	0.640039	rs4926555	1	DMRTA2	1920	intergenic	0.703	2b	5	12	1	0
1:50891117:A:C	rs72896994	1	50891117	C	A	0.1014	1.13303e-07	790.306	148.962	0.699832	rs58432198	1	DMRTA2	1944	intergenic	5.089	4	5	12	1	0
1:50891213:A:C	rs1278526	1	50891213	A	C	0.4612	1.61575e-10	562.999	88.0158	0.924826	rs4926555	1	DMRTA2	2040	intergenic	5.734	NA	5	13	1	0
1:50892199:C:T	rs2653892	1	50892199	T	C	0.4602	2.08499e-10	560.255	88.1259	0.928924	rs4926555	1	DMRTA2	3026	intergenic	9.191	NA	5	13	1	0
1:50892202:C:T	rs2784145	1	50892202	T	C	0.4602	2.25046e-10	559.233	88.1282	0.928924	rs4926555	1	DMRTA2	3029	intergenic	6.55	4	5	13	1	0
1:50892538:C:G	rs113704493	1	50892538	C	G	0.1004	1.14219e-07	789.998	148.945	0.708833	rs58432198	1	DMRTA2	3365	intergenic	1.347	4	5	13	1	0
1:50892547:A:G	rs1278525	1	50892547	A	G	0.4612	1.66208e-10	562.188	87.9486	0.932358	rs4926555	1	DMRTA2	3374	intergenic	7.96	NA	5	13	1	0
1:50894498:G:T	rs1278523	1	50894498	T	G	0.1024	7.5613e-08	798.225	148.402	0.673579	rs58432198	1	DMRTA2	5325	intergenic	0.448	NA	5	13	1	0
1:50895031:C:T	rs1278522	1	50895031	T	C	0.1014	1.23136e-07	786.965	148.758	0.699832	rs58432198	1	DMRTA2	5858	intergenic	3.336	NA	5	13	1	0
1:50895648:T:TG	rs372422905	1	50895648	T	TG	0.499	NA	NA	NA	0.721808	rs4926555	1	DMRTA2	6475	intergenic	2.281	NA	5	13	1	0
1:50896037:A:G	rs58836765	1	50896037	G	A	0.1004	1.14219e-07	789.998	148.945	0.708833	rs58432198	1	RP5-850O15.4	6662	intergenic	1.169	2b	2	13	1	0
1:50897342:A:C	rs1278519	1	50897342	A	C	0.4573	1.94783e-10	560.611	88.037	0.925982	rs4926555	1	RP5-850O15.4	5357	intergenic	2.633	NA	5	13	1	0
1:50897841:C:T	rs1278518	1	50897841	T	C	0.1014	1.07333e-07	790.111	148.648	0.699832	rs58432198	1	RP5-850O15.4	4858	intergenic	1.3	5	5	13	1	0
1:50900021:A:G	rs1278516	1	50900021	G	A	0.1014	1.2273e-07	787.025	148.753	0.699832	rs58432198	1	RP5-850O15.4	2678	intergenic	3.301	5	5	5	1	0
1:50901368:C:T	rs1278515	1	50901368	T	C	0.4761	1.89055e-10	560.97	88.0299	0.996098	rs4926555	1	RP5-850O15.4	1331	intergenic	0.217	NA	5	5	1	0
1:50901903:A:G	rs199755876	1	50901903	G	A	0.1024	6.05696e-08	809.501	149.391	0.690997	rs58432198	1	RP5-850O15.4	796	downstream	0.806	6	5	5	1	0
1:50902152:C:CCAAGCA	1:50902152_CCAAGCA_C	1	50902152	CCAAGCA	C	0.1014	9.96159e-08	794.46	149.085	0.699832	rs58432198	1	RP5-850O15.4	547	downstream	3.579	NA	5	5	1	0
1:50904241:A:G	rs17106175	1	50904241	G	A	0.1004	1.13848e-07	790.058	148.939	0.708833	rs58432198	1	FAF1	908	downstream	6.727	7	4	5	1	0
1:50906366:C:T	rs12076604	1	50906366	T	C	0.1034	1.46447e-07	781.866	148.689	0.682324	rs58432198	1	FAF1	0	UTR3	10.23	6	4	4	1	0
1:50907438:C:T	rs4381241	1	50907438	T	C	0.4612	1.95977e-10	559.993	87.9529	0.940169	rs4926555	1	FAF1	0	intronic	4.999	7	4	5	1	0
1:50908098:C:G	rs72898910	1	50908098	C	G	0.1034	7.86631e-08	796.935	148.359	0.682324	rs58432198	1	FAF1	0	intronic	10.03	6	4	5	1	0
1:50908741:A:T	rs12072155	1	50908741	T	A	0.1034	5.91281e-08	802.273	147.94	0.682324	rs58432198	1	FAF1	0	intronic	13.49	7	4	5	1	0
1:50909985:A:G	rs17106184	1	50909985	G	A	0.09642	2.24681e-07	781.894	150.974	0.746587	rs58432198	1	FAF1	0	intronic	2.027	5	4	5	1	0
1:50920161:A:C	rs12096508	1	50920161	C	A	0.09841	1.08101e-07	800.248	150.592	0.727349	rs58432198	1	FAF1	0	intronic	1.032	7	4	5	1	0
1:50923454:C:T	rs113870552	1	50923454	T	C	0.09642	1.69143e-07	789.878	150.977	0.746587	rs58432198	1	FAF1	0	intronic	2.712	6	5	5	1	0
1:50926480:A:ATGTGTG	rs147413681	1	50926480	ATGTGTG	A	0.09841	NA	NA	NA	0.727349	rs58432198	1	FAF1	0	intronic	1.253	NA	4	5	1	0
1:50926480:ATGTGTG:ATGTGTGTG	1:50926480:ATGTGTG:ATGTGTGTG	1	50926480	ATGTGTG	ATGTGTGTG	0.03181	NA	NA	NA	0.727349	rs58432198	1	FAF1	0	NA	NA	NA	4	5	1	0
1:50927553:G:GA	rs11449784	1	50927553	G	GA	0.1024	2.88595e-07	769.559	149.95	0.671663	rs58432198	1	FAF1:RP5-850O15.3	00:00:00	ncRNA_intronic	1.566	NA	4	5	1	0
1:50928775:C:T	rs72898921	1	50928775	C	T	0.09642	1.82195e-07	787.751	150.967	0.746587	rs58432198	1	FAF1:RP5-850O15.3	00:00:00	ncRNA_intronic	5.877	5	4	5	1	0
1:50931683:C:T	rs72898923	1	50931683	C	T	0.09642	1.55006e-07	792.324	150.979	0.746587	rs58432198	1	FAF1:RP5-850O15.3	00:00:00	ncRNA_intronic	2.546	7	4	5	1	0
1:50931713:T:TA	1:50931713_TA_T	1	50931713	TA	T	0.09742	1.32832e-07	797.862	151.216	0.719918	rs58432198	1	FAF1:RP5-850O15.3	00:00:00	ncRNA_intronic	8.607	NA	4	5	1	0
1:50933200:C:T	rs56272614	1	50933200	C	T	0.1133	2.67978e-07	765.884	148.831	0.622415	rs58432198	1	FAF1:RP5-850O15.3	00:00:00	ncRNA_intronic	2.566	7	4	5	1	0
1:50933830:A:G	rs4926555	1	50933830	A	G	0.4751	6.24715e-11	573.481	87.683	1	rs4926555	1	FAF1:RP5-850O15.3	00:00:00	ncRNA_intronic	0.12	6	4	5	1	0
1:50935031:C:T	rs17106219	1	50935031	C	T	0.09841	9.57651e-08	803.546	150.588	0.727349	rs58432198	1	FAF1:RP5-850O15.3	00:00:00	ncRNA_intronic	6.25	5	4	5	1	0
1:50942784:C:T	rs12065210	1	50942784	C	T	0.09841	6.91031e-08	811.314	150.382	0.727349	rs58432198	1	FAF1	0	intronic	1.725	5	5	5	1	0
1:50943370:C:G	rs17106235	1	50943370	C	G	0.09642	9.14578e-08	805.057	150.635	0.746587	rs58432198	1	FAF1	0	intronic	0.356	6	5	5	1	0
1:50944634:C:G	rs1474784	1	50944634	C	G	0.09841	9.07905e-08	804.968	150.581	0.727349	rs58432198	1	FAF1	0	intronic	3.808	7	5	5	1	0
1:50945526:G:T	rs3789576	1	50945526	G	T	0.09742	3.21335e-08	853.187	154.254	0.736876	rs58432198	1	FAF1	0	intronic	5.376	7	5	5	1	0
1:50949727:C:T	rs56298082	1	50949727	C	T	0.09642	8.51818e-08	807.002	150.636	0.746587	rs58432198	1	FAF1	0	intronic	0.248	7	1	5	1	0
1:50950806:A:T	rs72898937	1	50950806	T	A	0.1531	9.87637e-08	669.404	125.58	0.69454	rs144682688	1	FAF1	0	intronic	1.768	6	5	5	1	0
1:50954128:A:G	rs3789577	1	50954128	G	A	0.09543	1.42552e-07	795.566	151.152	0.75649	rs58432198	1	FAF1	0	intronic	5.486	5	4	5	1	0
1:50956131:A:G	rs12098011	1	50956131	G	A	0.4304	NA	NA	NA	0.824552	rs4926555	1	FAF1	0	intronic	0.569	6	4	5	1	0
1:50958027:A:C	rs72898944	1	50958027	C	A	0.09642	9.33769e-08	804.574	150.651	0.746587	rs58432198	1	FAF1	0	intronic	3.487	5	5	5	1	0
1:50959262:A:C	rs72898946	1	50959262	A	C	0.09642	1.02161e-07	802.241	150.675	0.746587	rs58432198	1	FAF1	0	intronic	3.251	6	5	5	1	0
1:50960180:C:T	rs58574309	1	50960180	C	T	0.09543	1.45509e-07	795.079	151.168	0.75649	rs58432198	1	FAF1	0	intronic	1.73	5	4	5	1	0
1:50960521:C:T	rs10888690	1	50960521	T	C	0.4076	1.2943e-07	472.356	89.443	0.769166	rs4926555	1	FAF1	0	intronic	1.587	7	4	5	1	0
1:50961221:C:T	rs72898950	1	50961221	T	C	0.09642	9.33769e-08	804.574	150.651	0.746587	rs58432198	1	FAF1	0	intronic	12.32	6	4	5	1	0
1:50961717:C:CA	rs141225922	1	50961717	C	CA	0.09543	7.68794e-08	815.32	151.665	0.736972	rs58432198	1	FAF1	0	intronic	0.699	NA	4	5	1	0
1:50963518:C:G	rs72898951	1	50963518	G	C	0.09841	1.6705e-07	790.688	151.065	0.727349	rs58432198	1	FAF1	0	intronic	0.892	7	4	5	1	0
1:50963858:C:T	rs72898953	1	50963858	T	C	0.09642	1.47967e-07	794.537	151.154	0.746587	rs58432198	1	FAF1	0	intronic	0.596	7	4	5	1	0
1:50964446:C:T	rs113028610	1	50964446	C	T	0.09642	2.97377e-07	777.082	151.584	0.746587	rs58432198	1	FAF1	0	intronic	1.657	7	4	5	1	0
1:50966301:C:T	rs72898957	1	50966301	T	C	0.09642	3.08319e-07	776.056	151.585	0.746587	rs58432198	1	FAF1	0	intronic	2.994	6	4	5	1	0
1:50966976:A:G	rs72898961	1	50966976	G	A	0.09543	3.23113e-07	787.91	154.167	0.757306	rs58432198	1	FAF1	0	intronic	0.972	7	5	5	1	0
1:50967206:A:G	rs57775942	1	50967206	A	G	0.09543	2.11329e-07	797.365	153.622	0.75649	rs58432198	1	FAF1	0	intronic	3.027	7	4	5	1	0
1:50968097:A:T	rs10788928	1	50968097	T	A	0.4563	3.47166e-10	552.026	87.9234	0.922328	rs4926555	1	FAF1	0	intronic	1.063	2b	4	5	1	0
1:50969571:A:G	rs72898966	1	50969571	A	G	0.09543	2.34358e-07	794.836	153.706	0.75649	rs58432198	1	FAF1	0	intronic	6.264	5	4	5	1	0
1:50970475:A:G	rs10493149	1	50970475	A	G	0.09543	2.89575e-07	788.16	153.595	0.75649	rs58432198	1	FAF1	0	intronic	1.159	NA	4	5	1	0
1:50971408:A:G	rs72898971	1	50971408	A	G	0.09443	3.26079e-07	787.63	154.165	0.766589	rs58432198	1	FAF1	0	intronic	12.22	7	4	5	1	0
1:50971801:A:G	rs58446086	1	50971801	A	G	0.09443	3.26079e-07	787.63	154.165	0.766589	rs58432198	1	FAF1	0	intronic	5.488	6	4	5	1	0
1:50973264:C:T	rs59622625	1	50973264	C	T	0.09742	2.21933e-07	795.604	153.552	0.736876	rs58432198	1	FAF1	0	intronic	0.536	6	4	5	1	0
1:50975971:C:T	rs72898974	1	50975971	C	T	0.09344	2.68785e-07	800.678	155.609	0.776891	rs58432198	1	FAF1	0	intronic	3.097	5	5	5	1	0
1:50977279:A:G	rs12121630	1	50977279	G	A	0.1491	7.45159e-10	756.605	122.856	0.647487	rs144682688	1	FAF1	0	intronic	1.269	7	5	5	1	0
1:50977678:C:G	rs113834846	1	50977678	C	G	0.09443	2.68785e-07	800.678	155.609	0.786121	rs58432198	1	FAF1	0	intronic	5.83	6	4	5	1	0
1:50978927:A:G	rs12130340	1	50978927	A	G	0.4235	1.54632e-09	535.743	88.6756	0.765954	rs4926555	1	FAF1	0	intronic	3.208	7	4	5	1	0
1:50981205:A:G	rs1846522	1	50981205	G	A	0.09543	2.29144e-07	802.592	155.08	0.776009	rs58432198	1	FAF1	0	intronic	0.723	7	4	5	1	0
1:50984962:C:T	rs12096443	1	50984962	C	T	0.4235	1.81629e-09	533.443	88.6773	0.765954	rs4926555	1	FAF1	0	intronic	1.126	6	4	5	1	0
1:50986747:A:G	rs72898980	1	50986747	A	G	0.09543	2.24778e-07	806.056	155.641	0.79494	rs58432198	1	FAF1	0	intronic	4.838	6	4	5	1	0
1:50987827:A:G	rs3827731	1	50987827	A	G	0.09543	2.24778e-07	806.056	155.641	0.79494	rs58432198	1	FAF1	0	intronic	1.992	5	4	5	1	0
1:50989435:A:G	rs11205727	1	50989435	A	G	0.1501	7.4182e-10	756.944	122.897	0.653091	rs144682688	1	FAF1	0	intronic	0.33	6	4	5	1	0
1:50991473:C:G	rs10888692	1	50991473	C	G	0.4235	1.28115e-09	538.371	88.6658	0.765954	rs4926555	1	FAF1	0	intronic	3.72	5	4	5	1	0
1:50992756:C:T	rs59029934	1	50992756	C	T	0.09543	2.33703e-07	804.9	155.637	0.79494	rs58432198	1	FAF1	0	intronic	4.054	6	4	5	1	0
1:50992883:C:T	rs11205728	1	50992883	C	T	0.1501	4.43718e-10	767.417	122.98	0.653091	rs144682688	1	FAF1	0	intronic	2.215	5	2	5	1	0
1:50999695:A:G	rs56985406	1	50999695	G	A	0.09443	2.31082e-07	804.755	155.545	0.786121	rs58432198	1	FAF1	0	intronic	2.079	7	4	5	1	0
1:51005792:A:G	rs57490213	1	51005792	G	A	0.09443	1.69295e-07	814.251	155.64	0.786121	rs58432198	1	FAF1	0	intronic	4.25	6	5	5	1	0
1:51010143:C:T	rs60848584	1	51010143	C	T	0.09543	3.02278e-07	796.542	155.473	0.79494	rs58432198	1	FAF1	0	intronic	5.972	7	5	15	1	0
1:51012279:G:T	rs10888693	1	51012279	T	G	0.1501	1.25068e-09	746.367	122.843	0.653091	rs144682688	1	FAF1	0	intronic	0.839	7	5	15	1	0
1:51016498:C:T	rs10888695	1	51016498	C	T	0.1501	5.7211e-10	761.517	122.821	0.64286	rs144682688	1	FAF1	0	intronic	14.53	7	5	15	1	0
1:51016603:A:G	rs10888696	1	51016603	G	A	0.4235	6.03485e-10	548.139	88.5264	0.765954	rs4926555	1	FAF1	0	intronic	3.787	6	5	15	1	0
1:51019273:C:T	rs10888697	1	51019273	C	T	0.1501	4.3557e-10	766.035	122.702	0.64286	rs144682688	1	FAF1	0	intronic	2.055	6	4	5	1	0
1:51019450:C:T	rs3789581	1	51019450	T	C	0.09543	1.5385e-07	814.29	155.124	0.79494	rs58432198	1	FAF1	0	intronic	3.478	7	5	5	1	0
1:51020967:A:C	rs11205734	1	51020967	C	A	0.3827	NA	NA	NA	0.636481	rs4926555	1	FAF1	0	intronic	0.777	6	5	5	1	0
1:51021867:A:G	rs147696085	1	51021867	G	A	0.09543	1.40794e-07	816.327	155.029	0.79494	rs58432198	1	FAF1	0	intronic	4.521	6	5	5	1	0
1:51023860:C:T	rs115072809	1	51023860	C	T	0.09642	1.38855e-07	816.726	155.03	0.803802	rs58432198	1	FAF1	0	intronic	0.527	7	5	5	1	0
1:51027391:A:G	rs3789582	1	51027391	G	A	0.09642	1.38593e-07	816.78	155.03	0.784833	rs58432198	1	FAF1	0	intronic	1.208	7	4	5	1	0
1:51029387:C:T	rs3789584	1	51029387	T	C	0.4254	4.45244e-10	551.674	88.4147	0.771755	rs4926555	1	FAF1	0	intronic	7.272	6	4	5	1	0
1:51037660:G:GT	rs143778922	1	51037660	G	GT	0.09543	1.64472e-07	813.26	155.292	0.79494	rs58432198	1	FAF1	0	intronic	8.357	NA	4	5	1	0
1:51038327:A:T	rs12121301	1	51038327	T	A	0.4254	4.76841e-10	550.8	88.4269	0.771755	rs4926555	1	FAF1	0	intronic	1.964	5	4	5	1	0
1:51039300:A:G	rs17383290	1	51039300	A	G	0.4254	4.81077e-10	550.675	88.4265	0.771755	rs4926555	1	FAF1	0	intronic	7.885	7	4	5	1	0
1:51042504:C:CT	rs34718011	1	51042504	CT	C	0.4433	NA	NA	NA	0.668928	rs4926555	1	FAF1	0	intronic	0.879	NA	4	5	1	0
1:51053585:A:G	rs72900903	1	51053585	A	G	0.09543	1.44893e-07	815.531	155.034	0.79494	rs58432198	1	FAF1	0	intronic	13.11	7	4	5	1	0
1:51054322:C:T	rs3789586	1	51054322	C	T	0.1501	9.63938e-10	752.866	123.068	0.64286	rs144682688	1	FAF1	0	intronic	3.193	7	3	4	1	0
1:51058495:A:T	rs9969991	1	51058495	T	A	0.4254	3.97529e-10	553.471	88.4513	0.771755	rs4926555	1	FAF1	0	intronic	2.981	7	4	5	1	0
1:51062816:G:GT	rs34130690	1	51062816	GT	G	0.4254	NA	NA	NA	0.771755	rs4926555	1	FAF1	0	intronic	5.451	NA	5	5	1	0
1:51062976:A:G	rs3850873	1	51062976	A	G	0.4254	5.30113e-10	549.376	88.4345	0.771755	rs4926555	1	FAF1	0	intronic	0.98	7	5	5	1	0
1:51063131:C:T	rs3850874	1	51063131	C	T	0.4254	4.6889e-10	551.176	88.4498	0.771755	rs4926555	1	FAF1	0	intronic	0.516	6	5	5	1	0
1:51066797:A:ATG	rs34837212	1	51066797	A	ATG	0.4254	NA	NA	NA	0.771755	rs4926555	1	FAF1	0	intronic	4.799	NA	5	15	1	0
1:51066950:A:T	rs12083078	1	51066950	T	A	0.1501	3.46454e-10	770.621	122.734	0.64286	rs144682688	1	FAF1	0	intronic	6.912	6	5	15	1	0
1:51067405:T:TAC	rs150584036	1	51067405	T	TAC	0.1501	1.86375e-09	770.457	128.165	0.64286	rs144682688	1	FAF1	0	intronic	0.414	NA	5	15	1	0
1:51068657:C:T	rs57400675	1	51068657	C	T	0.09443	1.09114e-07	824.863	155.274	0.786121	rs58432198	1	FAF1	0	intronic	2.686	5	2	15	1	0
1:51069102:C:T	rs7543272	1	51069102	T	C	0.1511	4.17239e-10	766.461	122.638	0.648437	rs144682688	1	FAF1	0	intronic	2.138	2b	1	15	1	0
1:51072297:A:G	rs112516611	1	51072297	G	A	0.09543	1.32907e-07	818.999	155.224	0.79494	rs58432198	1	FAF1	0	intronic	3.395	6	5	15	1	0
1:51072387:A:G	rs111901479	1	51072387	G	A	0.09543	1.33869e-07	817.674	155.012	0.79494	rs58432198	1	FAF1	0	intronic	2.478	7	5	15	1	0
1:51075040:A:T	rs12094601	1	51075040	T	A	0.4254	4.10402e-10	553.081	88.4594	0.771755	rs4926555	1	FAF1	0	intronic	2.407	7	5	15	1	0
1:51080191:G:GTAA	rs141811210	1	51080191	G	GTAA	0.4254	NA	NA	NA	0.771755	rs4926555	1	FAF1	0	intronic	7.913	NA	5	15	1	0
1:51086337:C:T	rs10888700	1	51086337	T	C	0.4254	1.24344e-09	537.418	88.439	0.771755	rs4926555	1	FAF1	0	intronic	0.618	1d	1	15	1	0
1:51093690:A:G	rs11205746	1	51093690	A	G	0.4254	1.14148e-09	538.688	88.4482	0.771755	rs4926555	1	FAF1	0	intronic	1.154	6	5	15	1	0
1:51094008:C:T	rs9803853	1	51094008	T	C	0.4254	1.09978e-09	539.192	88.4443	0.771755	rs4926555	1	FAF1	0	intronic	1.933	6	5	15	1	0
1:51095195:A:G	rs72900922	1	51095195	G	A	0.09543	7.10677e-08	831.157	154.204	0.79494	rs58432198	1	FAF1	0	intronic	1	6	5	15	1	0
1:51101616:C:G	rs72900926	1	51101616	C	G	0.09543	1.25291e-07	815.656	154.275	0.79494	rs58432198	1	FAF1	0	intronic	0.925	5	5	15	1	0
1:51103180:G:T	rs72900928	1	51103180	T	G	0.09543	1.25291e-07	815.656	154.275	0.79494	rs58432198	1	FAF1	0	intronic	3.963	7	5	15	1	0
1:51106975:G:T	rs6658904	1	51106975	G	T	0.4254	1.0714e-09	539.787	88.4812	0.771755	rs4926555	1	FAF1	0	intronic	4.184	6	5	15	1	0
1:51107959:C:T	rs72900932	1	51107959	T	C	0.09642	1.23837e-07	815.99	154.275	0.803802	rs58432198	1	FAF1	0	intronic	6.084	7	5	15	1	0
1:51114503:C:T	rs11584472	1	51114503	T	C	0.4254	1.00379e-09	540.817	88.4987	0.771755	rs4926555	1	FAF1	0	intronic	2.242	7	5	15	1	0
1:51114808:C:T	rs28699363	1	51114808	C	T	0.4254	1.35423e-09	536.661	88.5144	0.771755	rs4926555	1	FAF1	0	intronic	2.183	7	5	15	1	0
1:51115173:C:T	rs11205751	1	51115173	T	C	0.4254	1.37242e-09	536.493	88.518	0.771755	rs4926555	1	FAF1	0	intronic	2.699	7	5	15	1	0
1:51115457:C:CA	rs535636319	1	51115457	C	CA	0.1302	1.27993e-06	676.631	139.685	0.765996	rs12066733	1	FAF1	0	intronic	0.558	NA	5	15	1	0
1:51116118:C:G	rs112045565	1	51116118	C	G	0.09642	9.72021e-08	824.242	154.545	0.803802	rs58432198	1	FAF1	0	intronic	0.199	7	5	15	1	0
1:51118253:C:T	rs10788930	1	51118253	C	T	0.1501	3.00233e-10	773.27	122.72	0.64286	rs144682688	1	FAF1	0	intronic	5.838	6	5	15	1	0
1:51118527:C:T	rs72900938	1	51118527	T	C	0.09642	9.72021e-08	824.242	154.545	0.803802	rs58432198	1	FAF1	0	intronic	6.203	6	5	15	1	0
1:51121526:C:T	rs76852824	1	51121526	T	C	0.09642	1.01304e-07	823.167	154.561	0.803802	rs58432198	1	FAF1	0	intronic	3.569	6	4	15	1	0
1:51122249:G:T	rs115108083	1	51122249	G	T	0.09443	1.58819e-07	811.101	154.689	0.786121	rs58432198	1	FAF1	0	intronic	0.298	6	5	15	1	0
1:51124579:C:T	rs72900940	1	51124579	C	T	0.09543	1.03525e-07	822.55	154.56	0.79494	rs58432198	1	FAF1	0	intronic	1.062	5	5	15	1	0
1:51126914:C:T	rs72900944	1	51126914	C	T	0.09543	9.97712e-08	823.561	154.555	0.79494	rs58432198	1	FAF1	0	intronic	6.881	6	5	15	1	0
1:51127524:A:C	rs12098132	1	51127524	C	A	0.09543	9.24021e-08	825.798	154.57	0.79494	rs58432198	1	FAF1	0	intronic	3.894	2a	2	15	1	0
1:51127536:C:CTT	1:51127536_CTT_C	1	51127536	CTT	C	0.09543	9.86696e-08	823.897	154.559	0.79494	rs58432198	1	FAF1	0	intronic	1.468	NA	2	15	1	0
1:51129203:C:T	rs113611542	1	51129203	T	C	0.09642	9.99335e-08	823.579	154.567	0.803802	rs58432198	1	FAF1	0	intronic	1.794	7	5	15	1	0
1:51135246:G:GA	rs34255871	1	51135246	GA	G	0.09543	9.86904e-08	824.026	154.584	0.79494	rs58432198	1	FAF1	0	intronic	0.274	NA	5	15	1	0
1:51136273:C:T	rs116692933	1	51136273	T	C	0.09543	9.73311e-08	824.397	154.581	0.79494	rs58432198	1	FAF1	0	intronic	2.322	6	5	15	1	0
1:51136876:A:C	rs12070594	1	51136876	C	A	0.09742	6.79633e-08	832.42	154.209	0.7937	rs58432198	1	FAF1	0	intronic	0.894	6	5	15	1	0
1:51137691:C:CT	rs370154209	1	51137691	C	CT	0.4195	1.18183e-07	479.464	90.5028	0.61034	rs4926555	1	FAF1	0	intronic	0.675	NA	5	15	1	0
1:51137906:A:G	rs113389179	1	51137906	A	G	0.09642	1.02769e-07	823.022	154.61	0.803802	rs58432198	1	FAF1	0	intronic	2.626	7	5	15	1	0
1:51139001:G:T	rs57254915	1	51139001	G	T	0.09543	9.39375e-08	825.312	154.566	0.79494	rs58432198	1	FAF1	0	intronic	0.731	7	4	15	1	0
1:51140636:A:C	rs12091972	1	51140636	A	C	0.09742	9.76508e-08	822.166	154.18	0.7937	rs58432198	1	FAF1	0	intronic	2.651	6	5	15	1	0
1:51143665:G:T	rs72900956	1	51143665	G	T	0.09642	9.39375e-08	825.312	154.566	0.803802	rs58432198	1	FAF1	0	intronic	0.659	5	5	15	1	0
1:51144995:C:CA	rs58902185	1	51144995	C	CA	0.4076	1.07049e-07	480.281	90.3494	0.719187	rs4926555	1	FAF1	0	intronic	0.952	NA	5	15	1	0
1:51145808:A:G	rs72900957	1	51145808	A	G	0.09642	9.16989e-08	825.91	154.551	0.803802	rs58432198	1	FAF1	0	intronic	4.816	7	5	15	1	0
1:51148711:A:G	rs12354253	1	51148711	G	A	0.09543	5.34358e-08	839.08	154.213	0.79494	rs58432198	1	FAF1	0	intronic	0.814	6	5	15	1	0
1:51149820:A:AG	rs112108602	1	51149820	A	AG	0.09642	7.1888e-08	832.238	154.464	0.784833	rs58432198	1	FAF1	0	intronic	17.29	NA	5	15	1	0
1:51159347:C:T	rs7515597	1	51159347	C	T	0.4076	5.01138e-08	488.51	89.5941	0.719187	rs4926555	1	FAF1	0	intronic	2.44	5	5	15	1	0
1:51162128:A:G	rs58029717	1	51162128	A	G	0.09543	9.38786e-08	824.889	154.483	0.79494	rs58432198	1	FAF1	0	intronic	6.84	7	5	15	1	0
1:51165916:T:TCA	rs34733138	1	51165916	T	TCA	0.4076	2.39184e-07	466.888	90.3535	0.719187	rs4926555	1	FAF1	0	intronic	19.17	NA	1	15	1	0
1:51166302:G:T	rs12063007	1	51166302	G	T	0.09642	9.75322e-08	821.764	154.098	0.784833	rs58432198	1	FAF1	0	intronic	16.58	4	2	15	1	0
1:51168696:A:T	rs7539478	1	51168696	A	T	0.4076	1.23929e-07	476.487	90.0892	0.719187	rs4926555	1	FAF1	0	intronic	0.012	6	5	15	1	0
1:51173603:C:T	rs12086130	1	51173603	C	T	0.09642	6.33166e-08	834.156	154.168	0.784833	rs58432198	1	FAF1	0	intronic	1.919	5	5	15	1	0
1:51178922:T:TAAGAAATAATGAAACAGT	1:51178922:T:TAAGAAATAATGAAACAGT	1	51178922	T	TAAGAAATAATGAAACAGT	0.4036	NA	NA	NA	0.708596	rs4926555	1	FAF1	0	intronic	NA	NA	5	15	1	0
1:51179311:A:G	rs114745413	1	51179311	A	G	0.05268	2.40183e-10	1355.38	213.93	1	rs114745413	1	FAF1	0	intronic	8.21	3a	5	15	1	0
1:51179515:A:G	rs115100714	1	51179515	G	A	0.09543	9.96946e-08	822.949	154.436	0.79494	rs58432198	1	FAF1	0	intronic	0.162	5	5	15	1	0
1:51181099:C:T	rs6693790	1	51181099	T	C	0.4076	4.48063e-08	490.107	89.5603	0.719187	rs4926555	1	FAF1	0	intronic	3.008	7	5	15	1	0
1:51183257:C:T	rs11205761	1	51183257	T	C	0.4076	4.55908e-08	489.876	89.5684	0.719187	rs4926555	1	FAF1	0	intronic	8.761	5	4	15	1	0
1:51188674:C:G	rs6680846	1	51188674	G	C	0.4076	4.23959e-08	491.111	89.5832	0.719187	rs4926555	1	FAF1	0	intronic	2.624	1f	4	15	1	0
1:51190314:C:T	rs72900979	1	51190314	T	C	0.09642	1.06109e-07	821.082	154.414	0.803802	rs58432198	1	FAF1	0	intronic	3.611	4	2	15	1	0
1:51190459:C:T	rs72900982	1	51190459	C	T	0.09543	9.38786e-08	824.889	154.483	0.79494	rs58432198	1	FAF1	0	intronic	6.25	2b	2	15	1	0
1:51190932:A:C	rs59318346	1	51190932	C	A	0.09642	6.79019e-08	832.004	154.127	0.784833	rs58432198	1	FAF1	0	intronic	1.963	7	5	5	1	0
1:51191935:A:T	rs11205766	1	51191935	T	A	0.09742	6.79019e-08	832.004	154.127	0.774917	rs58432198	1	FAF1	0	intronic	0.196	6	5	5	1	0
1:51192756:C:T	rs72900983	1	51192756	T	C	0.09642	1.06109e-07	821.082	154.414	0.803802	rs58432198	1	FAF1	0	intronic	5.821	7	4	5	1	0
1:51193555:A:G	rs6668519	1	51193555	A	G	0.4076	4.06463e-08	491.76	89.5799	0.719187	rs4926555	1	FAF1	0	intronic	6.869	7	4	5	1	0
1:51193984:A:G	rs12090545	1	51193984	A	G	0.09642	9.80932e-08	821.62	154.101	0.784833	rs58432198	1	FAF1	0	intronic	5.306	5	4	5	1	0
1:51197315:A:C	rs111580012	1	51197315	C	A	0.09642	1.06109e-07	821.082	154.414	0.803802	rs58432198	1	FAF1	0	intronic	1.846	6	5	5	1	0
1:51198565:C:CT	rs200456232	1	51198565	CT	C	0.1193	NA	NA	NA	0.614707	rs58432198	1	FAF1	0	intronic	0.118	NA	5	5	1	0
1:51199116:G:T	rs12085479	1	51199116	T	G	0.4076	3.986e-08	492.041	89.5746	0.719187	rs4926555	1	FAF1	0	intronic	1.38	1f	4	5	1	0
1:51199193:C:T	rs10127531	1	51199193	C	T	0.4076	3.54651e-08	493.92	89.5807	0.719187	rs4926555	1	FAF1	0	intronic	1.395	1f	4	5	1	0
1:51200136:A:G	rs12091670	1	51200136	A	G	0.09642	1.09106e-07	820.503	154.453	0.784833	rs58432198	1	FAF1	0	intronic	0.521	6	4	5	1	0
1:51201424:A:G	rs57793888	1	51201424	A	G	0.09642	1.16119e-07	818.807	154.464	0.784833	rs58432198	1	FAF1	0	intronic	6.799	5	4	5	1	0
1:51205699:A:AT	rs5774092	1	51205699	A	AT	0.4066	1.07759e-07	478.981	90.1254	0.716916	rs4926555	1	FAF1	0	intronic	15	NA	4	5	1	0
1:51205760:C:T	rs72900998	1	51205760	T	C	0.09642	1.43552e-07	811.149	154.15	0.803802	rs58432198	1	FAF1	0	intronic	0.097	7	4	5	1	0
1:51206506:A:AAC	rs147632431	1	51206506	AAC	A	0.1064	NA	NA	NA	0.710703	rs58432198	1	FAF1	0	intronic	6.229	NA	4	5	1	0
1:51207825:T:TAA	rs551586386	1	51207825	T	TAA	0.09245	1.22255e-06	787.001	162.165	0.76861	rs58432198	1	FAF1	0	intronic	0.454	NA	4	5	1	0
1:51207876:C:CT	rs113818968	1	51207876	C	CT	0.09642	1.23891e-07	816.879	154.446	0.784833	rs58432198	1	FAF1	0	intronic	1.812	NA	4	5	1	0
1:51208574:A:G	rs76589723	1	51208574	G	A	0.09543	9.38786e-08	824.889	154.483	0.79494	rs58432198	1	FAF1	0	intronic	12.25	5	4	5	1	0
1:51209148:C:T	rs79090772	1	51209148	T	C	0.09642	5.06017e-08	849.907	155.925	0.784833	rs58432198	1	FAF1	0	intronic	0.349	7	4	5	1	0
1:51209173:C:CATTTTTAGT	1:51209173_CATTTTTAGT_C	1	51209173	CATTTTTAGT	C	0.09543	1.25022e-06	762.278	157.215	0.79494	rs58432198	1	FAF1	0	intronic	1.565	NA	4	5	1	0
1:51212796:A:C	rs72902706	1	51212796	A	C	0.09642	9.63561e-08	823.984	154.451	0.803802	rs58432198	1	FAF1	0	intronic	0.052	6	4	5	1	0
1:51213677:C:T	rs72902708	1	51213677	C	T	0.09642	6.82971e-08	831.859	154.13	0.784833	rs58432198	1	FAF1	0	intronic	1.345	6	4	5	1	0
1:51216616:C:T	rs12565379	1	51216616	C	T	0.4076	3.7673e-08	492.91	89.5703	0.719187	rs4926555	1	FAF1	0	intronic	2.318	5	5	15	1	0
1:51216645:C:CT	rs111253797	1	51216645	C	CT	0.3966	NA	NA	NA	0.684176	rs4926555	1	FAF1	0	intronic	1.405	NA	5	15	1	0
1:51217065:A:G	rs113899460	1	51217065	A	G	0.4076	4.36916e-08	490.517	89.5622	0.719187	rs4926555	1	FAF1	0	intronic	4.611	7	5	15	1	0
1:51217085:C:T	rs113730976	1	51217085	T	C	0.09742	1.11209e-07	816.922	153.88	0.7937	rs58432198	1	FAF1	0	intronic	5.151	7	5	15	1	0
1:51217839:C:G	rs2137676	1	51217839	C	G	0.09642	1.17446e-07	817.666	154.309	0.803802	rs58432198	1	FAF1	0	intronic	3.064	7	5	15	1	0
1:51218695:A:G	rs28787109	1	51218695	G	A	0.4056	1.30739e-07	474.319	89.846	0.714669	rs4926555	1	FAF1	0	intronic	1.728	7	5	15	1	0
1:51219188:C:G	rs12073283	1	51219188	C	G	0.09742	9.58578e-08	824.197	154.463	0.7937	rs58432198	1	FAF1	0	intronic	11.7	7	4	15	1	0
1:51220127:C:T	rs11205768	1	51220127	T	C	0.4076	3.65398e-08	493.424	89.5761	0.719187	rs4926555	1	FAF1	0	intronic	2.892	6	5	15	1	0
1:51220291:A:G	rs12064411	1	51220291	A	G	0.09742	1.01722e-07	822.235	154.408	0.7937	rs58432198	1	FAF1	0	intronic	8.163	6	5	15	1	0
1:51220680:C:T	rs111352324	1	51220680	T	C	0.09841	3.07639e-07	789.429	154.185	0.783787	rs58432198	1	FAF1	0	intronic	9.855	5	4	15	1	0
1:51221103:A:G	rs113611257	1	51221103	G	A	0.09642	8.21208e-08	828.35	154.43	0.803802	rs58432198	1	FAF1	0	intronic	1.351	4	4	15	1	0
1:51221406:C:T	rs112282787	1	51221406	T	C	0.09642	8.21703e-08	828.314	154.427	0.803802	rs58432198	1	FAF1	0	intronic	6.861	7	4	15	1	0
1:51223002:C:T	rs72902722	1	51223002	T	C	0.09642	8.66369e-08	826.898	154.439	0.803802	rs58432198	1	FAF1	0	intronic	2.796	7	5	15	1	0
1:51223263:C:T	rs12063943	1	51223263	T	C	0.09742	1.07211e-07	820.82	154.42	0.7937	rs58432198	1	FAF1	0	intronic	4.725	6	5	15	1	0
1:51223480:C:T	rs11205769	1	51223480	C	T	0.4076	3.37731e-08	494.873	89.6135	0.719187	rs4926555	1	FAF1	0	intronic	1.619	6	5	15	1	0
1:51223500:C:T	rs72902726	1	51223500	T	C	0.09642	8.66369e-08	826.898	154.439	0.803802	rs58432198	1	FAF1	0	intronic	5.906	6	5	15	1	0
1:51224872:G:T	rs141935515	1	51224872	G	T	0.09543	8.91545e-08	826.224	154.462	0.79494	rs58432198	1	FAF1	0	intronic	0.459	7	5	15	1	0
1:51225269:C:T	rs58384431	1	51225269	T	C	0.09443	6.9554e-08	835.942	154.981	0.786121	rs58432198	1	FAF1	0	intronic	1.086	6	5	15	1	0
1:51225273:A:G	rs138704662	1	51225273	G	A	0.09443	7.77324e-08	832.361	154.892	0.786121	rs58432198	1	FAF1	0	intronic	0.637	6	5	15	1	0
1:51225510:A:G	rs57545230	1	51225510	G	A	0.09543	8.94931e-08	826.137	154.466	0.79494	rs58432198	1	FAF1	0	intronic	0.721	6	5	15	1	0
1:51226265:C:T	rs148698031	1	51226265	T	C	0.09642	8.91545e-08	826.224	154.462	0.803802	rs58432198	1	FAF1	0	intronic	1.214	7	5	15	1	0
1:51226608:A:G	rs10888707	1	51226608	G	A	0.4076	9.24043e-08	481.391	90.1049	0.719187	rs4926555	1	FAF1	0	intronic	0.429	7	5	15	1	0
1:51227064:G:T	rs12097606	1	51227064	G	T	0.09742	6.35123e-08	833.816	154.121	0.7937	rs58432198	1	FAF1	0	intronic	0.355	7	5	15	1	0
1:51228041:C:T	rs371097004	1	51228041	T	C	0.09642	9.43091e-08	824.589	154.451	0.803802	rs58432198	1	FAF1	0	intronic	1.272	7	5	15	1	0
1:51228799:A:G	rs112717424	1	51228799	A	G	0.09642	8.0123e-08	829.041	154.431	0.803802	rs58432198	1	FAF1	0	intronic	12.01	6	5	15	1	0
1:51231935:A:G	rs72902729	1	51231935	A	G	0.09642	8.0123e-08	829.041	154.431	0.803802	rs58432198	1	FAF1	0	intronic	4.007	6	5	15	1	0
1:51232628:C:G	rs77701130	1	51232628	G	C	0.09642	8.44839e-08	827.625	154.443	0.803802	rs58432198	1	FAF1	0	intronic	12.01	4	5	15	1	0
1:51235019:C:T	rs6691061	1	51235019	T	C	0.4324	3.29756e-08	493.522	89.3009	0.655901	rs4926555	1	FAF1	0	intronic	2.926	5	5	15	1	0
1:51235816:C:T	rs113119450	1	51235816	T	C	0.09642	8.0123e-08	829.041	154.431	0.803802	rs58432198	1	FAF1	0	intronic	11.19	7	5	15	1	0
1:51237194:C:T	rs10888708	1	51237194	T	C	0.4324	4.8192e-08	487.593	89.3117	0.655901	rs4926555	1	FAF1	0	intronic	5.123	6	5	15	1	0
1:51237302:C:G	rs112095647	1	51237302	C	G	0.09742	9.27213e-08	825.142	154.466	0.7937	rs58432198	1	FAF1	0	intronic	0.816	7	5	15	1	0
1:51237409:C:G	rs12569177	1	51237409	G	C	0.4324	3.8951e-08	490.961	89.3116	0.655901	rs4926555	1	FAF1	0	intronic	0.718	6	5	15	1	0
1:51239976:A:G	rs72902736	1	51239976	A	G	0.09642	7.48474e-08	831.225	154.484	0.803802	rs58432198	1	FAF1	0	intronic	1.164	6	5	15	1	0
1:51240851:C:T	rs80326064	1	51240851	C	T	0.09642	7.89353e-08	829.807	154.496	0.803802	rs58432198	1	FAF1	0	intronic	1.47	5	5	15	1	0
1:51242141:C:T	rs12084054	1	51242141	C	T	0.09642	1.06595e-07	821.168	154.455	0.784833	rs58432198	1	FAF1	0	intronic	3.975	6	5	5	1	0
1:51242674:C:G	rs12084257	1	51242674	C	G	0.4324	2.8783e-08	495.727	89.3144	0.655901	rs4926555	1	FAF1	0	intronic	2.55	7	4	5	1	0
1:51243374:C:G	rs1416685	1	51243374	G	C	0.4125	1.49771e-07	471.098	89.6602	0.697844	rs4926555	1	FAF1	0	intronic	0.367	6	4	5	1	0
1:51243642:A:G	rs72902744	1	51243642	A	G	0.09642	8.61266e-08	827.251	154.474	0.803802	rs58432198	1	FAF1	0	intronic	5.825	5	4	5	1	0
1:51246155:C:T	rs12089747	1	51246155	C	T	0.09742	7.09828e-08	830.742	154.121	0.7937	rs58432198	1	FAF1:PHBP12	00:00:00	ncRNA_exonic	6.294	5	4	4	1	0
1:51248316:A:G	rs12074850	1	51248316	A	G	0.09742	9.69744e-08	821.815	154.077	0.7937	rs58432198	1	FAF1	0	intronic	2.047	7	5	5	1	0
1:51249315:A:G	rs112299817	1	51249315	G	A	0.09642	7.09534e-08	832.883	154.516	0.803802	rs58432198	1	FAF1	0	intronic	10.59	5	1	5	1	0
1:51249528:C:T	rs111701872	1	51249528	C	T	0.09642	7.09534e-08	832.883	154.516	0.803802	rs58432198	1	FAF1	0	intronic	5.419	7	1	5	1	0
1:51250908:G:T	rs72902755	1	51250908	G	T	0.09642	9.08083e-08	825.833	154.486	0.803802	rs58432198	1	FAF1	0	intronic	0.251	6	4	5	1	0
1:51252471:A:C	rs72902760	1	51252471	A	C	0.09642	1.18825e-07	818.099	154.453	0.803802	rs58432198	1	FAF1	0	intronic	3.704	5	4	5	1	0
1:51252618:C:T	rs12075991	1	51252618	T	C	0.09742	1.00709e-07	822.721	154.446	0.7937	rs58432198	1	FAF1	0	intronic	1.786	5	4	5	1	0
1:51255320:C:T	rs72902763	1	51255320	T	C	0.09642	8.61266e-08	827.251	154.474	0.803802	rs58432198	1	FAF1	0	intronic	2.878	5	5	5	1	0
1:51255412:C:CTTCAAT	rs113086742	1	51255412	C	CTTCAAT	0.09742	9.82984e-08	821.373	154.066	0.7937	rs58432198	1	FAF1	0	intronic	4.131	NA	5	5	1	0
1:51255677:A:C	rs80297338	1	51255677	C	A	0.09642	9.08083e-08	825.833	154.486	0.803802	rs58432198	1	FAF1	0	intronic	14.04	7	5	5	1	0
1:51256091:C:T	rs58432198	1	51256091	C	T	0.1173	5.00756e-10	863.7	138.832	1	rs58432198	1	FAF1	0	intronic	2.611	7	5	5	1	0
1:51256698:G:T	rs72902765	1	51256698	T	G	0.09642	8.61266e-08	827.251	154.474	0.803802	rs58432198	1	FAF1	0	intronic	4.808	7	5	15	1	0
1:51257608:C:T	rs7522611	1	51257608	T	C	0.4324	4.47249e-08	488.75	89.3068	0.655901	rs4926555	1	FAF1	0	intronic	0.119	6	5	15	1	0
1:51259645:A:G	rs6671962	1	51259645	A	G	0.4324	3.86123e-08	490.903	89.2761	0.655901	rs4926555	1	FAF1	0	intronic	2.544	6	5	15	1	0
1:51260668:A:C	rs1015085	1	51260668	C	A	0.09642	9.08083e-08	825.833	154.486	0.803802	rs58432198	1	FAF1	0	intronic	1.708	NA	4	15	1	0
1:51260999:A:G	rs72902767	1	51260999	A	G	0.09642	8.7922e-08	826.847	154.506	0.803802	rs58432198	1	FAF1	0	intronic	3.355	5	4	15	1	0
1:51261965:C:T	rs72902768	1	51261965	C	T	0.09642	9.08083e-08	825.833	154.486	0.803802	rs58432198	1	FAF1	0	intronic	1.035	2b	2	15	1	0
1:51262653:A:C	rs60788683	1	51262653	A	C	0.09742	1.00709e-07	822.721	154.446	0.7937	rs58432198	1	FAF1	0	intronic	2.839	6	5	15	1	0
1:51262664:C:T	rs59430062	1	51262664	C	T	0.09642	9.08083e-08	825.833	154.486	0.803802	rs58432198	1	FAF1	0	intronic	0.36	7	5	15	1	0
1:51262960:C:T	rs7552837	1	51262960	C	T	0.4324	2.52959e-08	497.63	89.2944	0.655901	rs4926555	1	FAF1	0	intronic	0.722	7	5	15	1	0
1:51265368:C:T	rs72902772	1	51265368	C	T	0.09642	7.74803e-08	830.605	154.548	0.803802	rs58432198	1	FAF1	0	intronic	0.125	5	5	15	1	0
1:51266474:C:T	rs3789587	1	51266474	C	T	0.09742	6.38105e-08	834.091	154.195	0.7937	rs58432198	1	FAF1	0	intronic	15.3	4	2	15	1	0
1:51266523:A:G	rs3789588	1	51266523	G	A	0.09642	8.17051e-08	829.187	154.56	0.803802	rs58432198	1	FAF1	0	intronic	14.93	5	2	15	1	0
1:51269018:C:T	rs12085022	1	51269018	T	C	0.09742	9.59687e-08	824.517	154.529	0.7937	rs58432198	1	FAF1	0	intronic	4.824	7	5	15	1	0
1:51269954:A:G	rs72902776	1	51269954	G	A	0.09841	8.83805e-08	826.53	154.474	0.783787	rs58432198	1	FAF1	0	intronic	0.849	5	5	15	1	0
1:51272278:C:T	rs72902777	1	51272278	T	C	0.09642	8.17051e-08	829.187	154.56	0.803802	rs58432198	1	FAF1	0	intronic	1.256	5	5	15	1	0
1:51276490:A:G	rs11205771	1	51276490	A	G	0.09742	9.2272e-08	825.603	154.526	0.7937	rs58432198	1	FAF1	0	intronic	2.472	6	5	15	1	0
1:51276715:A:G	rs72902778	1	51276715	A	G	0.09642	7.74803e-08	830.605	154.548	0.803802	rs58432198	1	FAF1	0	intronic	3.904	7	5	15	1	0
1:51283510:A:G	rs58795848	1	51283510	A	G	0.09742	1.08151e-07	820.816	154.465	0.7937	rs58432198	1	FAF1	0	intronic	3.002	7	5	15	1	0
1:51284446:C:T	rs111701702	1	51284446	T	C	0.09642	8.29305e-08	828.421	154.495	0.803802	rs58432198	1	FAF1	0	intronic	3.834	6	5	15	1	0
1:51284557:C:T	rs12058197	1	51284557	T	C	0.09742	1.02667e-07	822.337	154.476	0.7937	rs58432198	1	FAF1	0	intronic	2.319	6	5	15	1	0
1:51284905:C:T	rs11205773	1	51284905	T	C	0.09742	1.02667e-07	822.337	154.476	0.7937	rs58432198	1	FAF1	0	intronic	0.874	6	5	15	1	0
1:51286155:A:G	rs12096626	1	51286155	G	A	0.09742	1.02667e-07	822.337	154.476	0.7937	rs58432198	1	FAF1	0	intronic	1.389	5	5	15	1	0
1:51286519:A:ATG	rs138523025	1	51286519	A	ATG	0.09742	9.90884e-08	828.75	155.492	0.7937	rs58432198	1	FAF1	0	intronic	0.217	NA	5	15	1	0
1:51286954:A:T	rs11205777	1	51286954	T	A	0.09742	9.61405e-08	822.124	154.09	0.7937	rs58432198	1	FAF1	0	intronic	2.097	7	5	15	1	0
1:51290830:A:G	rs72902785	1	51290830	G	A	0.09742	1.32827e-07	814.947	154.453	0.7937	rs58432198	1	FAF1	0	intronic	3.38	5	5	15	1	0
1:51293606:C:G	rs72902789	1	51293606	G	C	0.09642	8.17051e-08	829.187	154.56	0.803802	rs58432198	1	FAF1	0	intronic	7.713	7	5	15	1	0
1:51294132:A:G	rs112931784	1	51294132	G	A	0.09642	7.74803e-08	830.605	154.548	0.803802	rs58432198	1	FAF1	0	intronic	1.024	7	5	15	1	0
1:51295793:C:T	rs59786222	1	51295793	C	T	0.09742	6.23012e-08	834.644	154.175	0.7937	rs58432198	1	FAF1	0	intronic	3.081	7	5	15	1	0
1:51296907:A:G	rs12062764	1	51296907	G	A	0.09742	6.80848e-08	832.241	154.185	0.7937	rs58432198	1	FAF1	0	intronic	2.141	7	5	15	1	0
1:51298828:A:G	rs6684901	1	51298828	A	G	0.4334	1.16451e-08	508.465	89.1004	0.651656	rs4926555	1	FAF1	0	intronic	3.186	6	5	15	1	0
1:51299597:C:T	rs2095864	1	51299597	C	T	0.09642	8.19311e-08	829.194	154.576	0.803802	rs58432198	1	FAF1	0	intronic	6.711	5	4	15	1	0
1:51299687:C:T	rs2095865	1	51299687	C	T	0.09642	8.19311e-08	829.194	154.576	0.803802	rs58432198	1	FAF1	0	intronic	1.938	7	4	15	1	0
1:51299810:C:G	rs2105211	1	51299810	G	C	0.09742	6.5896e-08	833.242	154.203	0.7937	rs58432198	1	FAF1	0	intronic	1.944	7	4	15	1	0
1:51301657:A:G	rs60483827	1	51301657	G	A	0.09642	8.31535e-08	828.43	154.51	0.803802	rs58432198	1	FAF1	0	intronic	2.32	5	5	15	1	0
1:51303605:C:T	rs111655515	1	51303605	C	T	0.09642	7.74803e-08	830.605	154.548	0.803802	rs58432198	1	FAF1	0	intronic	0.112	7	5	15	1	0
1:51303714:C:T	rs60832780	1	51303714	T	C	0.09742	9.59687e-08	824.517	154.529	0.7937	rs58432198	1	FAF1	0	intronic	2.25	5	5	15	1	0
1:51306002:A:G	rs72904709	1	51306002	A	G	0.09642	7.74803e-08	830.605	154.548	0.803802	rs58432198	1	FAF1	0	intronic	1.374	6	5	15	1	0
1:51306273:C:T	rs57839936	1	51306273	T	C	0.09642	8.17051e-08	829.187	154.56	0.803802	rs58432198	1	FAF1	0	intronic	5.628	7	5	15	1	0
1:51306329:A:C	rs12089749	1	51306329	C	A	0.09742	1.01164e-07	823.099	154.541	0.7937	rs58432198	1	FAF1	0	intronic	0.18	7	5	15	1	0
1:51310062:A:G	rs12067513	1	51310062	G	A	0.09742	9.59687e-08	824.517	154.529	0.7937	rs58432198	1	FAF1	0	intronic	0.118	7	5	15	1	0
1:51310327:A:G	rs57412341	1	51310327	A	G	0.09642	7.74803e-08	830.605	154.548	0.803802	rs58432198	1	FAF1	0	intronic	1.33	6	4	15	1	0
1:51312992:A:G	rs72904713	1	51312992	A	G	0.09642	6.96655e-08	833.764	154.585	0.803802	rs58432198	1	FAF1	0	intronic	9.429	5	5	15	1	0
1:51314531:C:T	rs59390962	1	51314531	C	T	0.09642	8.17051e-08	829.187	154.56	0.803802	rs58432198	1	FAF1	0	intronic	0.694	7	5	15	1	0
1:51314649:A:G	rs12083647	1	51314649	A	G	0.09742	1.06875e-07	821.581	154.546	0.7937	rs58432198	1	FAF1	0	intronic	1.375	7	5	15	1	0
1:51314782:A:C	rs10888709	1	51314782	A	C	0.4324	1.65438e-08	503.546	89.1787	0.648261	rs4926555	1	FAF1	0	intronic	0.018	6	5	15	1	0
1:51315456:C:T	rs72904718	1	51315456	T	C	0.09642	8.17051e-08	829.187	154.56	0.803802	rs58432198	1	FAF1	0	intronic	6.138	7	4	15	1	0
1:51323764:A:AT	rs140713080	1	51323764	A	AT	0.09642	3.98402e-08	853.736	155.418	0.803802	rs58432198	1	FAF1	0	intronic	9.838	NA	5	15	1	0
1:51324546:G:T	rs72904719	1	51324546	G	T	0.09642	8.17051e-08	829.187	154.56	0.803802	rs58432198	1	FAF1	0	intronic	4.768	5	5	15	1	0
1:51328773:C:T	rs113910111	1	51328773	T	C	0.09742	9.59687e-08	824.517	154.529	0.7937	rs58432198	1	FAF1	0	intronic	3.233	6	5	15	1	0
1:51328987:A:C	rs111779227	1	51328987	A	C	0.09642	7.74803e-08	830.605	154.548	0.803802	rs58432198	1	FAF1	0	intronic	2.99	6	5	15	1	0
1:51331505:T:TATA	1:51331505_TATA_T	1	51331505	TATA	T	0.09642	9.51045e-08	825.966	154.753	0.803802	rs58432198	1	FAF1	0	intronic	1.079	NA	5	15	1	0
1:51333179:A:T	rs2175794	1	51333179	A	T	0.09642	8.19311e-08	829.194	154.576	0.803802	rs58432198	1	FAF1	0	intronic	1.681	5	5	15	1	0
1:51334304:A:G	rs72904723	1	51334304	A	G	0.09642	7.74803e-08	830.605	154.548	0.803802	rs58432198	1	FAF1	0	intronic	4.438	6	5	15	1	0
1:51334488:C:T	rs72904725	1	51334488	C	T	0.09742	9.59687e-08	824.517	154.529	0.7937	rs58432198	1	FAF1	0	intronic	1.528	6	5	15	1	0
1:51339332:C:T	rs72904726	1	51339332	T	C	0.09642	8.64977e-08	827.452	154.534	0.803802	rs58432198	1	FAF1	0	intronic	6.576	2b	1	15	1	0
1:51340401:A:T	rs59128535	1	51340401	T	A	0.09742	6.93731e-08	831.575	154.158	0.7937	rs58432198	1	FAF1	0	intronic	4.513	1f	5	15	1	0
1:51340598:C:T	rs58235906	1	51340598	T	C	0.4324	8.81576e-09	512.647	89.0954	0.655901	rs4926555	1	FAF1	0	intronic	3.182	7	5	15	1	0
1:51342035:C:G	rs72904730	1	51342035	G	C	0.09642	8.12961e-08	829.489	154.59	0.803802	rs58432198	1	FAF1	0	intronic	1.983	7	4	15	1	0
1:51342809:A:G	rs72904732	1	51342809	A	G	0.09642	7.70918e-08	830.907	154.578	0.803802	rs58432198	1	FAF1	0	intronic	4.801	7	4	15	1	0
1:51342856:A:G	rs58791125	1	51342856	G	A	0.09742	9.03827e-08	824.15	154.146	0.7937	rs58432198	1	FAF1	0	intronic	9.497	7	4	15	1	0
1:51344955:T:TGAATC	1:51344955_TGAATC_T	1	51344955	TGAATC	T	0.09642	8.36512e-08	829.562	154.753	0.803802	rs58432198	1	FAF1	0	intronic	0.681	NA	5	15	1	0
1:51346663:A:T	rs12058681	1	51346663	A	T	0.09742	9.67932e-08	824.377	154.548	0.7937	rs58432198	1	FAF1	0	intronic	3.932	6	5	15	1	0
1:51347213:G:T	rs12088617	1	51347213	T	G	0.09742	9.03827e-08	824.15	154.146	0.7937	rs58432198	1	FAF1	0	intronic	0.916	7	5	15	1	0
1:51351281:C:T	rs12068606	1	51351281	C	T	0.09742	8.94109e-08	824.596	154.173	0.7937	rs58432198	1	FAF1	0	intronic	1.661	5	5	15	1	0
1:51351846:A:G	rs72904737	1	51351846	G	A	0.09642	1.20195e-07	828.744	156.525	0.803802	rs58432198	1	FAF1	0	intronic	6.566	6	5	15	1	0
1:51353068:A:C	rs138422027	1	51353068	C	A	0.09642	1.58764e-07	821.791	156.726	0.803802	rs58432198	1	FAF1	0	intronic	1.982	7	5	15	1	0
1:51353720:C:G	rs144432213	1	51353720	C	G	0.0994	2.3224e-08	850.314	152.174	0.774058	rs58432198	1	FAF1	0	intronic	0.008	6	5	15	1	0
1:51355823:A:G	rs138368422	1	51355823	A	G	0.09642	8.12961e-08	829.489	154.59	0.803802	rs58432198	1	FAF1	0	intronic	2.629	7	5	15	1	0
1:51356091:G:T	rs150183244	1	51356091	G	T	0.09742	1.14363e-07	820.656	154.732	0.7937	rs58432198	1	FAF1	0	intronic	0.769	7	5	15	1	0
1:51356132:C:T	rs138714168	1	51356132	T	C	0.09642	8.82017e-08	828.143	154.765	0.803802	rs58432198	1	FAF1	0	intronic	7.188	7	5	15	1	0
1:51356764:C:T	rs1315085	1	51356764	T	C	0.4324	1.1485e-08	508.873	89.1351	0.655901	rs4926555	1	FAF1	0	intronic	2.511	6	5	15	1	0
1:51356810:C:G	rs9701805	1	51356810	G	C	0.09742	6.19843e-08	834.947	154.205	0.7937	rs58432198	1	FAF1	0	intronic	0.051	7	5	15	1	0
1:51356830:G:T	rs57095912	1	51356830	T	G	0.09642	7.70918e-08	830.907	154.578	0.803802	rs58432198	1	FAF1	0	intronic	2.612	7	5	15	1	0
1:51357343:C:T	rs60329786	1	51357343	C	T	0.09642	8.12961e-08	829.489	154.59	0.803802	rs58432198	1	FAF1	0	intronic	5.117	7	5	15	1	0
1:51362441:C:T	rs12076849	1	51362441	C	T	0.09841	9.9756e-08	821.576	154.181	0.784678	rs58432198	1	FAF1	0	intronic	1.7	7	5	15	1	0
1:51363096:A:G	rs11205788	1	51363096	G	A	0.09742	1.06871e-07	821.714	154.571	0.7937	rs58432198	1	FAF1	0	intronic	2.626	6	5	15	1	0
1:51363273:C:G	rs72904745	1	51363273	C	G	0.09642	8.63436e-08	827.803	154.59	0.803802	rs58432198	1	FAF1	0	intronic	4.382	7	5	15	1	0
1:51366576:A:T	rs57957311	1	51366576	T	A	0.09642	8.18839e-08	829.222	154.578	0.803802	rs58432198	1	FAF1	0	intronic	4.983	7	5	15	1	0
1:51367420:C:T	rs72904749	1	51367420	C	T	0.09742	9.21014e-08	824.281	154.269	0.7937	rs58432198	1	FAF1	0	intronic	6.928	6	5	15	1	0
1:51369991:C:T	rs1573012	1	51369991	T	C	0.09642	1.04385e-07	822.787	154.648	0.803802	rs58432198	1	FAF1	0	intronic	9.081	6	5	15	1	0
1:51370926:C:T	rs10399644	1	51370926	C	T	0.09742	1.29046e-07	816.693	154.629	0.7937	rs58432198	1	FAF1	0	intronic	1.036	7	5	15	1	0
1:51371551:A:T	rs149007343	1	51371551	T	A	0.09642	8.85921e-08	827.869	154.737	0.803802	rs58432198	1	FAF1	0	intronic	6.31	6	5	15	1	0
1:51371608:C:G	rs148138388	1	51371608	G	C	0.09245	2.52527e-07	886.896	171.973	0.76861	rs58432198	1	FAF1	0	intronic	3.446	7	5	15	1	0
1:51371609:A:T	rs184112992	1	51371609	T	A	0.09245	2.52527e-07	886.896	171.973	0.76861	rs58432198	1	FAF1	0	intronic	5.149	7	5	15	1	0
1:51372094:A:G	rs12073279	1	51372094	A	G	0.09841	1.34108e-07	815.444	154.599	0.783787	rs58432198	1	FAF1	0	intronic	3.754	7	5	15	1	0
1:51372251:C:T	rs59542416	1	51372251	T	C	0.09642	1.08515e-07	821.535	154.618	0.803802	rs58432198	1	FAF1	0	intronic	6.217	7	5	15	1	0
1:51374139:C:T	rs140087721	1	51374139	T	C	0.09642	1.04385e-07	822.787	154.648	0.803802	rs58432198	1	FAF1	0	intronic	6.372	6	5	15	1	0
1:51374242:C:T	rs58813795	1	51374242	C	T	0.09742	1.43186e-07	813.747	154.63	0.7937	rs58432198	1	FAF1	0	intronic	1.336	6	5	15	1	0
1:51374608:G:T	rs60244988	1	51374608	T	G	0.09742	1.29046e-07	816.693	154.629	0.7937	rs58432198	1	FAF1	0	intronic	2.514	7	5	15	1	0
1:51374764:C:T	rs140468540	1	51374764	T	C	0.09642	1.04385e-07	822.787	154.648	0.803802	rs58432198	1	FAF1	0	intronic	6.808	7	5	15	1	0
1:51379945:A:G	rs57183177	1	51379945	A	G	0.09642	1.08515e-07	821.535	154.618	0.803802	rs58432198	1	FAF1	0	intronic	5.985	5	4	15	1	0
1:51381594:C:T	rs12089041	1	51381594	C	T	0.09642	8.8102e-08	825.513	154.267	0.784833	rs58432198	1	FAF1	0	intronic	0.265	5	4	15	1	0
1:51387415:C:T	rs12074982	1	51387415	T	C	0.09742	1.39304e-07	814.425	154.611	0.7937	rs58432198	1	FAF1	0	intronic	2.835	6	5	15	1	0
1:51388895:A:G	rs12071359	1	51388895	G	A	0.09742	1.36923e-07	812.916	154.232	0.7937	rs58432198	1	FAF1	0	intronic	1.143	7	5	15	1	0
1:51391569:A:G	rs12085666	1	51391569	A	G	0.09841	9.50519e-08	823.208	154.233	0.783787	rs58432198	1	FAF1	0	intronic	13.59	7	4	15	1	0
1:51391845:C:T	rs12095997	1	51391845	C	T	0.09742	6.11103e-08	835.728	154.277	0.7937	rs58432198	1	FAF1	0	intronic	2.797	5	4	15	1	0
1:51393412:A:G	rs72904771	1	51393412	A	G	0.09642	1.11505e-07	820.691	154.604	0.803802	rs58432198	1	FAF1	0	intronic	4.409	5	4	15	1	0
1:51393645:C:G	rs12078434	1	51393645	G	C	0.09742	1.45155e-07	813.181	154.597	0.7937	rs58432198	1	FAF1	0	intronic	8.22	7	4	15	1	0
1:51394098:C:T	rs59097691	1	51394098	C	T	0.09742	9.43847e-08	823.434	154.239	0.7937	rs58432198	1	FAF1	0	intronic	2.533	5	4	15	1	0
1:51394758:A:G	rs183337163	1	51394758	A	G	0.09642	9.708e-08	825.207	154.719	0.803802	rs58432198	1	FAF1	0	intronic	10.15	6	4	15	1	0
1:51397457:A:T	rs10888711	1	51397457	T	A	0.4324	9.0446e-09	512.715	89.1744	0.64928	rs4926555	1	FAF1	0	intronic	2.789	4	5	15	1	0
1:51398101:C:G	rs61115731	1	51398101	G	C	0.09742	9.34586e-08	823.722	154.241	0.7937	rs58432198	1	FAF1	0	intronic	0.256	5	4	15	1	0
1:51398544:A:G	rs12042533	1	51398544	G	A	0.4324	2.123e-08	500.474	89.3164	0.64928	rs4926555	1	FAF1	0	intronic	9.137	6	4	15	1	0
1:51399215:A:G	rs59524047	1	51399215	G	A	0.09642	1.16704e-07	819.562	154.634	0.803802	rs58432198	1	FAF1	0	intronic	3.325	7	5	15	1	0
1:51401419:C:T	rs112780433	1	51401419	C	T	0.09742	1.83486e-07	805.557	154.418	0.7937	rs58432198	1	FAF1	0	intronic	0.03	6	5	15	1	0
1:51403595:C:T	rs4926873	1	51403595	T	C	0.4334	1.0355e-08	510.632	89.1679	0.651656	rs4926555	1	FAF1	0	intronic	0.765	7	5	15	1	0
1:51403897:C:T	rs60048959	1	51403897	C	T	0.09642	1.16704e-07	819.562	154.634	0.803802	rs58432198	1	FAF1	0	intronic	1.357	5	4	15	1	0
1:51404041:A:C	rs60290409	1	51404041	C	A	0.09742	1.44151e-07	813.472	154.614	0.7937	rs58432198	1	FAF1	0	intronic	0.697	7	5	15	1	0
1:51405667:C:T	rs59600829	1	51405667	C	T	0.09642	1.11687e-07	820.956	154.662	0.803802	rs58432198	1	FAF1	0	intronic	1.865	7	4	15	1	0
1:51406874:G:T	rs12089568	1	51406874	G	T	0.09742	1.37996e-07	814.864	154.643	0.7937	rs58432198	1	FAF1	0	intronic	0.875	6	5	15	1	0
1:51410657:C:CTAA	1:51410657_CTAA_C	1	51410657	CTAA	C	0.09742	8.502e-08	828.623	154.662	0.7937	rs58432198	1	FAF1	0	intronic	2.492	NA	4	15	1	0
1:51413205:A:G	rs6695869	1	51413205	G	A	0.4324	9.53596e-09	512.34	89.2481	0.64928	rs4926555	1	FAF1	0	intronic	4.572	6	5	15	1	0
1:51413964:A:G	rs76183105	1	51413964	G	A	0.09642	1.47343e-07	814.642	154.956	0.803802	rs58432198	1	FAF1	0	intronic	12.62	6	5	15	1	0
1:51415247:G:T	rs72904788	1	51415247	T	G	0.09642	1.15544e-07	821.173	154.884	0.803802	rs58432198	1	FAF1	0	intronic	11.49	4	4	15	1	0
1:51415652:C:T	rs72904790	1	51415652	T	C	0.09742	1.33128e-07	814.984	154.472	0.7937	rs58432198	1	FAF1	0	intronic	3.438	7	4	15	1	0
1:51416823:C:T	rs12075888	1	51416823	C	T	0.09742	1.69767e-07	810.205	154.882	0.7937	rs58432198	1	FAF1	0	intronic	1.351	6	5	5	1	0
1:51418437:A:G	rs6678244	1	51418437	A	G	0.4314	1.52423e-08	515.056	90.989	0.641436	rs4926555	1	FAF1	0	intronic	0.828	7	5	5	1	0
1:51418472:C:T	rs6703250	1	51418472	T	C	0.4294	1.87952e-08	511.727	90.9814	0.648861	rs4926555	1	FAF1	0	intronic	0.836	6	5	5	1	0
1:51418553:C:T	rs192838696	1	51418553	C	T	0.09742	1.05368e-07	824.607	155.04	0.7937	rs58432198	1	FAF1	0	intronic	0.993	7	5	5	1	0
1:51418616:G:T	rs184773571	1	51418616	G	T	0.09742	1.0342e-07	825.018	155.018	0.7937	rs58432198	1	FAF1	0	intronic	0.701	7	5	5	1	0
1:51418854:C:T	rs191148557	1	51418854	T	C	0.09642	7.96767e-08	832.526	155.051	0.803802	rs58432198	1	FAF1	0	intronic	1.344	7	5	5	1	0
1:51419038:C:G	rs143446041	1	51419038	G	C	0.09742	8.14081e-08	831.31	154.937	0.794426	rs58432198	1	FAF1	0	intronic	0.415	7	5	5	1	0
1:51419336:A:G	rs141780344	1	51419336	A	G	0.09642	1.30596e-07	817.728	154.889	0.803802	rs58432198	1	FAF1	0	intronic	4.319	7	5	5	1	0
1:51419841:A:G	rs113836734	1	51419841	A	G	0.09742	1.38606e-07	813.922	154.488	0.7937	rs58432198	1	FAF1	0	intronic	1.829	7	4	15	1	0
1:51423779:G:T	rs77603669	1	51423779	G	T	0.09642	1.38486e-07	815.429	154.769	0.803802	rs58432198	1	FAF1	0	intronic	0.465	7	2	5	1	0
1:51428413:A:G	rs78181360	1	51428413	A	G	0.05368	4.59139e-09	1208.35	206.088	0.869538	rs114745413	1	CDKN2C	0	intronic	6.727	3a	5	15	1	0
1:51433687:A:T	rs3176447	1	51433687	T	A	0.08946	3.94688e-08	874.059	159.069	0.723949	rs58432198	1	CDKN2C	0	UTR5	8.771	4	1	1	1	0
1:51435015:C:CG	1:51435015_CG_C	1	51435015	CG	C	0.09841	3.94874e-08	850.179	154.726	0.783787	rs58432198	1	CDKN2C	0	UTR5	13.58	NA	1	1	1	0
1:51438365:C:T	rs3176466	1	51438365	C	T	0.09841	8.60834e-08	827.579	154.532	0.783787	rs58432198	1	CDKN2C	0	intronic	6.224	5	1	5	1	0
1:51438881:C:T	rs3176468	1	51438881	T	C	0.09841	1.25941e-07	818.713	154.881	0.783787	rs58432198	1	CDKN2C	0	intronic	1.433	4	1	5	1	0
1:51439777:C:T	rs1043141	1	51439777	C	T	0.09642	2.03658e-07	807.007	155.273	0.784833	rs58432198	1	CDKN2C	0	exonic	16.11	2b	1	5	1	0
1:51440093:C:T	rs12855	1	51440093	C	T	0.09742	1.53296e-07	814.024	155.053	0.774917	rs58432198	1	CDKN2C	0	UTR3	11.1	3a	1	5	1	0
1:51442137:A:G	rs72904801	1	51442137	A	G	0.09642	1.71716e-07	811.072	155.11	0.784833	rs58432198	1	CDKN2C	1831	intergenic	19.39	4	1	13	1	0
1:51443389:C:G	rs116475050	1	51443389	G	C	0.09642	9.01952e-08	830.648	155.35	0.784833	rs58432198	1	CDKN2C	3083	intergenic	0.511	4	1	1	1	0
1:51450144:A:G	rs72906804	1	51450144	A	G	0.09543	1.61908e-07	813.324	155.218	0.775406	rs58432198	1	CDKN2C	9838	intergenic	15.38	7	1	15	1	0
1:51450445:A:G	rs72906805	1	51450445	G	A	0.09543	1.61908e-07	813.324	155.218	0.775406	rs58432198	1	CDKN2C	10139	intergenic	1.919	5	1	15	0	0
1:51451372:A:G	rs57331401	1	51451372	G	A	0.09543	2.20814e-07	804.514	155.244	0.775406	rs58432198	1	CDKN2C	11066	intergenic	9.537	5	5	15	0	0
1:51452068:A:T	rs6694036	1	51452068	T	A	0.09543	1.61908e-07	813.324	155.218	0.775406	rs58432198	1	CDKN2C	11762	intergenic	2.081	7	5	15	0	0
1:51452978:C:CTT	1:51452978_CTT_C	1	51452978	CTT	C	0.4304	7.09818e-08	480.887	89.2152	0.618632	rs4926555	1	CDKN2C	12672	intergenic	0.917	NA	5	15	0	0
1:51457200:A:G	rs72906810	1	51457200	A	G	0.09642	4.60252e-08	846.151	154.757	0.765311	rs58432198	1	CDKN2C	16894	intergenic	2.623	7	4	15	0	0
1:51457656:G:T	rs9436458	1	51457656	G	T	0.4284	1.97119e-08	499.89	89.0082	0.607862	rs4926555	1	CDKN2C	17350	intergenic	0.204	6	4	15	0	0
1:51458009:C:T	rs2487826	1	51458009	T	C	0.4304	2.03854e-08	499.193	88.9763	0.619783	rs4926555	1	CDKN2C	17703	intergenic	0.105	NA	4	15	0	0
1:51462439:A:G	rs2487824	1	51462439	G	A	0.4294	2.42901e-08	496.739	89.0218	0.611216	rs4926555	1	CDKN2C	22133	intergenic	13.85	NA	5	15	0	0
1:51463424:A:T	rs10888713	1	51463424	A	T	0.09543	4.3062e-08	848.095	154.779	0.775406	rs58432198	1	CDKN2C	23118	intergenic	9.407	7	5	15	0	0
1:51463907:G:GA	rs144880110	1	51463907	G	GA	0.4304	2.70198e-08	495.657	89.1245	0.619783	rs4926555	1	CDKN2C	23601	intergenic	7.479	NA	5	15	0	0
1:51463966:A:G	rs2487823	1	51463966	G	A	0.4304	2.52788e-08	496.154	89.028	0.619783	rs4926555	1	CDKN2C	23660	intergenic	3.79	7	5	15	0	0
1:51464565:C:T	rs6588396	1	51464565	T	C	0.4294	2.90661e-08	494.096	89.0484	0.611216	rs4926555	1	CDKN2C	24259	intergenic	0.368	5	5	15	0	0
1:51464645:C:T	rs6656241	1	51464645	C	T	0.4294	2.53915e-08	496.132	89.0363	0.611216	rs4926555	1	CDKN2C	24339	intergenic	0.086	7	5	15	0	0
1:51470403:G:T	rs72906818	1	51470403	T	G	0.09543	1.19668e-07	814.941	153.895	0.775406	rs58432198	1	CDKN2C	30097	intergenic	1.563	5	4	15	0	0
1:51472241:C:T	rs148262742	1	51472241	T	C	0.09543	9.71315e-08	821.958	154.113	0.775406	rs58432198	1	CDKN2C	31935	intergenic	1.782	7	5	15	0	0
1:51481466:C:CA	rs112317429	1	51481466	CA	C	0.0994	5.73597e-08	841.667	155.048	0.700063	rs58432198	1	CDKN2C	41160	intergenic	0.439	NA	14	15	0	0
1:51482411:C:G	rs72906827	1	51482411	C	G	0.09443	7.55543e-08	829.373	154.189	0.766589	rs58432198	1	CDKN2C	42105	intergenic	13.84	7	13	15	0	0
1:51483605:A:C	rs72906830	1	51483605	A	C	0.09443	7.55416e-08	829.409	154.194	0.766589	rs58432198	1	MIR4421	41903	intergenic	5.218	6	13	15	0	0
1:51485912:A:C	rs59225836	1	51485912	A	C	0.09443	6.71674e-08	832.688	154.198	0.766589	rs58432198	1	MIR4421	39596	intergenic	6.254	6	7	15	0	0
1:51488572:A:G	rs72906839	1	51488572	G	A	0.09344	6.31323e-08	834.454	154.208	0.757815	rs58432198	1	MIR4421	36936	intergenic	1.222	7	14	15	0	0
1:51488697:C:T	rs10888714	1	51488697	T	C	0.1571	3.26875e-08	677.067	122.479	0.647478	rs12066733	1	MIR4421	36811	intergenic	3.279	7	14	15	0	0
1:51489204:A:G	rs151226075	1	51489204	A	G	0.09344	7.65332e-08	829.33	154.247	0.757815	rs58432198	1	MIR4421	36304	intergenic	2.759	6	14	15	0	0
1:51489794:C:T	rs147074973	1	51489794	T	C	0.09443	2.5541e-08	861.615	154.654	0.766589	rs58432198	1	MIR4421	35714	intergenic	4.935	7	14	15	0	0
1:51491469:G:T	rs72906845	1	51491469	G	T	0.09344	6.3146e-08	834.416	154.202	0.757815	rs58432198	1	MIR4421	34039	intergenic	4.169	5	9	15	0	0
1:51493428:A:G	rs59595057	1	51493428	A	G	0.09344	5.8769e-08	836.301	154.184	0.757815	rs58432198	1	MIR4421	32080	intergenic	0.994	7	14	15	0	0
1:51494003:A:G	rs113588455	1	51494003	G	A	0.09344	7.09258e-08	831.626	154.281	0.757815	rs58432198	1	MIR4421	31505	intergenic	1.141	7	14	15	0	0
1:51495673:C:T	rs59543294	1	51495673	T	C	0.1153	2.38438e-08	796.345	142.632	0.939633	rs12066733	1	MIR4421	29835	intergenic	2.504	7	14	15	0	0
1:51496464:A:C	rs56035750	1	51496464	C	A	0.1561	2.42784e-08	685.131	122.782	0.652804	rs12066733	1	MIR4421	29044	intergenic	0.685	7	9	15	0	0
1:51496597:A:G	rs56338437	1	51496597	G	A	0.1153	2.61595e-08	794.249	142.67	0.939633	rs12066733	1	MIR4421	28911	intergenic	1.445	6	9	15	0	0
1:51497037:A:C	rs61592460	1	51497037	C	A	0.09841	5.83951e-08	836.595	154.205	0.716663	rs12066733	1	MIR4421	28471	intergenic	2.285	7	14	15	0	0
1:51497278:C:T	rs58807574	1	51497278	T	C	0.1153	1.63757e-08	804.735	142.475	0.939633	rs12066733	1	MIR4421	28230	intergenic	0.685	6	14	15	0	0
1:51498067:C:G	rs67377357	1	51498067	G	C	0.1153	2.39647e-08	796.243	142.637	0.939633	rs12066733	1	MIR4421	27441	intergenic	4.5	7	7	15	0	0
1:51499525:A:C	rs12078447	1	51499525	A	C	0.1153	2.12608e-08	799.422	142.674	0.939633	rs12066733	1	MIR4421	25983	intergenic	11.86	5	7	15	0	0
1:51499822:A:G	rs72906860	1	51499822	G	A	0.09344	5.64126e-08	837.613	154.218	0.757815	rs58432198	1	MIR4421	25686	intergenic	0.342	7	7	15	0	0
1:51500452:C:T	rs66894853	1	51500452	T	C	0.1561	2.65589e-08	682.565	122.666	0.652804	rs12066733	1	MIR4421	25056	intergenic	5.917	6	7	15	0	0
1:51500769:C:T	rs17106389	1	51500769	C	T	0.1561	2.65472e-08	682.592	122.669	0.652804	rs12066733	1	MIR4421	24739	intergenic	2.964	5	14	15	0	0
1:51501360:G:GT	1:51501360_GT_G	1	51501360	GT	G	0.1153	1.49845e-08	810.31	143.076	0.939633	rs12066733	1	MIR4421	24148	intergenic	0.498	NA	14	15	0	0
1:51501896:A:C	rs56350439	1	51501896	C	A	0.1143	1.798e-09	847.335	140.819	0.949415	rs12066733	1	MIR4421	23612	intergenic	0.34	5	14	15	0	0
1:51504333:C:T	rs72906863	1	51504333	C	T	0.1123	8.0044e-10	871.807	141.824	0.989838	rs12066733	1	MIR4421	21175	intergenic	14.56	6	1	15	0	0
1:51505219:T:TG	rs113486502	1	51505219	TG	T	0.1113	NA	NA	NA	0.979728	rs12066733	1	MIR4421	20289	intergenic	0.377	NA	9	15	0	0
1:51505221:A:C	rs114642927	1	51505221	C	A	0.1113	9.29273e-10	869.103	141.933	0.979728	rs12066733	1	MIR4421	20287	intergenic	1.094	5	9	15	0	0
1:51505223:A:C	rs116218634	1	51505223	C	A	0.1123	9.95613e-10	867.217	141.88	0.989838	rs12066733	1	MIR4421	20285	intergenic	2.516	5	9	15	0	0
1:51506886:A:G	rs12088739	1	51506886	A	G	0.09145	1.30849e-09	928.696	153.035	0.767294	rs12066733	1	MIR4421	18622	intergenic	5.166	6	9	15	0	0
1:51507464:C:T	rs11583671	1	51507464	T	C	0.1541	1.15434e-09	743.904	122.179	0.682592	rs12066733	1	MIR4421	18044	intergenic	0.239	6	9	15	0	0
1:51508282:C:T	rs58922966	1	51508282	C	T	0.09046	1.21605e-09	930.455	153.028	0.777643	rs12066733	1	MIR4421	17226	intergenic	0.447	7	14	15	0	0
1:51508467:A:C	rs60002258	1	51508467	C	A	0.09046	1.45523e-09	925.963	153.017	0.777643	rs12066733	1	MIR4421	17041	intergenic	8.419	7	14	15	0	0
1:51508526:C:T	rs12078980	1	51508526	T	C	0.09046	1.30209e-09	928.524	152.987	0.777643	rs12066733	1	MIR4421	16982	intergenic	2.127	7	14	15	0	0
1:51509621:A:AT	rs111443321	1	51509621	A	AT	0.1123	6.1505e-10	884.59	142.934	0.989838	rs12066733	1	MIR4421	15887	intergenic	1.42	NA	14	15	0	0
1:51509930:A:G	rs12076343	1	51509930	G	A	0.1531	1.82557e-09	736.456	122.442	0.688154	rs12066733	1	MIR4421	15578	intergenic	0.264	7	14	15	0	0
1:51510030:A:T	rs59066428	1	51510030	A	T	0.1123	4.26834e-10	883.155	141.39	0.989838	rs12066733	1	MIR4421	15478	intergenic	7.18	5	14	15	0	0
1:51510942:C:T	rs76356735	1	51510942	C	T	0.0507	1.64414e-09	1213.09	201.12	0.777328	rs114745413	1	MIR4421	14566	intergenic	4.646	7	14	15	0	0
1:51512080:C:T	rs114675680	1	51512080	T	C	0.09046	9.72926e-10	934.521	152.8	0.777643	rs12066733	1	MIR4421	13428	intergenic	0.081	6	13	15	0	0
1:51512441:C:T	rs147136903	1	51512441	C	T	0.09046	9.78582e-10	934.361	152.797	0.777643	rs12066733	1	MIR4421	13067	intergenic	0.31	6	13	15	0	0
1:51514557:A:G	rs12082409	1	51514557	G	A	0.1123	2.89736e-10	891.36	141.338	0.989838	rs12066733	1	MIR4421	10951	intergenic	0.191	5	13	15	0	0
1:51514912:C:G	rs7518823	1	51514912	G	C	0.1133	4.78106e-10	881.506	141.529	0.97973	rs12066733	1	MIR4421	10596	intergenic	0.205	6	13	15	0	0
1:51515746:C:T	rs111988223	1	51515746	T	C	0.09145	6.38549e-10	960.732	155.385	0.767294	rs12066733	1	MIR4421	9762	intergenic	1.604	5	9	15	1	0
1:51517679:C:G	rs57131351	1	51517679	C	G	0.1133	3.84925e-10	886.217	141.514	0.97973	rs12066733	1	MIR4421	7829	intergenic	12.22	6	9	15	1	0
1:51517693:C:T	rs58957319	1	51517693	T	C	0.09145	8.95351e-10	936.461	152.786	0.767294	rs12066733	1	MIR4421	7815	intergenic	14.16	6	9	15	1	0
1:51518564:C:T	rs7554514	1	51518564	C	T	0.1123	3.37528e-10	887.683	141.286	0.989838	rs12066733	1	MIR4421	6944	intergenic	0.674	7	9	15	1	0
1:51519027:G:T	rs72906888	1	51519027	G	T	0.09046	9.0472e-10	934.652	152.532	0.777643	rs12066733	1	MIR4421	6481	intergenic	3.667	7	9	15	1	0
1:51520910:C:CTT	1:51520910_CTT_C	1	51520910	CTT	C	0.09046	1.22337e-09	941.799	154.918	0.777643	rs12066733	1	MIR4421	4598	intergenic	0.371	NA	9	15	1	0
1:51523325:C:CTTTA	1:51523325_CTTTA_C	1	51523325	CTTTA	C	0.1123	6.35753e-10	875.619	141.604	0.989838	rs12066733	1	MIR4421	2183	intergenic	0.407	NA	9	15	1	0
1:51523990:A:G	rs111868347	1	51523990	G	A	0.09046	8.61718e-10	937.881	152.865	0.777643	rs12066733	1	MIR4421	1518	intergenic	0.767	6	9	15	1	0
1:51524590:C:T	rs59699538	1	51524590	C	T	0.1123	3.28669e-10	888.876	141.383	0.989838	rs12066733	1	MIR4421	918	upstream	2.185	4	7	15	1	0
1:51525002:A:C	rs7523782	1	51525002	A	C	0.1521	7.30165e-10	755.442	122.603	0.693783	rs12066733	1	MIR4421	506	upstream	0.291	5	2	15	1	0
1:51525330:C:T	rs7514622	1	51525330	C	T	0.1123	4.19703e-10	885.515	141.708	0.989838	rs12066733	1	MIR4421	178	upstream	5.524	7	8	15	1	0
1:51526232:C:T	rs13376646	1	51526232	T	C	0.1133	6.02014e-10	878.147	141.815	0.97973	rs12066733	1	MIR4421	654	downstream	4.773	7	7	15	1	0
1:51527308:A:G	rs6689663	1	51527308	G	A	0.1123	3.53085e-10	889.995	141.812	0.989838	rs12066733	1	MIR4421	1730	intergenic	10.29	7	5	15	1	0
1:51527642:G:T	rs72906900	1	51527642	T	G	0.09046	6.79616e-10	945.559	153.176	0.777643	rs12066733	1	MIR4421	2064	intergenic	2.941	5	5	15	1	0
1:51528265:C:T	rs12066733	1	51528265	C	T	0.1133	2.04706e-10	900.885	141.643	1	rs12066733	1	MIR4421	2687	intergenic	0.081	7	5	15	1	0
1:51528697:C:T	rs4131141	1	51528697	C	T	0.1123	2.10275e-10	900.491	141.673	0.989838	rs12066733	1	MIR4421	3119	intergenic	0.061	5	5	15	1	0
1:51528752:C:T	rs4131142	1	51528752	T	C	0.09046	6.03831e-10	948.77	153.232	0.777643	rs12066733	1	MIR4421	3174	intergenic	12.24	3a	5	15	1	0
1:51529372:A:G	rs199995828	1	51529372	A	G	0.09046	5.10229e-10	957.286	153.948	0.777643	rs12066733	1	MIR4421	3794	intergenic	3.471	6	7	15	1	0
1:51529745:C:G	rs60711697	1	51529745	C	G	0.1123	3.08093e-10	893.868	141.95	0.989838	rs12066733	1	MIR4421	4167	intergenic	1.221	7	5	15	1	0
1:51530051:A:G	rs57975171	1	51530051	A	G	0.1133	2.27207e-10	899.42	141.771	0.97973	rs12066733	1	MIR4421	4473	intergenic	0.578	7	5	15	1	0
1:51530486:C:T	rs12069777	1	51530486	C	T	0.1123	2.76923e-10	897.426	142.142	0.989838	rs12066733	1	MIR4421	4908	intergenic	1.553	7	5	15	1	0
1:51530836:A:G	rs9699715	1	51530836	A	G	0.1531	6.09055e-10	762.011	123.096	0.688154	rs12066733	1	MIR4421	5258	intergenic	3.256	6	5	15	1	0
1:51530989:C:T	rs72908816	1	51530989	T	C	0.09046	5.07972e-10	957.563	153.975	0.777643	rs12066733	1	MIR4421	5411	intergenic	3.737	7	5	15	1	0
1:51531838:C:T	rs6662160	1	51531838	C	T	0.09046	2.9621e-10	971.36	154.107	0.777643	rs12066733	1	MIR4421	6260	intergenic	1.505	7	5	15	1	0
1:51532358:A:T	rs112604690	1	51532358	A	T	0.09046	3.23062e-10	970.368	154.279	0.777643	rs12066733	1	MIR4421	6780	intergenic	0.607	7	5	15	1	0
1:51532590:A:G	rs112442702	1	51532590	G	A	0.09046	2.75618e-10	976.374	154.628	0.777643	rs12066733	1	MIR4421	7012	intergenic	3.694	7	5	15	1	0
1:51532863:C:T	rs11205806	1	51532863	C	T	0.1541	4.18994e-10	773.256	123.738	0.686555	rs12066733	1	MIR4421	7285	intergenic	2.364	5	5	15	1	0
1:51535380:C:T	rs11205807	1	51535380	C	T	0.04573	2.07475e-13	1498.68	203.966	0.664352	rs142355453	1	MIR4421	9802	intergenic	0.979	5	5	15	1	0
1:51536008:A:G	rs12057471	1	51536008	G	A	0.04573	2.40098e-13	1493.99	203.872	0.664352	rs142355453	1	MIR4421	10430	intergenic	2.256	5	7	15	0	0
1:51537066:A:G	rs59936351	1	51537066	A	G	0.1163	9.00261e-13	995.187	139.217	0.989799	rs6656199	1	MIR4421	11488	intergenic	3.636	2b	2	15	0	0
1:51537371:G:T	rs72908840	1	51537371	G	T	0.04573	3.70616e-13	1470.2	202.241	0.664352	rs142355453	1	MIR4421	11793	intergenic	0.339	5	2	15	0	0
1:51537957:A:G	rs72908843	1	51537957	G	A	0.04573	5.08965e-13	1471.97	203.691	0.664352	rs142355453	1	MIR4421	12379	intergenic	4.241	4	2	15	0	0
1:51539890:C:T	rs6656199	1	51539890	T	C	0.1153	6.66403e-13	1007.26	140.097	1	rs6656199	1	MIR4421	14312	intergenic	2.27	5	5	15	0	0
1:51540607:A:G	rs72908846	1	51540607	G	A	0.04573	3.22968e-13	1486.88	204.013	0.664352	rs142355453	1	MIR4421	15029	intergenic	0.417	7	5	15	0	0
1:51541808:A:C	rs4926877	1	51541808	C	A	0.08449	5.69513e-12	1061.35	154.036	0.704464	rs6656199	1	MIR4421	16230	intergenic	1.533	7	5	15	0	0
1:51542595:C:CAT	rs59540460	1	51542595	C	CAT	0.08449	1.84419e-11	1045.32	155.535	0.704464	rs6656199	1	MIR4421	17017	intergenic	1.269	NA	5	15	0	0
1:51543746:A:T	rs11205808	1	51543746	A	T	0.1163	1.86378e-12	981.513	139.267	0.989799	rs6656199	1	MIR4421	18168	intergenic	0.313	6	7	15	0	0
1:51544174:C:T	rs111565918	1	51544174	T	C	0.1153	1.90167e-12	981.279	139.29	1	rs6656199	1	MIR4421	18596	intergenic	2.184	4	1	15	0	0
1:51544216:A:G	rs113960175	1	51544216	A	G	0.1153	1.79557e-12	982.435	139.296	1	rs6656199	1	MIR4421	18638	intergenic	2.251	5	2	15	0	0
1:51544465:C:T	rs7541663	1	51544465	C	T	0.1163	2.8082e-12	970.89	138.891	0.989799	rs6656199	1	MIR4421	18887	intergenic	1.65	5	7	15	0	0
1:51544578:G:GA	rs140127214	1	51544578	G	GA	0.1153	1.66095e-12	991.425	140.354	1	rs6656199	1	MIR4421	19000	intergenic	3.349	NA	7	15	0	0
1:51545418:T:TA	1:51545418_TA_T	1	51545418	TA	T	0.1153	1.72928e-12	988.637	140.07	0.97954	rs6656199	1	MIR4421	19840	intergenic	6.372	NA	7	15	0	0
1:51547424:A:G	rs11205809	1	51547424	A	G	0.1402	1.13793e-09	768.413	126.157	0.713035	rs6656199	1	C1orf185	20481	intergenic	2.893	6	5	14	0	0
1:51547472:C:T	rs11205810	1	51547472	C	T	0.1312	2.01758e-10	847.9	133.265	0.754179	rs6656199	1	C1orf185	20433	intergenic	0.885	6	5	14	0	0
1:51548978:A:G	rs60240128	1	51548978	G	A	0.1322	5.28152e-11	844.31	128.598	0.730435	rs6656199	1	C1orf185	18927	intergenic	5.97	6	13	14	0	0
1:51549253:C:T	rs6702775	1	51549253	C	T	0.04573	1.44954e-17	1660.41	194.495	0.806682	rs142355453	1	C1orf185	18652	intergenic	1.025	7	13	14	0	0
1:51549424:A:G	rs6680483	1	51549424	G	A	0.1322	4.05192e-11	848.404	128.45	0.730435	rs6656199	1	C1orf185	18481	intergenic	1.965	7	13	14	0	0
1:51552838:A:G	rs4073099	1	51552838	A	G	0.04573	1.44954e-17	1660.41	194.495	0.806682	rs142355453	1	C1orf185	15067	intergenic	0.065	4	7	14	0	0
1:51553033:C:CCTT	rs146965027	1	51553033	C	CCTT	0.1322	5.50841e-11	843.796	128.643	0.730435	rs6656199	1	C1orf185	14872	intergenic	1.811	NA	13	14	0	0
1:51554017:C:T	rs59824935	1	51554017	C	T	0.04573	1.44954e-17	1660.41	194.495	0.806682	rs142355453	1	C1orf185	13888	intergenic	0.051	7	13	14	0	0
1:51554755:C:T	rs72908875	1	51554755	T	C	0.04573	1.44954e-17	1660.41	194.495	0.806682	rs142355453	1	C1orf185	13150	intergenic	12.84	7	9	14	0	0
1:51554925:A:G	rs72908878	1	51554925	A	G	0.04573	1.04791e-17	1673.47	195.167	0.806682	rs142355453	1	C1orf185	12980	intergenic	12.58	6	9	14	0	0
1:51555712:C:T	rs11205811	1	51555712	C	T	0.33	4.35647e-05	-393.428	96.2297	0.776049	rs12043819	1	C1orf185	12193	intergenic	1.54	7	9	15	0	0
1:51555875:A:G	rs7532772	1	51555875	A	G	0.1322	3.67222e-11	850.206	128.439	0.730435	rs6656199	1	C1orf185	12030	intergenic	2.59	7	9	15	0	0
1:51555983:G:T	rs57501944	1	51555983	G	T	0.04573	1.44954e-17	1660.41	194.495	0.806682	rs142355453	1	C1orf185	11922	intergenic	1.137	7	9	15	0	0
1:51558119:A:G	rs72892405	1	51558119	G	A	0.04573	1.44954e-17	1660.41	194.495	0.806682	rs142355453	1	C1orf185	9786	intergenic	6.489	6	9	15	1	0
1:51558856:A:C	rs7530673	1	51558856	C	A	0.07654	3.4692e-16	1360.66	166.728	0.86008	rs36020010	1	C1orf185	9049	intergenic	0.112	7	7	15	1	0
1:51560839:A:T	rs11485580	1	51560839	A	T	0.04573	1.47819e-17	1659.98	194.496	0.806682	rs142355453	1	C1orf185	7066	intergenic	3.831	5	5	15	1	0
1:51561370:C:T	rs72892411	1	51561370	C	T	0.04573	1.47819e-17	1659.98	194.496	0.806682	rs142355453	1	C1orf185	6535	intergenic	8.59	7	7	15	1	0
1:51562016:A:G	rs6681364	1	51562016	A	G	0.07654	2.09515e-16	1367.49	166.325	0.86008	rs36020010	1	C1orf185	5889	intergenic	4.866	6	5	15	1	0
1:51562762:C:T	rs11485581	1	51562762	T	C	0.04573	1.47819e-17	1659.98	194.496	0.806682	rs142355453	1	C1orf185	5143	intergenic	4.142	6	5	15	1	0
1:51562786:G:T	rs11488220	1	51562786	T	G	0.04573	1.47819e-17	1659.98	194.496	0.806682	rs142355453	1	C1orf185	5119	intergenic	9.712	6	5	15	1	0
1:51564034:C:T	rs11205813	1	51564034	T	C	0.04573	1.47819e-17	1659.98	194.496	0.806682	rs142355453	1	C1orf185	3871	intergenic	2.382	6	5	15	1	0
1:51564853:A:G	rs72892420	1	51564853	G	A	0.04573	1.47819e-17	1659.98	194.496	0.806682	rs142355453	1	C1orf185	3052	intergenic	10.76	6	5	15	1	0
1:51564991:C:T	rs12043819	1	51564991	C	T	0.3857	2.19926e-08	-515.654	92.1252	1	rs12043819	1	C1orf185	2914	intergenic	0.885	7	5	15	1	1
1:51566686:A:T	rs75371861	1	51566686	A	T	0.04473	1.10747e-17	1666.68	194.52	0.825305	rs142355453	1	C1orf185	1219	intergenic	0.342	6	5	15	1	0
1:51566847:G:GAAAAAAA	1:51566847_GAAAAAAA_G	1	51566847	GAAAAAAA	G	0.04672	1.31203e-17	1658.94	194.061	0.78879	rs142355453	1	C1orf185	1058	intergenic	1.642	NA	5	15	1	0
1:51567215:A:G	rs11804832	1	51567215	A	G	0.07555	1.49483e-16	1374.46	166.353	0.847714	rs36020010	1	C1orf185	690	upstream	0.238	7	14	15	1	0
1:51567300:A:G	rs113087449	1	51567300	G	A	0.07555	1.89234e-16	1369.5	166.322	0.847714	rs36020010	1	C1orf185	605	upstream	7.198	6	14	15	1	0
1:51567474:A:C	rs17106406	1	51567474	A	C	0.04473	1.08785e-17	1667.07	194.519	0.825305	rs142355453	1	C1orf185	431	upstream	0.1	7	14	15	1	0
1:51568124:A:G	rs12076395	1	51568124	A	G	0.04573	9.43415e-18	1668.35	194.296	0.806682	rs142355453	1	C1orf185	0	intronic	5.763	5	14	15	1	0
1:51569624:A:G	rs12068050	1	51569624	G	A	0.04473	1.08785e-17	1667.07	194.519	0.825305	rs142355453	1	C1orf185	0	intronic	2.558	6	14	15	1	0
1:51571122:A:G	rs17106407	1	51571122	A	G	0.04473	1.08785e-17	1667.07	194.519	0.825305	rs142355453	1	C1orf185	0	intronic	0.841	7	14	15	1	0
1:51571884:A:T	rs57401684	1	51571884	T	A	0.07555	1.02472e-16	1391.59	167.514	0.847714	rs36020010	1	C1orf185	0	intronic	0.217	6	14	15	1	0
1:51571893:A:T	rs79304933	1	51571893	T	A	0.07654	1.05184e-15	1354.9	168.822	0.834796	rs36020010	1	C1orf185	0	intronic	0.275	6	14	15	1	0
1:51572465:C:G	rs12072311	1	51572465	G	C	0.04473	1.06603e-17	1675.7	195.472	0.825305	rs142355453	1	C1orf185	0	intronic	0.732	6	14	15	1	0
1:51573963:A:T	rs11205817	1	51573963	T	A	0.07455	4.21525e-16	1358.69	166.969	0.835406	rs36020010	1	C1orf185	0	intronic	0.292	5	2	15	1	0
1:51574602:A:G	rs12033811	1	51574602	G	A	0.07555	2.49434e-16	1365.95	166.563	0.847714	rs36020010	1	C1orf185	0	intronic	2.351	5	2	15	1	0
1:51575187:A:AT	rs36020010	1	51575187	AT	A	0.08748	3.24383e-16	1375.93	168.43	1	rs36020010	1	C1orf185	0	intronic	0.858	NA	7	15	1	0
1:51576197:C:T	rs17106409	1	51576197	T	C	0.07555	2.21158e-16	1367.06	166.405	0.847714	rs36020010	1	C1orf185	0	intronic	0.38	6	13	15	1	0
1:51576633:C:G	rs116100525	1	51576633	C	G	0.04374	1.56352e-17	1671.45	195.99	0.806272	rs142355453	1	C1orf185	0	intronic	1.1	6	14	15	1	0
1:51579620:A:C	rs67343486	1	51579620	A	C	0.07555	4.21525e-16	1358.69	166.969	0.847714	rs36020010	1	C1orf185	0	intronic	8.211	6	7	15	1	0
1:51581486:A:G	rs79203824	1	51581486	A	G	0.04374	1.56352e-17	1671.45	195.99	0.806272	rs142355453	1	C1orf185	0	intronic	3.566	3a	12	15	1	0
1:51582494:G:GA	rs11372422	1	51582494	G	GA	0.07455	2.28379e-16	1366.37	166.399	0.835406	rs36020010	1	C1orf185	0	intronic	0.779	NA	13	15	1	0
1:51583835:G:T	rs193261074	1	51583835	G	T	0.04274	2.172e-17	1668.05	196.471	0.82567	rs142355453	1	C1orf185	0	intronic	0.059	7	13	15	1	0
1:51585227:A:G	rs12093378	1	51585227	A	G	0.05169	4.12378e-18	1628.81	187.617	1	rs142355453	1	C1orf185	0	intronic	0.153	5	13	15	1	0
1:51586945:A:G	rs59851927	1	51586945	A	G	0.05169	2.61471e-18	1631.48	186.81	1	rs142355453	1	C1orf185	0	intronic	7.383	5	13	15	1	0
1:51588565:A:G	rs76083709	1	51588565	A	G	0.0497	2.64121e-18	1648.84	188.823	0.960666	rs142355453	1	C1orf185	0	intronic	8.529	5	9	15	1	0
1:51589492:C:G	rs77782444	1	51589492	C	G	0.04274	2.17648e-17	1666.5	196.295	0.82567	rs142355453	1	C1orf185	0	intronic	0.083	7	9	15	1	0
1:51589653:G:T	rs12086999	1	51589653	T	G	0.04473	2.988e-17	1639.66	193.979	0.863823	rs142355453	1	C1orf185	0	intronic	0.17	6	9	15	1	0
1:51591725:C:T	rs80217527	1	51591725	C	T	0.04274	2.17648e-17	1666.5	196.295	0.82567	rs142355453	1	C1orf185	0	intronic	4.27	7	14	15	1	0
1:51592974:G:T	rs61677045	1	51592974	G	T	0.05169	2.7011e-18	1631.27	186.865	1	rs142355453	1	C1orf185	0	intronic	0.621	5	14	15	1	0
1:51594082:A:AACGGCATTTAAATGTGCTTTTAG	rs142355453	1	51594082	A	AACGGCATTTAAATGTGCTTTTAG	0.05169	1.06406e-18	1649	186.65	1	rs142355453	1	C1orf185	0	intronic	0.25	NA	14	15	1	0
1:51594929:C:T	rs4433450	1	51594929	T	C	0.05268	1.63206e-18	1640.98	186.759	0.981613	rs142355453	1	C1orf185	0	intronic	4.038	7	14	15	1	0
1:51596023:C:CT	rs547234947	1	51596023	C	CT	0.05567	2.03524e-16	1556.89	189.277	0.685996	rs142355453	1	C1orf185	0	intronic	1.024	NA	14	15	1	0
1:51596400:A:AT	1:51596400_AT_A	1	51596400	AT	A	0.04274	4.12665e-17	1646.41	195.654	0.82567	rs142355453	1	C1orf185	0	intronic	0.622	NA	14	15	1	0
1:51597985:C:T	rs114495468	1	51597985	T	C	0.04274	1.1174e-16	1628.41	196.264	0.82567	rs142355453	1	C1orf185	0	intronic	4.794	7	9	15	1	0
1:51598688:C:G	rs2405400	1	51598688	G	C	0.329	5.27098e-05	-378.902	93.6964	0.749793	rs12043819	1	C1orf185	0	intronic	0.073	5	9	9	1	0
1:51604023:A:G	rs11801530	1	51604023	A	G	0.05169	2.60719e-18	1628.42	186.453	1	rs142355453	1	C1orf185	0	intronic	0.744	7	14	15	1	0
1:51604265:C:T	rs28654087	1	51604265	C	T	0.04274	1.29952e-17	1677.85	196.248	0.82567	rs142355453	1	C1orf185	0	intronic	2.286	6	14	15	1	0
1:51605804:C:T	rs60487493	1	51605804	T	C	0.04274	2.9985e-17	1658.11	196.171	0.82567	rs142355453	1	C1orf185	0	intronic	3.47	7	7	15	1	0
1:51606983:C:G	rs12071547	1	51606983	C	G	0.05169	2.18105e-18	1631.03	186.321	1	rs142355453	1	C1orf185	0	intronic	0.014	6	7	15	1	0
1:51609315:C:CTT	rs10660877	1	51609315	C	CTT	0.05169	2.06475e-18	1632.68	186.377	1	rs142355453	1	C1orf185	0	intronic	0.745	NA	14	15	1	0
1:51610351:A:C	rs116237199	1	51610351	C	A	0.04274	2.70389e-17	1662.01	196.351	0.82567	rs142355453	1	C1orf185	0	intronic	1.312	7	13	15	1	0
1:51610533:A:T	rs74080735	1	51610533	A	T	0.05169	3.14378e-18	1624.35	186.441	1	rs142355453	1	C1orf185	0	intronic	3.207	7	13	15	1	0
1:51611515:A:C	rs41286446	1	51611515	A	C	0.04274	2.38495e-17	1666.1	196.495	0.82567	rs142355453	1	C1orf185	0	intronic	8.234	7	14	15	1	0
1:51615719:C:T	rs9887881	1	51615719	T	C	0.04274	2.70389e-17	1662.01	196.351	0.82567	rs142355453	1	C1orf185	1966	intergenic	7.067	7	14	15	1	0
1:51615912:A:G	rs7532605	1	51615912	A	G	0.05169	2.18105e-18	1631.03	186.321	1	rs142355453	1	C1orf185	2159	intergenic	0.466	7	14	15	1	0
1:51616183:C:T	rs12084577	1	51616183	C	T	0.05169	2.18105e-18	1631.03	186.321	1	rs142355453	1	C1orf185	2430	intergenic	1.974	7	14	15	1	0
1:51616379:A:G	rs12074413	1	51616379	A	G	0.1402	6.75409e-12	850.55	123.881	0.803084	rs60624039	1	C1orf185	2626	intergenic	3.377	6	14	15	1	0
1:51616833:A:G	rs77647381	1	51616833	A	G	0.04274	1.45001e-17	1672.65	195.93	0.82567	rs142355453	1	C1orf185	3080	intergenic	3.439	5	14	15	1	0
1:51618573:G:T	rs12064928	1	51618573	T	G	0.05169	2.18105e-18	1631.03	186.321	1	rs142355453	1	C1orf185	4820	intergenic	5.032	6	9	15	1	0
1:51618878:A:G	rs74581889	1	51618878	G	A	0.04274	1.34421e-17	1677.27	196.269	0.82567	rs142355453	1	CFL1P2	4581	intergenic	0.192	7	9	15	1	0
1:51619809:C:G	rs72894420	1	51619809	G	C	0.05169	2.18105e-18	1631.03	186.321	1	rs142355453	1	CFL1P2	3650	intergenic	0.879	7	9	9	1	0
1:51619900:A:C	rs72894423	1	51619900	C	A	0.05169	2.3444e-18	1628.66	186.224	1	rs142355453	1	CFL1P2	3559	intergenic	1.349	7	9	9	1	0
1:51622697:C:T	rs12070851	1	51622697	T	C	0.04274	2.74702e-17	1661.66	196.353	0.82567	rs142355453	1	CFL1P2	762	downstream	9.38	4	7	15	1	0
1:51623154:C:T	rs114156779	1	51623154	C	T	0.03777	8.94526e-16	1632.82	202.948	0.731715	rs142355453	1	CFL1P2	305	downstream	1.266	5	7	15	1	0
1:51624437:A:G	rs59856424	1	51624437	G	A	0.05169	3.15867e-18	1624.21	186.436	1	rs142355453	1	CFL1P2	293	upstream	0.336	7	9	15	1	0
1:51626454:T:TACGTTACCTC	rs138332177	1	51626454	T	TACGTTACCTC	0.04274	8.88734e-18	1683.67	195.922	0.82567	rs142355453	1	CFL1P2	2310	intergenic	1.094	NA	14	15	1	0
1:51626511:A:G	rs115298321	1	51626511	G	A	0.04274	3.34243e-17	1655.82	196.196	0.82567	rs142355453	1	CFL1P2	2367	intergenic	7.268	7	14	15	1	0
1:51628012:C:T	rs142632436	1	51628012	T	C	0.04274	1.63892e-17	1672.4	196.227	0.82567	rs142355453	1	CFL1P2	3868	intergenic	6.49	7	14	15	1	0
1:51628722:A:G	rs137973025	1	51628722	G	A	0.04274	1.63892e-17	1672.4	196.227	0.82567	rs142355453	1	CFL1P2	4578	intergenic	10.6	5	14	15	1	0
1:51629420:G:T	rs114217677	1	51629420	G	T	0.04274	3.31794e-17	1655.96	196.192	0.82567	rs142355453	1	CFL1P2	5276	intergenic	1.227	7	5	15	1	0
1:51629837:A:G	rs77783104	1	51629837	A	G	0.04274	2.74702e-17	1661.66	196.353	0.82567	rs142355453	1	CFL1P2	5693	intergenic	0.841	7	5	15	1	0
1:51631884:C:T	rs11205821	1	51631884	C	T	0.05169	2.22148e-18	1630.66	186.323	1	rs142355453	1	CFL1P2	7740	intergenic	1.508	4	5	15	1	0
1:51632964:A:G	rs12744230	1	51632964	G	A	0.329	4.18095e-05	-383.536	93.5925	0.749793	rs12043819	1	CFL1P2	8820	intergenic	3.729	5	5	15	1	0
1:51633604:A:AG	rs60624039	1	51633604	A	AG	0.165	5.88526e-09	680.151	116.826	1	rs60624039	1	CFL1P2	9460	intergenic	4.18	NA	2	15	1	0
1:51634613:G:T	rs59273644	1	51634613	G	T	0.04274	1.67679e-17	1669.12	195.903	0.82567	rs142355453	1	CFL1P2	10469	intergenic	2.634	5	5	15	0	0
1:51634832:G:T	rs80056613	1	51634832	G	T	0.04274	3.77081e-17	1652.77	196.163	0.82567	rs142355453	1	CFL1P2	10688	intergenic	9.701	5	5	15	0	0
1:51635557:C:T	rs1999230	1	51635557	C	T	0.05169	2.43784e-18	1628.74	186.327	1	rs142355453	1	CFL1P2	11413	intergenic	1.81	7	5	15	0	0
1:51636554:A:T	rs78086411	1	51636554	T	A	0.0666	3.21546e-18	1620.12	186.008	0.772976	rs142355453	1	CFL1P2	12410	intergenic	0.729	6	5	15	0	0
1:51637104:C:T	rs77553263	1	51637104	T	C	0.04274	2.25549e-17	1663.5	196.037	0.82567	rs142355453	1	CFL1P2	12960	intergenic	11.91	7	5	15	0	0
1:51637522:C:T	rs10888718	1	51637522	T	C	0.05169	2.43784e-18	1628.74	186.327	1	rs142355453	1	CFL1P2	13378	intergenic	1.562	7	5	15	0	0
1:51637955:C:T	rs79355989	1	51637955	C	T	0.04274	1.67679e-17	1669.12	195.903	0.82567	rs142355453	1	CFL1P2	13811	intergenic	0.237	6	5	15	0	0
1:51639128:A:T	rs12035331	1	51639128	A	T	0.33	4.12017e-05	-383.886	93.6006	0.745728	rs12043819	1	CFL1P2	14984	intergenic	9.677	6	2	15	0	0
1:51640531:A:T	rs6663478	1	51640531	T	A	0.05169	2.43784e-18	1628.74	186.327	1	rs142355453	1	AL162430.2	13603	intergenic	2.408	7	7	15	0	0
1:51643669:C:T	rs11205822	1	51643669	T	C	0.05169	2.29251e-18	1630.78	186.412	1	rs142355453	1	AL162430.2	10465	intergenic	0.141	6	9	15	0	0
1:51644579:C:T	rs2104773	1	51644579	T	C	0.05169	2.29251e-18	1630.78	186.412	1	rs142355453	1	AL162430.2	9555	intergenic	2.851	6	14	15	1	0
1:51646922:A:T	rs74730257	1	51646922	A	T	0.04274	9.23716e-18	1682.91	195.936	0.82567	rs142355453	1	AL162430.2	7212	intergenic	2.077	7	14	15	1	0
1:51647894:A:G	rs145369029	1	51647894	G	A	0.04274	5.94903e-18	1693.38	196.001	0.82567	rs142355453	1	AL162430.2	6240	intergenic	0.491	7	13	15	1	0
1:51648608:A:G	rs3850875	1	51648608	G	A	0.05169	1.39684e-18	1642.66	186.578	1	rs142355453	1	AL162430.2	5526	intergenic	13.1	7	13	15	1	0
1:51648876:A:G	rs74866786	1	51648876	G	A	0.04274	5.94903e-18	1693.38	196.001	0.82567	rs142355453	1	AL162430.2	5258	intergenic	0.085	7	9	15	1	0
1:51650336:C:T	rs75202451	1	51650336	C	T	0.04274	5.94903e-18	1693.38	196.001	0.82567	rs142355453	1	AL162430.2	3798	intergenic	0.484	7	14	15	1	0
1:51651736:A:G	rs11205825	1	51651736	A	G	0.07753	2.58717e-15	1315.66	166.242	0.773375	rs36020010	1	AL162430.2	2398	intergenic	3.271	6	13	15	1	0
1:51651828:A:C	rs115964801	1	51651828	C	A	0.04274	3.11146e-17	1667.15	197.342	0.82567	rs142355453	1	AL162430.2	2306	intergenic	0.152	6	14	15	1	0
1:51652375:C:G	rs140928801	1	51652375	C	G	0.04374	1.61603e-17	1665.03	195.325	0.806272	rs142355453	1	AL162430.2	1759	intergenic	2.564	5	14	15	1	0
1:51653911:A:G	rs78971936	1	51653911	G	A	0.04274	6.95029e-18	1689.66	195.975	0.82567	rs142355453	1	AL162430.2	223	upstream	0.281	5	14	15	1	0
1:51653998:A:G	rs11205826	1	51653998	G	A	0.04274	5.94903e-18	1693.38	196.001	0.82567	rs142355453	1	AL162430.2	136	upstream	0.483	5	14	15	1	0
1:51654503:A:G	rs116580787	1	51654503	G	A	0.04274	4.94159e-18	1705.81	196.956	0.82567	rs142355453	1	AL162430.2	279	downstream	0.327	5	14	15	1	0
1:51654504:A:C	rs115574950	1	51654504	C	A	0.04274	4.28354e-18	1706.83	196.703	0.82567	rs142355453	1	AL162430.2	280	downstream	0.223	5	14	15	1	0
1:51655306:A:C	rs17106445	1	51655306	C	A	0.07555	1.26203e-15	1330.6	166.26	0.797642	rs36020010	1	AL162430.2	1082	intergenic	5.614	4	14	15	1	0
1:51655420:C:G	rs17106447	1	51655420	G	C	0.07654	2.41454e-15	1314.42	165.906	0.785359	rs36020010	1	AL162430.1	1134	intergenic	1.831	4	7	15	1	0
1:51659401:A:C	rs12091097	1	51659401	A	C	0.0507	3.19767e-18	1634.29	187.623	0.94126	rs142355453	1	RP11-296A18.3	1365	intergenic	6.071	4	14	15	1	0
1:51660046:A:G	rs113274261	1	51660046	G	A	0.07654	2.8254e-15	1309.56	165.703	0.785359	rs36020010	1	RP11-296A18.3	720	downstream	0.758	7	14	15	1	0
1:51661974:C:T	rs36116328	1	51661974	T	C	0.05169	8.70022e-12	1215.03	177.908	0.681976	rs142355453	1	RP11-296A18.3	0	ncRNA_exonic	6.346	5	14	15	1	0
1:51664069:G:T	rs71651173	1	51664069	G	T	0.05169	9.97392e-12	1211.43	177.893	0.681976	rs142355453	1	RP11-296A18.3	0	ncRNA_intronic	1.473	5	14	15	1	0
1:51664198:A:G	rs12057144	1	51664198	A	G	0.08449	3.77515e-11	1023.56	154.724	0.767602	rs36020010	1	RP11-296A18.3	0	ncRNA_intronic	0.296	5	14	15	1	0
1:51664731:G:T	rs12093778	1	51664731	T	G	0.08449	3.4443e-11	1025.73	154.734	0.767602	rs36020010	1	RP11-296A18.3	0	ncRNA_intronic	1.85	7	14	15	1	0
1:51665200:A:C	rs12728158	1	51665200	C	A	0.05169	9.97392e-12	1211.43	177.893	0.681976	rs142355453	1	RP11-296A18.3	0	ncRNA_intronic	8.225	6	15	15	1	0
1:51666037:C:CT	1:51666037_CT_C	1	51666037	CT	C	0.08449	5.96812e-10	970.1	156.63	0.767602	rs36020010	1	RP11-296A18.3	0	ncRNA_intronic	1.081	NA	5	15	1	0
1:51667332:C:T	rs35831872	1	51667332	C	T	0.08449	3.53868e-10	971.261	154.77	0.767602	rs36020010	1	RP11-296A18.3	0	ncRNA_intronic	4.362	6	5	15	1	0
1:51668083:A:G	rs12753907	1	51668083	A	G	0.0835	4.60101e-11	1022.03	155.181	0.755394	rs36020010	1	RP11-296A18.3	0	ncRNA_intronic	0.967	6	5	15	1	0
1:51668105:A:G	rs12754304	1	51668105	G	A	0.05169	1.11283e-11	1208.5	177.875	0.681976	rs142355453	1	RP11-296A18.3	0	ncRNA_intronic	0.013	7	5	15	1	0
1:51668481:A:G	rs17106451	1	51668481	A	G	0.0835	4.60101e-11	1022.03	155.181	0.755394	rs36020010	1	RP11-296A18.3	0	ncRNA_intronic	0.522	7	5	15	1	0
1:51670300:A:C	rs7545180	1	51670300	A	C	0.08449	3.77515e-11	1023.56	154.724	0.767602	rs36020010	1	RP11-296A18.3	0	ncRNA_intronic	2.905	7	5	15	1	0
1:51670581:C:T	rs34659514	1	51670581	T	C	0.08449	3.15492e-11	1027.5	154.699	0.767602	rs36020010	1	RP11-296A18.3	0	ncRNA_intronic	0.018	7	5	15	1	0
1:51670916:A:G	rs34035870	1	51670916	A	G	0.05169	9.0317e-12	1213.55	177.83	0.681976	rs142355453	1	RP11-296A18.3	0	ncRNA_intronic	6.979	6	5	15	1	0
1:51671104:A:C	rs72894485	1	51671104	C	A	0.0835	3.75378e-11	1026.7	155.178	0.755394	rs36020010	1	RP11-296A18.3	0	ncRNA_intronic	0.465	6	5	15	1	0
1:51671303:A:T	rs145309859	1	51671303	T	A	0.05169	8.79774e-12	1215.15	177.966	0.681976	rs142355453	1	RP11-296A18.3	0	ncRNA_intronic	1.478	6	5	15	1	0
1:51673209:C:T	rs150803875	1	51673209	T	C	0.04374	7.09881e-17	1637.41	196.076	0.806272	rs142355453	1	RP11-296A18.3	0	ncRNA_intronic	2.875	7	5	15	1	0
1:51674034:C:CA	1:51674034_CA_C	1	51674034	CA	C	0.05268	1.58868e-11	1202.57	178.357	0.668618	rs142355453	1	RP11-296A18.3	0	ncRNA_intronic	1.705	NA	5	15	1	0
1:51675418:A:G	rs12065726	1	51675418	A	G	0.08449	3.07726e-11	1031.23	155.174	0.767602	rs36020010	1	RP11-296A18.3	0	ncRNA_intronic	2.195	7	5	15	1	0
1:51676714:A:G	rs35447652	1	51676714	G	A	0.05268	1.39887e-11	1201.35	177.688	0.700437	rs142355453	1	RP11-296A18.3	0	ncRNA_intronic	0.583	7	5	15	1	0
1:51677943:A:AAAAC	1:51677943_AAAAC_A	1	51677943	AAAAC	A	0.05169	4.88047e-10	1251.65	201.06	0.681976	rs142355453	1	RP11-296A18.3	0	ncRNA_intronic	1.648	NA	5	15	1	0
1:51679589:A:AAAAGAAAAGG	1:51679589_AAAAGAAAAGG_A	1	51679589	AAAAGAAAAGG	A	0.03877	9.97338e-13	1530.83	214.57	0.712328	rs142355453	1	RP11-296A18.3	0	ncRNA_intronic	1.779	NA	5	15	1	0
1:51684980:A:C	rs12740598	1	51684980	C	A	0.05964	1.66074e-12	1216.08	172.158	0.832448	rs142355453	1	RP11-296A18.3	0	ncRNA_intronic	7.224	1f	5	15	1	0
1:51685912:C:T	rs112855006	1	51685912	T	C	0.05865	1.07751e-12	1231.8	172.916	0.813292	rs142355453	1	RP11-296A18.3	0	ncRNA_intronic	0.269	5	5	15	1	0
1:51688014:A:AT	rs34124608	1	51688014	A	AT	0.06064	9.73007e-13	1233.7	172.842	0.851703	rs142355453	1	RP11-296A18.3	0	ncRNA_intronic	8.969	NA	7	15	1	0
1:51688906:C:G	rs34904868	1	51688906	G	C	0.08449	3.98538e-11	1026.89	155.416	0.767602	rs36020010	1	RP11-296A18.3	0	ncRNA_intronic	3.698	6	9	15	1	0
1:51693337:A:G	rs140842248	1	51693337	G	A	0.03877	3.20376e-15	1623.66	205.856	0.712328	rs142355453	1	RP11-296A18.3	0	ncRNA_intronic	13.5	7	7	15	1	0
1:51693896:A:C	rs35174249	1	51693896	C	A	0.05169	1.54884e-11	1207.78	179.032	0.681976	rs142355453	1	RP11-296A18.3	0	ncRNA_intronic	2.453	6	7	15	1	0
1:51694602:G:T	rs187001747	1	51694602	G	T	0.03877	1.93773e-15	1618.09	203.532	0.712328	rs142355453	1	RP11-296A18.3	0	ncRNA_intronic	1	7	5	15	1	0
1:51696835:C:CT	rs567497500	1	51696835	C	CT	0.05368	3.76875e-11	1189.07	179.735	0.655707	rs142355453	1	RP11-296A18.3	0	ncRNA_intronic	1.889	NA	5	15	1	0
1:51697627:A:C	rs116770311	1	51697627	C	A	0.04374	4.14494e-17	1655.04	196.692	0.806272	rs142355453	1	RP11-296A18.3	0	ncRNA_intronic	11.6	5	5	15	1	0
1:51699533:C:CCAAAAA	rs112999884	1	51699533	C	CCAAAAA	0.1899	6.06537e-06	508.486	112.372	0.823191	rs60624039	1	RP11-296A18.3	0	ncRNA_intronic	1.551	NA	5	15	1	0
1:51700278:A:G	rs12726879	1	51700278	G	A	0.05169	1.10086e-11	1215.56	178.873	0.681976	rs142355453	1	RP11-296A18.3	0	ncRNA_intronic	1.039	5	2	15	1	0
1:51700439:A:G	rs12727157	1	51700439	G	A	0.05169	1.10086e-11	1215.56	178.873	0.681976	rs142355453	1	RP11-296A18.3	0	ncRNA_intronic	1.86	2b	1	15	1	0
1:51701461:G:T	rs71651179	1	51701461	T	G	0.05169	1.10086e-11	1215.56	178.873	0.681976	rs142355453	1	RNF11	481	upstream	8.444	2b	1	2	1	0
1:51703323:C:G	rs34196647	1	51703323	G	C	0.05169	1.48293e-11	1210.12	179.21	0.681976	rs142355453	1	RNF11	0	intronic	4.772	4	1	1	1	0
1:51703671:T:TG	1:51703671_TG_T	1	51703671	TG	T	0.1889	6.1523e-06	504.997	111.675	0.815687	rs60624039	1	RNF11	0	intronic	4.967	NA	1	2	1	0
1:51707171:A:C	rs34532055	1	51707171	C	A	0.05169	1.48798e-11	1210	179.206	0.681976	rs142355453	1	RNF11	0	intronic	0.036	1b	2	5	1	0
1:51708696:A:G	rs34716576	1	51708696	A	G	0.05169	1.48798e-11	1210	179.206	0.681976	rs142355453	1	RNF11	0	intronic	1.931	6	4	5	1	0
1:51708783:A:G	rs7526029	1	51708783	A	G	0.08449	4.76601e-11	1023.61	155.545	0.767602	rs36020010	1	RNF11	0	intronic	2.545	5	4	5	1	0
1:51709522:C:T	rs12728955	1	51709522	T	C	0.05169	1.48798e-11	1210	179.206	0.681976	rs142355453	1	RNF11	0	intronic	0.966	6	4	5	1	0
1:51712970:C:T	rs114492975	1	51712970	C	T	0.04374	2.43246e-15	1617.28	204.156	0.768734	rs142355453	1	RNF11	0	intronic	2.044	4	5	5	1	0
1:51716317:T:TGGCGTGGGCCTTGATGAGGTGGTCAGTGAATTCCTGATCGGGA	1:51716317_TGGCGTGGGCCTTGATGAGGTGGTCAGTGAATTCCTGATCGGGA_T	1	51716317	TGGCGTGGGCCTTGATGAGGTGGTCAGTGAATTCCTGATCGGGA	T	0.05268	1.76036e-11	1206.2	179.292	0.675158	rs142355453	1	RNF11:RP11-296A18.5	00:00:00	ncRNA_exonic	12.23	NA	5	5	1	0
1:51716319:A:G	rs541980239	1	51716319	G	A	0.0507	4.57395e-12	1251.95	180.881	0.695803	rs142355453	1	RNF11:RP11-296A18.5	00:00:00	ncRNA_exonic	9.796	NA	5	5	1	0
1:51716321:G:T	rs560068995	1	51716321	G	T	0.0507	3.74458e-12	1257.37	180.923	0.695803	rs142355453	1	RNF11:RP11-296A18.5	00:00:00	ncRNA_exonic	8.318	NA	5	5	1	0
1:51716714:C:T	rs35557003	1	51716714	C	T	0.05169	1.46887e-11	1210.07	179.166	0.681976	rs142355453	1	RNF11:RP11-296A18.5	00:00:00	ncRNA_exonic	14.89	7	4	5	1	0
1:51717290:A:G	rs34874270	1	51717290	G	A	0.05964	2.08809e-12	1218.63	173.303	0.832448	rs142355453	1	RNF11	0	intronic	0.311	7	4	5	1	0
1:51718639:C:T	rs7543270	1	51718639	T	C	0.08449	5.03628e-11	1022.34	155.546	0.767602	rs36020010	1	RNF11	0	intronic	1.504	6	4	5	1	0
1:51718740:A:G	rs12729447	1	51718740	G	A	0.06064	3.31295e-11	1198.95	180.708	0.818432	rs142355453	1	RNF11	0	intronic	0.218	7	4	5	1	0
1:51719315:A:G	rs6701572	1	51719315	G	A	0.08449	5.03628e-11	1022.34	155.546	0.767602	rs36020010	1	RNF11	0	intronic	2.071	5	5	5	1	0
1:51720774:A:G	rs35175821	1	51720774	A	G	0.05169	1.46887e-11	1210.07	179.166	0.681976	rs142355453	1	RNF11	0	intronic	10.12	6	5	5	1	0
1:51723525:C:T	rs7528194	1	51723525	T	C	0.05268	2.52352e-11	1187.73	177.941	0.662339	rs142355453	1	RNF11	0	intronic	1.331	5	5	5	1	0
1:51723768:C:T	rs35618327	1	51723768	C	T	0.05169	1.52344e-11	1209.9	179.281	0.681976	rs142355453	1	RNF11	0	intronic	1.029	6	5	5	1	0
1:51725161:A:T	rs35661259	1	51725161	T	A	0.05964	2.05109e-12	1214.47	172.649	0.832448	rs142355453	1	RNF11	0	intronic	0.483	7	5	5	1	0
1:51726939:G:T	rs34653975	1	51726939	T	G	0.05169	1.25217e-11	1214.11	179.151	0.681976	rs142355453	1	RNF11	0	intronic	9.045	4	2	5	1	0
1:51727383:A:G	rs184306491	1	51727383	G	A	0.04374	6.74329e-17	1645.41	196.89	0.806272	rs142355453	1	RNF11	0	intronic	0.385	7	2	5	1	0
1:51727613:A:G	rs12749342	1	51727613	G	A	0.05169	1.25217e-11	1214.11	179.151	0.681976	rs142355453	1	RNF11	0	intronic	0.363	5	5	5	1	0
1:51730054:C:G	rs12404033	1	51730054	C	G	0.1879	2.46846e-05	472.364	111.976	0.808228	rs60624039	1	RNF11	0	intronic	0.138	5	2	5	1	0
1:51733507:A:G	rs11810639	1	51733507	G	A	0.08449	3.73345e-11	1028.63	155.451	0.767602	rs36020010	1	RNF11	0	intronic	0.384	7	2	5	1	0
1:51736056:C:G	rs7340084	1	51736056	C	G	0.05964	1.62859e-12	1224.37	173.265	0.832448	rs142355453	1	RNF11	0	intronic	0.91	7	4	5	1	0
1:51739801:A:G	rs144155783	1	51739801	G	A	0.04374	5.7626e-17	1649.98	196.999	0.806272	rs142355453	1	RNF11	673	downstream	0.379	6	4	5	1	0
1:51740644:A:G	rs34576110	1	51740644	A	G	0.05169	9.41831e-12	1220.35	178.986	0.681976	rs142355453	1	RNF11	1516	intergenic	2.692	1f	4	5	1	0
1:51741709:A:G	rs71651182	1	51741709	A	G	0.05268	1.51674e-11	1208.92	179.12	0.668618	rs142355453	1	RNF11	2581	intergenic	0.63	5	4	5	1	0
1:51745292:C:T	rs66808694	1	51745292	T	C	0.08748	7.64002e-11	1011.81	155.419	0.759013	rs36020010	1	RNF11	6164	intergenic	0.011	6	4	5	1	0
1:51745383:A:T	rs12402040	1	51745383	T	A	0.1889	0.000137947	426.289	111.817	0.728134	rs60624039	1	RNF11	6255	intergenic	0.387	5	4	5	1	0
1:51747429:A:C	rs55903212	1	51747429	C	A	0.0835	4.96346e-09	971.727	166.097	0.688584	rs36020010	1	TTC39A	5500	intergenic	0.536	5	4	5	1	0
1:51750909:A:G	rs474668	1	51750909	G	A	0.328	0.000102185	-370.867	95.4381	0.679686	rs12043819	1	TTC39A	2020	intergenic	9.868	4	2	5	1	0
1:51751879:G:GT	1:51751879_GT_G	1	51751879	GT	G	0.05268	1.82176e-11	1206.76	179.51	0.668618	rs142355453	1	TTC39A	1050	intergenic	0.03	NA	5	5	1	0
1:51752916:A:G	rs7531456	1	51752916	G	A	0.08748	6.54956e-11	1015.57	155.445	0.759013	rs36020010	1	TTC39A	13	downstream	6.102	5	5	5	1	0
1:51753722:A:G	rs3748615	1	51753722	G	A	0.07952	3.41057e-10	1006.55	160.246	0.662978	rs36020010	1	TTC39A	0	UTR3	5.877	5	4	15	1	0
1:51754024:G:GT	rs71578066	1	51754024	G	GT	0.05268	1.6312e-11	1209.46	179.481	0.668618	rs142355453	1	TTC39A	0	intronic	4.217	NA	4	15	1	0
1:51754726:C:T	rs12734773	1	51754726	C	T	0.07952	3.47747e-10	1006.14	160.26	0.662978	rs36020010	1	TTC39A	0	intronic	2.793	5	4	15	1	0
1:51756932:A:G	rs34394614	1	51756932	A	G	0.08748	5.6928e-11	1019.95	155.616	0.759013	rs36020010	1	TTC39A	0	intronic	3.948	7	5	15	1	0
1:51762087:A:G	rs12074459	1	51762087	A	G	0.1928	2.76093e-05	465.586	111.037	0.79311	rs60624039	1	TTC39A	0	intronic	7.697	5	2	5	1	0
1:51762846:A:G	rs79492354	1	51762846	G	A	0.04374	5.1026e-17	1664.38	198.379	0.768734	rs142355453	1	TTC39A	0	intronic	6.193	4	1	2	1	0
1:51763879:G:T	rs72906148	1	51763879	G	T	0.05169	1.35619e-17	1623.31	189.978	0.922547	rs142355453	1	TTC39A	0	UTR3	4.577	5	2	15	1	0
1:51764865:T:TG	rs201084583	1	51764865	T	TG	0.04374	2.77481e-16	1625.78	198.557	0.768734	rs142355453	1	TTC39A	0	UTR3	0.159	NA	5	15	1	0
1:51765468:A:C	rs79010065	1	51765468	A	C	0.04374	7.47329e-17	1654.21	198.231	0.768734	rs142355453	1	TTC39A	0	UTR3	9.469	4	4	15	1	0
1:51766928:G:T	rs76534213	1	51766928	T	G	0.04374	9.20953e-17	1649.84	198.297	0.768734	rs142355453	1	TTC39A	0	UTR3	0.081	3a	4	15	1	0
1:51768410:A:C	rs41287294	1	51768410	C	A	0.04374	1.13216e-16	1646.29	198.457	0.768734	rs142355453	1	TTC39A	0	intronic	3.981	3a	4	15	1	0
1:51768716:C:T	rs74356055	1	51768716	C	T	0.04374	1.24467e-16	1644.65	198.529	0.768734	rs142355453	1	TTC39A	0	intronic	2.177	3a	4	15	1	0
1:51776245:A:C	rs75204777	1	51776245	C	A	0.04374	1.56564e-16	1647.15	199.491	0.768734	rs142355453	1	TTC39A	0	intronic	0.165	6	4	15	1	0
1:51776342:A:G	rs75125057	1	51776342	G	A	0.04374	1.56564e-16	1647.15	199.491	0.768734	rs142355453	1	TTC39A	0	intronic	10.39	7	4	15	1	0
1:51777748:A:G	rs7521849	1	51777748	A	G	0.1153	9.32912e-09	802.272	139.663	1	rs7521849	1	TTC39A	0	intronic	0.561	4	4	15	1	0
1:51779208:A:G	rs34980001	1	51779208	G	A	0.07753	7.84064e-07	855.692	173.2	0.635887	rs36020010	1	TTC39A	0	intronic	2.696	4	5	15	1	0
1:51779358:C:G	rs34323439	1	51779358	C	G	0.0507	5.62602e-08	1018.05	187.423	0.651973	rs41287298	1	TTC39A	0	intronic	8.387	4	5	15	1	0
1:51787367:A:T	rs41287298	1	51787367	T	A	0.04274	1.83181e-11	1323.59	196.912	1	rs41287298	1	TTC39A	0	intronic	1.835	4	5	15	1	0
1:51788384:C:G	rs115547807	1	51788384	G	C	0.04274	1.83181e-11	1323.59	196.912	1	rs41287298	1	TTC39A	0	intronic	0.26	7	5	15	1	0
1:51793926:C:G	rs114931719	1	51793926	G	C	0.04274	2.87769e-11	1306.33	196.277	1	rs41287298	1	TTC39A	0	intronic	0.596	5	5	14	1	0
1:51796347:C:T	rs139783004	1	51796347	C	T	0.04274	1.22015e-10	1259.89	195.654	1	rs41287298	1	TTC39A:RP11-275F13.1	00:00:00	ncRNA_intronic	5.854	3a	1	1	1	0
1:51797862:C:T	rs76984936	1	51797862	C	T	0.04274	1.30829e-10	1256.86	195.506	1	rs41287298	1	TTC39A:RP11-275F13.1	00:00:00	ncRNA_intronic	10.88	5	5	14	1	0
1:51800512:C:G	rs41287304	1	51800512	G	C	0.05865	5.25575e-05	766.877	189.604	0.679077	rs41287298	1	TTC39A:RP11-275F13.1	00:00:00	ncRNA_exonic	5.635	2b	5	14	1	0
1:51801505:A:G	rs116666865	1	51801505	A	G	0.04076	2.80921e-10	1244.2	197.136	0.951811	rs41287298	1	TTC39A	0	intronic	10.67	5	5	14	1	0
1:51802719:C:T	rs115847601	1	51802719	C	T	0.04076	2.34671e-10	1249.88	197.167	0.951811	rs41287298	1	TTC39A	0	intronic	2.602	5	5	14	1	0
1:51803202:A:G	rs143529944	1	51803202	G	A	0.04076	2.4387e-10	1252.93	197.834	0.951811	rs41287298	1	TTC39A	0	intronic	0.225	6	5	14	1	0
1:51803427:C:T	rs114801016	1	51803427	T	C	0.04076	2.41396e-10	1253.45	197.867	0.951811	rs41287298	1	TTC39A	0	intronic	3.982	6	5	14	1	0
1:51803457:A:G	rs74817871	1	51803457	A	G	0.04076	2.41396e-10	1253.45	197.867	0.951811	rs41287298	1	TTC39A	0	intronic	14.01	6	5	14	1	0
1:51803737:A:AG	1:51803737_AG_A	1	51803737	AG	A	0.04076	1.91397e-10	1264.08	198.425	0.951811	rs41287298	1	TTC39A	0	intronic	0.618	NA	5	14	1	0
1:51803872:A:G	rs77692285	1	51803872	A	G	0.04076	2.20108e-10	1255.26	197.708	0.951811	rs41287298	1	TTC39A	0	intronic	2.788	5	5	14	1	0
1:51805479:C:T	rs115689334	1	51805479	C	T	0.04175	2.13008e-10	1256	197.667	0.928153	rs41287298	1	TTC39A	0	intronic	0.755	7	5	14	1	0
1:51805804:C:T	rs116141944	1	51805804	T	C	0.04076	2.18937e-10	1255.21	197.675	0.951811	rs41287298	1	TTC39A	0	intronic	1.055	6	5	14	1	0
1:51812290:G:T	rs116634141	1	51812290	T	G	0.04076	1.13093e-09	1196.72	196.444	0.951811	rs41287298	1	TTC39A	1501	intergenic	7.46	4	5	14	1	0
1:51814333:A:C	rs72694119	1	51814333	A	C	0.07157	1.53958e-09	1007.59	166.756	1	rs141246049	1	TTC39A	3544	intergenic	2.479	6	5	5	1	0
1:51814945:A:T	rs77930047	1	51814945	T	A	0.04076	1.33962e-09	1191.55	196.472	0.951811	rs41287298	1	TTC39A	4156	intergenic	7.615	7	5	5	1	0
1:51815065:A:G	rs78121682	1	51815065	A	G	0.04076	1.33962e-09	1191.55	196.472	0.951811	rs41287298	1	TTC39A	4276	intergenic	11.04	5	5	5	1	0
1:51817799:A:G	rs79872630	1	51817799	G	A	0.04076	1.33962e-09	1191.55	196.472	0.951811	rs41287298	1	EPS15	2135	intergenic	0.476	7	4	5	1	0
1:51819969:A:G	rs115086897	1	51819969	G	A	0.04076	1.54271e-09	1187.24	196.499	0.951811	rs41287298	1	EPS15	0	UTR3	7.42	7	4	5	1	0
1:51821226:G:GT	rs143852060	1	51821226	G	GT	0.04076	1.90709e-09	1193.49	198.663	0.951811	rs41287298	1	EPS15	0	UTR3	7.709	NA	4	5	1	0
1:51825955:C:T	rs77212231	1	51825955	T	C	0.04076	1.16282e-09	1195.86	196.446	0.951811	rs41287298	1	EPS15	0	intronic	4.201	7	4	5	1	0
1:51830916:A:G	rs115213817	1	51830916	A	G	0.04076	1.28599e-09	1191.57	196.264	0.951811	rs41287298	1	EPS15	0	intronic	9.741	7	4	4	1	0
1:51830939:A:G	rs115926120	1	51830939	G	A	0.04076	1.28599e-09	1191.57	196.264	0.951811	rs41287298	1	EPS15	0	intronic	1.863	6	4	4	1	0
1:51835142:C:G	rs72694139	1	51835142	C	G	0.07157	1.50178e-09	1007.56	166.641	1	rs141246049	1	EPS15	0	intronic	0.703	6	4	5	1	0
1:51836968:A:G	rs116803541	1	51836968	A	G	0.04076	1.28599e-09	1191.57	196.264	0.951811	rs41287298	1	EPS15	0	intronic	0.577	7	4	5	1	0
1:51837581:C:T	rs1105680	1	51837581	T	C	0.04076	1.28599e-09	1191.57	196.264	0.951811	rs41287298	1	EPS15	0	intronic	3.24	6	4	4	1	0
1:51842280:A:G	rs144641802	1	51842280	G	A	0.04076	1.28599e-09	1191.57	196.264	0.951811	rs41287298	1	EPS15	0	intronic	1.555	6	4	5	1	0
1:51842707:A:G	rs140612740	1	51842707	G	A	0.04076	1.28599e-09	1191.57	196.264	0.951811	rs41287298	1	EPS15	0	intronic	9.396	6	4	5	1	0
1:51844217:A:C	rs74603611	1	51844217	C	A	0.04076	1.28599e-09	1191.57	196.264	0.951811	rs41287298	1	EPS15	0	intronic	5.141	7	4	5	1	0
1:51844741:C:T	rs78576298	1	51844741	C	T	0.07157	1.50178e-09	1007.56	166.641	1	rs141246049	1	EPS15	0	intronic	0.724	5	4	5	1	0
1:51848204:C:T	rs56229243	1	51848204	T	C	0.07157	1.52864e-09	1007.09	166.642	1	rs141246049	1	EPS15	0	intronic	5.283	7	4	5	1	0
1:51849688:G:T	rs79745379	1	51849688	T	G	0.04076	1.28599e-09	1191.57	196.264	0.951811	rs41287298	1	EPS15	0	intronic	2.737	6	4	5	1	0
1:51849749:C:G	rs116493484	1	51849749	G	C	0.04076	1.28599e-09	1191.57	196.264	0.951811	rs41287298	1	EPS15	0	intronic	11.65	6	4	5	1	0
1:51850701:C:T	rs78397547	1	51850701	C	T	0.04076	1.19576e-09	1193.55	196.212	0.951811	rs41287298	1	EPS15	0	intronic	1.673	7	4	5	1	0
1:51851427:C:T	rs77312429	1	51851427	T	C	0.04076	1.28599e-09	1191.57	196.264	0.951811	rs41287298	1	EPS15	0	intronic	0.622	6	4	5	1	0
1:51851913:A:T	rs76008360	1	51851913	T	A	0.04076	1.28599e-09	1191.57	196.264	0.951811	rs41287298	1	EPS15	0	intronic	1.177	5	4	5	1	0
1:51853666:A:C	rs183061268	1	51853666	C	A	0.04076	1.28599e-09	1191.57	196.264	0.951811	rs41287298	1	EPS15	0	intronic	1.335	7	5	5	1	0
1:51854315:C:T	rs184746729	1	51854315	C	T	0.04076	1.28599e-09	1191.57	196.264	0.951811	rs41287298	1	EPS15	0	intronic	0.244	6	5	5	1	0
1:51855395:A:C	rs141475991	1	51855395	A	C	0.04076	1.28599e-09	1191.57	196.264	0.951811	rs41287298	1	EPS15	0	intronic	3.561	7	5	5	1	0
1:51856114:A:C	rs145389817	1	51856114	A	C	0.03579	2.06142e-06	1054.4	222.055	0.833136	rs41287298	1	EPS15	0	intronic	1.296	6	5	5	1	0
1:51856902:C:T	rs180880346	1	51856902	C	T	0.04076	1.28599e-09	1191.57	196.264	0.951811	rs41287298	1	EPS15	0	intronic	0.343	7	5	5	1	0
1:51858419:C:T	rs78765129	1	51858419	C	T	0.04076	1.19787e-09	1193.99	196.293	0.951811	rs41287298	1	EPS15	0	intronic	1.499	5	4	5	1	0
1:51859242:C:T	rs6673480	1	51859242	C	T	0.07157	2.39129e-09	992.547	166.234	1	rs141246049	1	EPS15	0	intronic	0.333	7	4	5	1	0
1:51860440:C:T	rs72694176	1	51860440	T	C	0.07157	1.28753e-09	1014.94	167.175	1	rs141246049	1	EPS15	0	intronic	0.6	5	4	5	1	0
1:51861159:C:T	rs116370345	1	51861159	C	T	0.04076	5.69842e-10	1226.1	197.731	0.951811	rs41287298	1	EPS15	0	intronic	4.477	7	4	5	1	0
1:51861545:C:T	rs79650331	1	51861545	T	C	0.04076	5.69842e-10	1226.1	197.731	0.951811	rs41287298	1	EPS15	0	intronic	6.682	7	4	5	1	0
1:51861823:C:CACTA	rs764473028	1	51861823	CACTA	C	0.04076	1.28982e-09	1191.34	196.241	0.951811	rs41287298	1	EPS15	0	intronic	9.868	NA	4	5	1	0
1:51862394:G:T	rs115275418	1	51862394	T	G	0.04076	1.19787e-09	1193.99	196.293	0.951811	rs41287298	1	EPS15	0	intronic	2.383	7	4	4	1	0
1:51863695:T:TTGAG	rs779279596	1	51863695	TTGAG	T	0.04076	1.28599e-09	1191.57	196.264	0.951811	rs41287298	1	EPS15	0	intronic	2.256	NA	4	5	1	0
1:51865532:C:CA	rs199571462	1	51865532	C	CA	0.04175	1.19505e-09	1193.99	196.28	0.928153	rs41287298	1	EPS15	0	intronic	2.01	NA	4	4	1	0
1:51871020:T:TA	1:51871020_TA_T	1	51871020	TA	T	0.04175	1.15505e-09	1196.83	196.572	0.928153	rs41287298	1	EPS15	0	intronic	0.085	NA	4	4	1	0
1:51871141:G:T	rs141413029	1	51871141	G	T	0.04076	1.2054e-09	1193.81	196.296	0.951811	rs41287298	1	EPS15	0	intronic	0.395	7	4	4	1	0
1:51874628:A:C	rs115142496	1	51874628	C	A	0.04076	1.2054e-09	1193.81	196.296	0.951811	rs41287298	1	EPS15	0	intronic	0.514	7	4	4	1	0
1:51878869:A:T	rs76323085	1	51878869	A	T	0.04076	1.0212e-09	1204.52	197.196	0.951811	rs41287298	1	EPS15	0	intronic	8.66	5	4	5	1	0
1:51879971:A:G	rs143750400	1	51879971	G	A	0.04076	1.2054e-09	1193.81	196.296	0.951811	rs41287298	1	EPS15	0	intronic	0.228	7	4	5	1	0
1:51880359:C:G	rs116022574	1	51880359	G	C	0.04076	5.73492e-10	1225.92	197.734	0.951811	rs41287298	1	EPS15	0	intronic	10.83	6	4	5	1	0
1:51881888:C:T	rs78536715	1	51881888	C	T	0.04076	1.2054e-09	1193.81	196.296	0.951811	rs41287298	1	EPS15	0	intronic	4.586	5	4	5	1	0
1:51883453:G:T	rs72694201	1	51883453	T	G	0.07157	1.32821e-09	1014.23	167.196	1	rs141246049	1	EPS15	0	intronic	6.097	5	2	5	1	0
1:51884952:A:C	rs78767748	1	51884952	C	A	0.0328	1.09293e-09	1403.63	230.201	0.763138	rs41287298	1	EPS15	0	intronic	2.059	6	4	5	1	0
1:51886636:C:T	rs74957896	1	51886636	T	C	0.04076	1.2054e-09	1193.81	196.296	0.951811	rs41287298	1	EPS15	0	intronic	3.253	3a	1	5	1	0
1:51888749:C:T	rs78944908	1	51888749	T	C	0.04076	1.2054e-09	1193.81	196.296	0.951811	rs41287298	1	EPS15	0	intronic	11.08	5	1	5	1	0
1:51890100:A:G	rs58963289	1	51890100	A	G	0.07157	9.03306e-10	1025.98	167.43	1	rs141246049	1	EPS15	0	intronic	3.234	6	4	5	1	0
1:51892664:A:G	rs114585824	1	51892664	G	A	0.04076	5.73492e-10	1225.92	197.734	0.951811	rs41287298	1	EPS15	0	intronic	2.401	6	4	5	1	0
1:51892835:A:C	rs77952076	1	51892835	A	C	0.04076	5.73492e-10	1225.92	197.734	0.951811	rs41287298	1	EPS15	0	intronic	1.572	7	4	5	1	0
1:51893119:T:TG	1:51893119_TG_T	1	51893119	TG	T	0.04076	1.53465e-09	1186.16	196.293	0.951811	rs41287298	1	EPS15	0	intronic	5.626	NA	4	5	1	0
1:51894333:C:T	rs144658702	1	51894333	C	T	0.07157	1.48675e-09	1008.06	166.679	1	rs141246049	1	EPS15	0	intronic	4.689	7	4	5	1	0
1:51894543:G:T	rs116822013	1	51894543	G	T	0.04076	1.2054e-09	1193.81	196.296	0.951811	rs41287298	1	EPS15	0	intronic	1.102	6	4	5	1	0
1:51896208:C:T	rs138089357	1	51896208	C	T	0.04076	1.2054e-09	1193.81	196.296	0.951811	rs41287298	1	EPS15	0	intronic	0.636	5	2	5	1	0
1:51898342:A:G	rs116213981	1	51898342	G	A	0.04076	8.24884e-10	1212.26	197.363	0.951811	rs41287298	1	EPS15	0	intronic	12.34	5	4	5	1	0
1:51899913:C:T	rs72696116	1	51899913	T	C	0.07157	8.40173e-10	1028.41	167.51	1	rs141246049	1	EPS15	0	intronic	0.431	3a	2	5	1	0
1:51902941:C:T	rs115991917	1	51902941	T	C	0.04076	5.73492e-10	1225.92	197.734	0.951811	rs41287298	1	EPS15	0	intronic	1.816	6	4	5	1	0
1:51912332:A:G	rs141432463	1	51912332	G	A	0.04076	1.28599e-09	1191.57	196.264	0.951811	rs41287298	1	EPS15	0	intronic	8.391	7	4	5	1	0
1:51913487:A:C	rs114298510	1	51913487	C	A	0.04076	1.28599e-09	1191.57	196.264	0.951811	rs41287298	1	EPS15	0	intronic	3.445	6	4	5	1	0
1:51913564:C:T	rs79437178	1	51913564	T	C	0.07157	1.26459e-09	1011.21	166.483	1	rs141246049	1	EPS15	0	intronic	16.73	7	4	5	1	0
1:51913695:C:T	rs79924227	1	51913695	C	T	0.04076	6.0846e-10	1223.84	197.696	0.951811	rs41287298	1	EPS15	0	intronic	11.49	7	4	5	1	0
1:51914887:T:TA	rs199936039	1	51914887	T	TA	0.04076	1.28599e-09	1191.57	196.264	0.951811	rs41287298	1	EPS15	0	intronic	1.059	NA	4	5	1	0
1:51916497:C:T	rs116401517	1	51916497	T	C	0.04076	1.09014e-09	1202.26	197.163	0.951811	rs41287298	1	EPS15	0	intronic	4.265	7	4	5	1	0
1:51917124:C:T	rs148344779	1	51917124	C	T	0.04076	1.28599e-09	1191.57	196.264	0.951811	rs41287298	1	EPS15	0	intronic	1.808	6	4	5	1	0
1:51919713:C:CT	rs543262855	1	51919713	C	CT	0.04076	7.08041e-10	1212.83	196.679	0.951811	rs41287298	1	EPS15	0	intronic	1.703	NA	4	5	1	0
1:51920982:T:TTGAC	rs112864960	1	51920982	T	TTGAC	0.07157	1.59339e-09	1011.48	167.554	1	rs141246049	1	EPS15	0	intronic	1.713	NA	4	5	1	0
1:51920994:A:G	rs141246049	1	51920994	A	G	0.07157	7.69561e-10	1033.82	168.011	1	rs141246049	1	EPS15	0	intronic	3.22	5	4	5	1	0
1:51922938:A:G	rs150796758	1	51922938	A	G	0.07157	1.20087e-09	1017.68	167.319	1	rs141246049	1	EPS15	0	intronic	0.57	7	4	5	1	0
1:51927806:A:G	rs113048963	1	51927806	A	G	0.07157	1.20087e-09	1017.68	167.319	1	rs141246049	1	EPS15:RP11-253A20.1	00:00:00	ncRNA_exonic	0.309	6	4	5	1	0
1:51928058:A:G	rs148516140	1	51928058	A	G	0.04076	1.32753e-09	1198.03	197.493	0.951811	rs41287298	1	EPS15:RP11-253A20.1	00:00:00	ncRNA_intronic	2.935	5	4	5	1	0
1:51928192:A:C	rs116141955	1	51928192	A	C	0.07256	1.30267e-09	1015.18	167.266	0.984509	rs141246049	1	EPS15:RP11-253A20.1	00:00:00	ncRNA_intronic	0.441	5	4	5	1	0
1:51928503:G:T	rs114572081	1	51928503	T	G	0.04076	1.32753e-09	1198.03	197.493	0.951811	rs41287298	1	EPS15:RP11-253A20.1	00:00:00	ncRNA_intronic	2.772	6	4	5	1	0
1:51928570:A:G	rs533685651	1	51928570	A	G	0.07157	1.24153e-09	1015.22	167.062	1	rs141246049	1	EPS15:RP11-253A20.1	00:00:00	ncRNA_intronic	2.16	NA	4	5	1	0
1:51929778:C:T	rs114639333	1	51929778	T	C	0.04076	1.73488e-09	1187.07	197.09	0.951811	rs41287298	1	EPS15	0	intronic	5.077	6	4	5	1	0
1:51930633:G:T	rs116451882	1	51930633	T	G	0.04076	8.10133e-10	1223.22	199.054	0.951811	rs41287298	1	EPS15	0	intronic	4.741	5	4	5	1	0
1:51931426:C:T	rs78039453	1	51931426	T	C	0.04076	1.54122e-09	1193.14	197.47	0.951811	rs41287298	1	EPS15	0	intronic	3.77	7	4	5	1	0
1:51933325:A:T	rs75333853	1	51933325	A	T	0.04076	1.54122e-09	1193.14	197.47	0.951811	rs41287298	1	EPS15	0	intronic	2.396	6	4	5	1	0
1:51934605:A:G	rs111639813	1	51934605	A	G	0.07157	1.4778e-09	1011.73	167.259	1	rs141246049	1	EPS15	0	intronic	3.868	7	4	5	1	0
1:51934766:C:T	rs116054649	1	51934766	C	T	0.04076	1.92352e-09	1186.24	197.502	0.951811	rs41287298	1	EPS15	0	intronic	0.272	7	4	5	1	0
1:51936632:C:G	rs76374223	1	51936632	C	G	0.04076	1.36112e-09	1197.49	197.535	0.951811	rs41287298	1	EPS15	0	intronic	0.591	5	4	5	1	0
1:51937156:A:G	rs76203190	1	51937156	G	A	0.04076	1.13122e-09	1206.49	198.048	0.951811	rs41287298	1	EPS15	0	intronic	11.12	5	4	5	1	0
1:51939271:C:CA	rs541297923	1	51939271	C	CA	0.04076	1.03251e-09	1201.58	196.771	0.951811	rs41287298	1	EPS15	0	intronic	1.811	NA	4	5	1	0
1:51942189:C:T	rs139911801	1	51942189	T	C	0.04076	1.31575e-09	1198.5	197.525	0.951811	rs41287298	1	EPS15	0	intronic	0.668	7	5	5	1	0
1:51942691:A:C	rs149115407	1	51942691	A	C	0.03976	1.28828e-09	1199.15	197.521	0.927872	rs41287298	1	EPS15	0	intronic	5.251	7	5	5	1	0
1:51944496:A:C	rs4304638	1	51944496	A	C	0.07058	1.84031e-09	1005.9	167.277	0.984336	rs141246049	1	EPS15	0	intronic	2.022	6	4	5	1	0
1:51944896:C:T	rs7414033	1	51944896	T	C	0.07058	1.1437e-09	1019.49	167.4	0.984336	rs141246049	1	EPS15	0	intronic	3.039	6	4	5	1	0
1:51944936:A:T	rs60714087	1	51944936	T	A	0.07058	1.15844e-09	1019.15	167.402	0.984336	rs141246049	1	EPS15	0	intronic	2.688	6	4	5	1	0
1:51946660:A:T	rs74688767	1	51946660	T	A	0.04076	1.18623e-09	1201.3	197.444	0.951811	rs41287298	1	EPS15	0	intronic	1.672	6	4	5	1	0
1:51949239:A:G	rs137920310	1	51949239	G	A	0.04076	1.37224e-09	1196.57	197.426	0.951811	rs41287298	1	EPS15	0	intronic	0.893	6	4	5	1	0
1:51949250:C:T	rs111936289	1	51949250	T	C	0.07157	1.14873e-09	1018.57	167.27	1	rs141246049	1	EPS15	0	intronic	1.447	7	4	5	1	0
1:51949501:A:G	rs115248289	1	51949501	G	A	0.04076	1.21712e-09	1200.56	197.455	0.951811	rs41287298	1	EPS15	0	intronic	1.255	5	4	5	1	0
1:51957970:C:T	rs6668872	1	51957970	C	T	0.1044	4.51652e-08	785.838	143.638	0.626962	rs141246049	1	EPS15	0	intronic	6.457	7	2	5	1	0
1:51958700:C:T	rs148462253	1	51958700	C	T	0.03082	4.94446e-09	1346.86	230.195	0.716966	rs41287298	1	EPS15	0	intronic	0.64	7	5	5	1	0
1:51965688:G:T	rs72691892	1	51965688	T	G	0.1044	4.57127e-08	785.54	143.64	0.626962	rs141246049	1	EPS15	0	intronic	2.779	2c	3	5	1	0
1:51966136:G:GT	rs200469453	1	51966136	G	GT	0.04076	1.40418e-09	1197.59	197.715	0.951811	rs41287298	1	EPS15	0	intronic	7.573	NA	2	5	1	0
1:51967756:A:AT	1:51967756_AT_A	1	51967756	AT	A	0.04076	1.04173e-09	1202.93	197.037	0.951811	rs41287298	1	EPS15	0	intronic	0.146	NA	2	5	1	0
1:51969484:A:G	rs76744483	1	51969484	A	G	0.04076	1.17609e-09	1201.62	197.451	0.951811	rs41287298	1	EPS15	0	intronic	13.52	7	3	5	1	0
1:51971543:A:AATTTATTTATTT	1:51971543:A:AATTTATTTATTT	1	51971543	A	AATTTATTTATTT	0.07157	NA	NA	NA	1	rs141246049	1	EPS15	0	intronic	0.88	NA	5	5	1	0
1:51975211:A:G	rs72674564	1	51975211	A	G	0.07157	1.0435e-09	1021.59	167.342	1	rs141246049	1	EPS15	0	intronic	2.305	6	2	5	1	0
1:51976883:G:T	rs116713463	1	51976883	T	G	0.04076	1.26844e-09	1199.48	197.493	0.951811	rs41287298	1	EPS15	0	intronic	2.784	6	5	5	1	0
1:51978258:C:G	rs79432665	1	51978258	G	C	0.04076	1.26881e-09	1199.57	197.51	0.951811	rs41287298	1	EPS15	0	intronic	8.342	5	2	5	1	0
1:51980047:A:T	rs189181019	1	51980047	T	A	0.04076	4.79606e-10	1241.05	199.27	0.951811	rs41287298	1	EPS15	0	intronic	2.085	5	1	5	1	0
1:51980503:C:T	rs72674576	1	51980503	T	C	0.07157	1.20717e-09	1017.99	167.392	1	rs141246049	1	EPS15	0	intronic	1.618	5	1	5	1	0
1:51981148:C:T	rs111680602	1	51981148	C	T	0.04076	1.34157e-09	1196.52	197.299	0.951811	rs41287298	1	EPS15	0	intronic	0.04	NA	1	7	1	0
1:51982129:G:GTT	1:51982129_GTT_G	1	51982129	GTT	G	0.04076	1.40418e-09	1197.59	197.715	0.951811	rs41287298	1	EPS15	0	intronic	8.689	NA	1	7	1	0
1:51982133:A:G	rs539414727	1	51982133	G	A	0.04076	1.40418e-09	1197.59	197.715	0.951811	rs41287298	1	EPS15	0	intronic	7.354	NA	1	7	1	0
1:51982136:G:GGAAC	rs201472397	1	51982136	G	GGAAC	0.04076	1.40418e-09	1197.59	197.715	0.951811	rs41287298	1	EPS15	0	intronic	7.816	NA	1	7	1	0
1:51982246:C:G	rs115127489	1	51982246	G	C	0.04076	1.20674e-09	1200.87	197.462	0.951811	rs41287298	1	EPS15	0	intronic	11.16	4	1	7	1	0
1:51982835:C:G	rs7529219	1	51982835	G	C	0.07157	1.11002e-09	1019.97	167.348	1	rs141246049	1	EPS15	0	intronic	3.239	6	1	7	1	0
1:51983407:C:CTTCCCCACTGTTAT	rs149884052	1	51983407	C	CTTCCCCACTGTTAT	0.07157	1.32538e-09	1010.87	166.633	1	rs141246049	1	EPS15	0	intronic	NA	NA	1	1	1	0
1:51985042:C:T	rs2275004	1	51985042	C	T	0.07157	1.32538e-09	1010.87	166.633	1	rs141246049	1	RP11-191G24.1	0	ncRNA_intronic	16.2	NA	1	1	1	0
1:51994332:C:T	rs144015996	1	51994332	T	C	0.04076	1.28887e-09	1198.22	197.369	0.951811	rs41287298	1	RP11-191G24.1	0	ncRNA_intronic	7.178	7	4	15	1	0
1:51994409:C:G	rs74888431	1	51994409	G	C	0.04076	1.28887e-09	1198.22	197.369	0.951811	rs41287298	1	RP11-191G24.1	0	ncRNA_intronic	0.968	5	4	15	1	0
1:51997841:C:G	rs115172854	1	51997841	G	C	0.04076	4.82294e-10	1224.37	196.62	0.951811	rs41287298	1	RP11-191G24.1	0	ncRNA_intronic	6.043	5	5	15	1	0
1:52004174:C:T	rs114496909	1	52004174	T	C	0.04076	5.32304e-10	1221.51	196.651	0.951811	rs41287298	1	RP11-191G24.1	0	ncRNA_intronic	5.431	6	5	15	1	0
1:52004768:A:T	rs2093924	1	52004768	T	A	0.1044	3.63104e-08	789.309	143.262	0.626962	rs141246049	1	RP11-191G24.1	0	ncRNA_intronic	8.077	5	5	15	1	0
1:52005255:A:G	rs912576	1	52005255	A	G	0.04175	1.00204e-09	1204.51	197.096	0.928153	rs41287298	1	RP11-191G24.1	0	ncRNA_intronic	1.332	NA	5	15	1	0
1:52018941:C:G	rs145626054	1	52018941	G	C	0.0338	2.59265e-09	1422.45	238.763	0.783402	rs115674696	1	RP11-191G24.1	0	ncRNA_intronic	1.689	6	5	15	1	0
1:52023195:C:T	rs115357925	1	52023195	T	C	0.04672	2.2493e-06	890.633	188.267	0.702351	rs41287298	1	RP11-191G24.1	0	ncRNA_intronic	6.773	6	5	15	1	0
1:52028139:A:T	rs116125346	1	52028139	A	T	0.04473	1.61968e-06	865.693	180.467	0.736004	rs41287298	1	CALR4P	0	ncRNA_intronic	13.52	6	2	15	1	0
1:52029234:A:G	rs116313978	1	52029234	A	G	0.04473	5.23684e-07	911.526	181.627	0.736004	rs41287298	1	CALR4P	0	ncRNA_intronic	2.835	6	4	15	1	0
1:52032069:A:G	rs77569711	1	52032069	G	A	0.04473	5.22616e-07	911.494	181.607	0.736004	rs41287298	1	CALR4P	0	ncRNA_exonic	14.31	4	5	15	1	0
1:52038208:A:C	rs74939084	1	52038208	C	A	0.04473	5.15523e-07	912.091	181.631	0.736004	rs41287298	1	CALR4P	0	ncRNA_intronic	2.421	4	5	15	1	0
1:52039064:C:T	rs145900269	1	52039064	C	T	0.04473	6.32128e-07	908.861	182.416	0.736004	rs41287298	1	CALR4P	0	ncRNA_intronic	11.48	6	5	15	1	0
1:52040874:A:G	rs79302925	1	52040874	G	A	0.04473	6.66743e-07	906.863	182.394	0.736004	rs41287298	1	CALR4P	0	ncRNA_intronic	4.829	5	5	15	1	0
1:52042131:C:T	rs75871420	1	52042131	T	C	0.04473	6.66743e-07	906.863	182.394	0.736004	rs41287298	1	CALR4P	0	ncRNA_intronic	3.272	7	5	15	1	0
1:52045506:G:T	rs140873580	1	52045506	G	T	0.04473	6.0121e-07	911.953	182.681	0.736004	rs41287298	1	CALR4P:OSBPL9	00:00:00	ncRNA_intronic	2.448	7	5	15	1	0
1:52048399:A:G	rs114402629	1	52048399	A	G	0.04473	5.76816e-07	913.676	182.734	0.736004	rs41287298	1	CALR4P:OSBPL9	00:00:00	ncRNA_intronic	6.099	6	4	15	1	0
1:52056757:A:T	rs188730255	1	52056757	A	T	0.04473	7.61153e-07	918.853	185.767	0.736004	rs41287298	1	CALR4P:OSBPL9	00:00:00	ncRNA_intronic	0.948	6	5	15	1	0
1:52061001:C:G	rs79570671	1	52061001	C	G	0.04473	1.81926e-07	968.92	185.677	0.736004	rs41287298	1	OSBPL9	0	intronic	1.202	7	5	15	1	0
1:52061445:A:G	rs116116372	1	52061445	G	A	0.04473	1.83276e-07	969.082	185.757	0.736004	rs41287298	1	OSBPL9	0	intronic	0.333	5	5	15	1	0
1:52086103:A:G	rs115674696	1	52086103	G	A	0.0338	3.01758e-08	1252.69	226.032	1	rs115674696	1	OSBPL9	0	intronic	4.411	7	2	5	1	0
1:52114391:A:G	rs77047833	1	52114391	A	G	0.03479	3.48e-08	1248.96	226.383	0.974752	rs115674696	1	OSBPL9	0	intronic	3.693	4	2	7	1	0
1:52215089:A:ATCC	1:52215089_ATCC_A	1	52215089	ATCC	A	0.03181	2.09068e-07	1244.45	239.665	0.891708	rs115674696	1	OSBPL9	0	intronic	1.226	NA	4	5	1	0
1:52266973:C:T	rs140158652	1	52266973	C	T	0.02783	0.00101974	835.169	254.207	0.778036	rs115674696	1	NRD1:RP4-657D16.6	00:00:00	ncRNA_exonic	1.234	7	4	4	1	0
1:52270975:A:G	rs116284287	1	52270975	A	G	0.0338	0.000687	769.515	226.653	0.637783	rs115674696	1	NRD1	0	intronic	1.127	6	4	4	1	0
1:52368501:A:G	rs115258625	1	52368501	G	A	0.03082	0.000284556	909.395	250.56	0.646141	rs115674696	1	AL589663.1	1857	intergenic	0.377	7	5	14	1	0
1:75946751:A:G	rs186152026	1	75946751	A	G	0.159	4.73956e-07	-682.633	135.502	0.79964	rs2748444	2	SLC44A5	0	intronic	0.987	6	14	15	1	1
1:75966150:T:TG	1:75966150_TG_T	1	75966150	TG	T	0.1968	6.98101e-06	-555.922	123.671	0.613298	rs2748444	2	SLC44A5	0	intronic	1.558	NA	5	15	1	1
1:75967778:C:T	rs12401888	1	75967778	C	T	0.1581	4.26021e-07	-686.404	135.701	0.793019	rs2748444	2	SLC44A5	0	intronic	0.407	7	7	15	1	1
1:75988164:C:T	rs77646906	1	75988164	T	C	0.1183	3.46891e-05	-593.505	143.325	0.601344	rs2748444	2	SLC44A5	0	intronic	3.79	2a	2	15	1	1
1:75995505:A:T	rs211776	1	75995505	A	T	0.2276	7.88092e-09	-655.3	113.514	0.724452	rs2748444	2	SLC44A5	0	intronic	6.817	3a	5	15	1	1
1:75995650:C:T	rs211775	1	75995650	C	T	0.2276	8.59858e-09	-653.233	113.445	0.724452	rs2748444	2	SLC44A5	0	intronic	6.829	NA	5	15	1	1
1:75995772:C:G	rs211774	1	75995772	G	C	0.2276	9.56195e-09	-651.501	113.499	0.724452	rs2748444	2	SLC44A5	0	intronic	1.213	7	5	15	1	1
1:75996363:A:G	rs211772	1	75996363	G	A	0.2286	8.31938e-09	-651.234	112.989	0.720324	rs2748444	2	SLC44A5	0	intronic	1.005	7	5	15	1	1
1:75996444:A:T	rs211771	1	75996444	T	A	0.2276	9.36242e-09	-648.733	112.946	0.724452	rs2748444	2	SLC44A5	0	intronic	2.578	5	5	15	1	1
1:75997703:A:T	rs211769	1	75997703	A	T	0.2276	8.29941e-09	-650.09	112.782	0.724452	rs2748444	2	SLC44A5	0	intronic	10.41	7	5	15	1	1
1:75998695:C:T	rs184159	1	75998695	C	T	0.2276	6.97178e-09	-652.472	112.622	0.724452	rs2748444	2	SLC44A5	0	intronic	0.784	5	7	15	1	1
1:75999452:A:G	rs211754	1	75999452	A	G	0.2276	3.85665e-09	-662.962	112.515	0.724452	rs2748444	2	SLC44A5	0	intronic	3.458	6	7	15	1	1
1:75999964:A:C	rs75726608	1	75999964	A	C	0.1819	1.95702e-09	-746.348	124.321	0.96681	rs2748444	2	SLC44A5	0	intronic	7.172	6	7	15	1	0
1:76000434:C:G	rs211752	1	76000434	G	C	0.2276	4.2612e-09	-660.88	112.477	0.724452	rs2748444	2	SLC44A5	0	intronic	5.508	6	5	15	1	1
1:76000596:A:T	rs211751	1	76000596	T	A	0.2256	8.01974e-09	-650.776	112.788	0.732795	rs2748444	2	SLC44A5	0	intronic	7.33	6	5	15	1	1
1:76001635:C:T	rs7541214	1	76001635	T	C	0.1809	2.07741e-09	-743.915	124.116	0.973502	rs2748444	2	SLC44A5	0	intronic	1.938	NA	5	15	1	1
1:76002219:A:G	rs211748	1	76002219	A	G	0.2316	1.87896e-09	-679.03	112.982	0.738825	rs2748444	2	SLC44A5	0	intronic	2.648	7	5	15	1	1
1:76003262:A:C	rs1930320	1	76003262	C	A	0.2346	5.37937e-09	-653.357	111.935	0.729017	rs2748444	2	SLC44A5	0	intronic	14.42	NA	5	15	1	1
1:76004141:C:T	rs211747	1	76004141	T	C	0.2306	1.77438e-09	-675.863	112.282	0.742958	rs2748444	2	SLC44A5	0	intronic	7.692	6	5	15	1	1
1:76004652:C:T	rs4080327	1	76004652	C	T	0.1839	1.49766e-09	-749.675	123.98	0.993318	rs2748444	2	SLC44A5	0	intronic	5.383	5	5	15	1	1
1:76004778:A:T	rs17375756	1	76004778	T	A	0.1839	1.49766e-09	-749.675	123.98	0.993318	rs2748444	2	SLC44A5	0	intronic	3.9	7	5	15	1	1
1:76005276:CA:CAA	rs529335738	1	76005276	CAA	CA	0.1829	NA	NA	NA	0.973382	rs2748444	2	SLC44A5	0	intronic	NA	NA	5	15	1	0
1:76005276:C:CAA	rs201820806	1	76005276	CAA	C	0.04672	NA	NA	NA	0.973382	rs2748444	2	SLC44A5	0	intronic	4.57	NA	5	15	1	0
1:76005276:CAA:CAAA	rs550691629	1	76005276	CAA	CAAA	0.4235	NA	NA	NA	0.973382	rs2748444	2	SLC44A5	0	intronic	NA	NA	5	15	1	0
1:76005804:C:T	rs17303788	1	76005804	C	T	0.1849	7.50406e-10	-762.334	123.809	1	rs2748444	2	SLC44A5	0	intronic	1.942	7	5	15	1	1
1:76007232:C:T	rs211744	1	76007232	C	T	0.2326	1.35336e-09	-680.322	112.207	0.74507	rs2748444	2	SLC44A5	0	intronic	1.42	7	5	15	1	1
1:76009518:A:G	rs11586288	1	76009518	A	G	0.1849	7.36629e-10	-762.691	123.808	1	rs2748444	2	SLC44A5	0	intronic	6.516	4	7	15	1	1
1:76009864:A:T	rs78620757	1	76009864	A	T	0.1849	7.36629e-10	-762.691	123.808	1	rs2748444	2	SLC44A5	0	intronic	1.39	7	7	15	1	1
1:76010959:C:T	rs2748444	1	76010959	T	C	0.1849	5.83923e-10	-767.345	123.825	1	rs2748444	2	SLC44A5	0	intronic	3.644	7	5	15	1	1
1:76011382:A:C	rs449394	1	76011382	A	C	0.2326	1.25972e-09	-681.371	112.167	0.74507	rs2748444	2	SLC44A5	0	intronic	1.64	NA	5	15	1	1
1:76011592:A:T	rs2748445	1	76011592	A	T	0.1849	7.68477e-10	-761.932	123.82	1	rs2748444	2	SLC44A5	0	intronic	4.792	7	5	15	1	1
1:76011651:A:G	rs2587040	1	76011651	G	A	0.1849	7.27659e-10	-762.924	123.807	1	rs2748444	2	SLC44A5	0	intronic	4.221	NA	5	15	1	1
1:76012862:C:T	rs2587032	1	76012862	C	T	0.1849	7.4795e-10	-762.418	123.813	1	rs2748444	2	SLC44A5	0	intronic	9.339	7	5	15	1	1
1:76013268:A:G	rs76934732	1	76013268	G	A	0.1849	6.23602e-10	-768.448	124.211	1	rs2748444	2	SLC44A5	0	intronic	2.192	7	5	15	1	1
1:76014288:C:T	rs2779490	1	76014288	C	T	0.1849	6.39803e-10	-765.57	123.827	1	rs2748444	2	SLC44A5	0	intronic	6.265	NA	7	15	1	1
1:76015460:A:G	rs1443845	1	76015460	G	A	0.1849	1.01031e-09	-755.831	123.705	1	rs2748444	2	SLC44A5	0	intronic	6.391	5	7	15	1	1
1:76018540:A:C	rs894819	1	76018540	A	C	0.1849	6.91639e-10	-764.252	123.861	1	rs2748444	2	SLC44A5	0	intronic	4.996	6	9	15	1	1
1:76018649:A:G	rs894820	1	76018649	A	G	0.1849	6.91639e-10	-764.252	123.861	1	rs2748444	2	SLC44A5	0	intronic	7.468	7	9	15	1	1
1:76019664:C:T	rs57804608	1	76019664	C	T	0.1849	7.97582e-10	-761.43	123.857	1	rs2748444	2	SLC44A5	0	intronic	3.433	4	9	15	1	1
1:76019734:C:T	rs59401016	1	76019734	C	T	0.1849	7.97582e-10	-761.43	123.857	1	rs2748444	2	SLC44A5	0	intronic	1.177	4	9	15	1	1
1:76021205:A:T	rs2779491	1	76021205	T	A	0.1849	6.44926e-10	-765.732	123.878	1	rs2748444	2	SLC44A5	0	intronic	1.214	7	9	15	1	1
1:76024137:A:C	rs190024	1	76024137	A	C	0.2326	1.223e-09	-682.315	112.235	0.74507	rs2748444	2	SLC44A5	0	intronic	4.771	7	7	15	1	1
1:76024919:C:T	rs61653323	1	76024919	C	T	0.1849	6.88792e-10	-764.13	123.828	1	rs2748444	2	SLC44A5	0	intronic	1.703	2b	1	15	1	1
1:76026721:A:C	rs211702	1	76026721	A	C	0.2326	1.53285e-09	-678.379	112.259	0.74507	rs2748444	2	SLC44A5	0	intronic	2.869	5	5	15	1	1
1:76027657:A:G	rs2024773	1	76027657	G	A	0.2326	1.54587e-09	-678.272	112.266	0.74507	rs2748444	2	SLC44A5	0	intronic	2.041	6	5	15	1	1
1:76028240:A:G	rs211703	1	76028240	A	G	0.2326	1.62573e-09	-677.335	112.262	0.74507	rs2748444	2	SLC44A5	0	intronic	0.125	7	5	15	1	1
1:76028526:C:T	rs74091737	1	76028526	T	C	0.1849	1.0289e-09	-756.596	123.889	1	rs2748444	2	SLC44A5	0	intronic	1.561	7	14	15	1	1
1:76028726:A:T	rs74091739	1	76028726	A	T	0.1849	1.0289e-09	-756.596	123.889	1	rs2748444	2	SLC44A5	0	intronic	4.481	6	14	15	1	1
1:76030453:C:T	rs211708	1	76030453	T	C	0.2326	1.76694e-09	-675.83	112.264	0.74507	rs2748444	2	SLC44A5	0	intronic	0.856	7	14	15	1	1
1:76033993:C:CA	1:76033993_CA_C	1	76033993	CA	C	0.1869	1.50221e-09	-751.706	124.326	0.986874	rs2748444	2	SLC44A5	0	intronic	1.149	NA	14	15	1	0
1:76034363:C:T	rs2748446	1	76034363	C	T	0.2346	5.92887e-08	-611.506	112.772	0.740357	rs2748444	2	SLC44A5	0	intronic	0.051	6	14	15	1	1
1:76035007:C:T	rs1332785	1	76035007	C	T	0.1859	9.28807e-10	-758.919	123.938	0.993429	rs2748444	2	SLC44A5	0	intronic	0.57	NA	14	15	1	1
1:76035457:A:G	rs17303921	1	76035457	G	A	0.2336	7.23396e-08	-608.427	112.948	0.744517	rs2748444	2	SLC44A5	0	intronic	2.668	6	14	15	1	1
1:76035910:C:T	rs74091752	1	76035910	C	T	0.2306	1.19407e-07	-600.023	113.301	0.757177	rs2748444	2	SLC44A5	0	intronic	0.787	7	13	15	1	1
1:76036278:C:T	rs1332784	1	76036278	T	C	0.2336	5.27453e-08	-614.664	112.92	0.744517	rs2748444	2	SLC44A5	0	intronic	2.842	NA	13	15	1	1
1:76036759:C:T	rs57412923	1	76036759	T	C	0.2336	5.97159e-08	-612.307	112.947	0.744517	rs2748444	2	SLC44A5	0	intronic	1.027	6	13	15	1	1
1:76037060:A:G	rs7511726	1	76037060	A	G	0.2336	5.6989e-08	-613.213	112.94	0.744517	rs2748444	2	SLC44A5	0	intronic	0.331	6	14	15	1	1
1:76038320:C:T	rs11578532	1	76038320	T	C	0.1859	1.07449e-09	-756.659	124.04	0.993429	rs2748444	2	SLC44A5	0	intronic	2.665	7	14	15	1	1
1:76044120:G:T	rs55694101	1	76044120	T	G	0.1879	2.65281e-09	-737.426	123.858	0.981036	rs2748444	2	SLC44A5	0	intronic	3.008	6	7	15	1	0
1:76045238:C:T	rs74091759	1	76045238	T	C	0.1889	3.32944e-09	-732.822	123.861	0.975191	rs2748444	2	SLC44A5	0	intronic	5.189	7	7	15	1	1
1:76045396:C:T	rs74091760	1	76045396	C	T	0.1889	2.61255e-09	-736.611	123.669	0.975191	rs2748444	2	SLC44A5	0	intronic	5.473	6	7	15	1	1
1:76045766:C:T	rs74091761	1	76045766	T	C	0.1889	3.07485e-09	-733.31	123.67	0.975191	rs2748444	2	SLC44A5	0	intronic	11.71	5	7	15	1	1
1:76046528:A:G	rs7524072	1	76046528	A	G	0.1839	5.03225e-09	-734.07	125.524	0.966591	rs2748444	2	SLC44A5	0	intronic	2.416	6	5	15	1	0
1:76048784:A:G	rs1930323	1	76048784	G	A	0.1889	2.56156e-09	-740.565	124.266	0.975191	rs2748444	2	SLC44A5	0	intronic	1.823	4	7	15	1	1
1:76051848:A:G	rs1576927	1	76051848	G	A	0.1889	7.04275e-09	-717.366	123.859	0.975191	rs2748444	2	SLC44A5	0	intronic	3.304	7	5	15	1	1
1:76052392:C:G	rs74091769	1	76052392	G	C	0.1889	8.70076e-09	-712.783	123.83	0.975191	rs2748444	2	SLC44A5	0	intronic	6.188	7	5	15	1	1
1:76058813:C:T	rs6687877	1	76058813	C	T	0.2366	8.82012e-07	-576.386	117.212	0.743888	rs2748444	2	SLC44A5	0	intronic	8.053	7	5	15	1	1
1:76060541:A:G	rs35425390	1	76060541	A	G	0.2366	8.82012e-07	-576.386	117.212	0.743888	rs2748444	2	SLC44A5	0	intronic	4.846	6	7	15	1	1
1:76064322:A:AG	rs746445989	1	76064322	AG	A	0.2366	6.68811e-07	-585.242	117.721	0.743888	rs2748444	2	SLC44A5	0	intronic	7.694	NA	9	15	1	1
1:76066498:A:C	rs12406883	1	76066498	A	C	0.2376	1.84318e-06	-568.054	119.065	0.739897	rs2748444	2	SLC44A5	0	intronic	2.389	7	7	15	1	1
1:76066504:A:G	rs12406884	1	76066504	A	G	0.2376	1.58872e-06	-571.084	118.955	0.739897	rs2748444	2	SLC44A5	0	intronic	2.859	5	7	15	1	1
1:76067119:A:ATGACGGGT	1:76067119_ATGACGGGT_A	1	76067119	ATGACGGGT	A	0.2495	4.68207e-06	-538.529	117.595	0.694053	rs2748444	2	SLC44A5	0	intronic	0.954	NA	14	15	1	1
1:76068279:C:T	rs6662665	1	76068279	T	C	0.2376	3.92561e-06	-543.793	117.8	0.739897	rs2748444	2	SLC44A5	0	intronic	5.921	4	14	15	1	1
1:76070085:A:G	rs6682395	1	76070085	G	A	0.2416	7.81363e-06	-520.772	116.474	0.724201	rs2748444	2	SLC44A5	0	intronic	11.29	7	5	15	1	1
1:76070441:G:GGT	1:76070441:G:GGT	1	76070441	G	GGT	0.2256	NA	NA	NA	0.714943	rs2748444	2	SLC44A5	0	intronic	1.786	NA	5	15	1	0
1:76073887:C:CA	rs148880761	1	76073887	C	CA	0.2525	NA	NA	NA	0.67794	rs2748444	2	SLC44A5	0	intronic	0.597	NA	5	15	1	0
2:179095185:A:G	rs334040	2	179095185	G	A	0.3091	1.44366e-07	505.153	96.0175	0.786592	rs334005	3	OSBPL6	0	intronic	1.004	NA	5	15	1	0
2:179097232:A:G	rs334041	2	179097232	G	A	0.3549	6.89977e-06	420.349	93.4593	0.633793	rs334005	3	OSBPL6	0	intronic	7.528	NA	5	15	1	0
2:179097483:G:T	rs334042	2	179097483	G	T	0.3131	1.92682e-07	499.355	95.8886	0.791417	rs334005	3	OSBPL6	0	intronic	6.165	NA	5	15	1	0
2:179098674:C:T	rs334043	2	179098674	C	T	0.3539	4.42217e-06	428.805	93.392	0.637564	rs334005	3	OSBPL6	0	intronic	1.505	NA	5	15	1	0
2:179099272:A:C	rs170791	2	179099272	C	A	0.3121	1.00243e-07	510.288	95.7788	0.796157	rs334005	3	OSBPL6	0	intronic	0.421	NA	5	15	1	0
2:179102232:C:T	rs334044	2	179102232	C	T	0.3529	3.01702e-06	435.948	93.3372	0.63456	rs334005	3	OSBPL6	0	intronic	0.751	7	5	15	1	0
2:179102749:C:T	rs334045	2	179102749	C	T	0.3121	7.8531e-08	514.451	95.7652	0.788376	rs334005	3	OSBPL6	0	intronic	14.15	NA	5	15	1	0
2:179106380:A:C	rs333999	2	179106380	C	A	0.3111	7.19245e-08	516.045	95.7795	0.793122	rs334005	3	OSBPL6	0	intronic	0.257	NA	5	15	1	0
2:179108299:A:T	rs333996	2	179108299	A	T	0.3618	2.20653e-08	513.356	91.7247	0.995853	rs334005	3	OSBPL6	0	intronic	8.975	7	5	15	1	0
2:179114554:G:GT	rs34986231	2	179114554	GT	G	0.4076	NA	NA	NA	0.616311	rs334005	3	OSBPL6	0	intronic	0.709	NA	5	15	1	0
2:179114736:C:T	rs334017	2	179114736	T	C	0.3628	6.49338e-08	494.864	91.5363	1	rs334005	3	OSBPL6	0	intronic	3.643	NA	5	15	1	0
2:179123605:C:T	rs334011	2	179123605	C	T	0.3628	1.96408e-08	513.064	91.3434	1	rs334005	3	OSBPL6	0	intronic	1.335	NA	5	15	1	0
2:179123611:G:T	rs334010	2	179123611	G	T	0.3728	1.27218e-07	482.625	91.3324	0.959716	rs334005	3	OSBPL6	0	intronic	0.979	NA	5	15	1	0
2:179124628:A:G	rs334007	2	179124628	A	G	0.3628	1.54567e-08	516.455	91.2758	1	rs334005	3	OSBPL6	0	intronic	6.77	NA	5	15	1	0
2:179126602:A:G	rs334006	2	179126602	A	G	0.3628	1.46661e-08	516.785	91.1887	1	rs334005	3	OSBPL6	0	intronic	8.15	NA	5	15	1	0
2:179127569:C:T	rs334005	2	179127569	C	T	0.3628	1.46113e-08	516.889	91.1969	1	rs334005	3	OSBPL6	0	intronic	9.207	NA	5	15	1	0
2:217749247:A:G	rs72960342	2	217749247	G	A	0.03777	1.23022e-08	-1486.71	260.951	1	rs72960342	4	AC007563.5	0	ncRNA_intronic	0.559	5	5	15	1	0
2:217750082:C:T	rs116593115	2	217750082	C	T	0.03777	1.33412e-08	-1479.78	260.368	1	rs72960342	4	AC007563.5	0	ncRNA_intronic	1.367	5	5	15	1	0
2:217756004:A:AT	rs148937356	2	217756004	A	AT	0.04374	6.29612e-08	-1347.15	248.932	0.859555	rs72960342	4	AC007563.5	0	ncRNA_intronic	1.153	NA	5	15	1	0
2:217759849:C:T	rs56376845	2	217759849	C	T	0.04374	4.81249e-08	-1354.17	248.031	0.859555	rs72960342	4	AC007563.5	0	ncRNA_intronic	7.577	7	5	15	1	0
2:217760676:T:TG	rs34147501	2	217760676	T	TG	0.04473	1.12951e-07	-1305.76	246.09	0.839525	rs72960342	4	AC007563.5	0	ncRNA_intronic	11.93	NA	5	15	1	0
2:217761826:C:T	rs67614498	2	217761826	T	C	0.04374	4.28679e-08	-1360.3	248.221	0.859555	rs72960342	4	AC007563.5	0	ncRNA_intronic	1.201	7	5	15	1	0
2:217767151:C:T	rs72656922	2	217767151	C	T	0.04374	6.55637e-08	-1343.26	248.547	0.859555	rs72960342	4	AC007563.5	0	ncRNA_intronic	0.08	7	4	15	1	0
2:217771012:G:GA	rs552395939	2	217771012	G	GA	0.04473	2.59721e-08	-1374.43	246.831	0.831732	rs72960342	4	AC007563.5	0	ncRNA_intronic	1.601	NA	5	15	1	0
2:217771135:A:G	rs67736064	2	217771135	A	G	0.04374	2.26314e-08	-1390.41	248.631	0.859555	rs72960342	4	AC007563.5	0	ncRNA_intronic	0.326	5	5	15	1	0
2:217771410:A:G	rs13415018	2	217771410	A	G	0.04374	3.98034e-08	-1361.36	247.82	0.859555	rs72960342	4	AC007563.5	0	ncRNA_intronic	2.829	5	5	15	1	0
2:217774673:A:G	rs56189231	2	217774673	G	A	0.04374	2.65875e-08	-1383.22	248.591	0.859555	rs72960342	4	AC007563.5	0	ncRNA_intronic	6.83	5	5	15	1	0
2:217778001:C:T	rs67043264	2	217778001	C	T	0.04374	2.10912e-08	-1389.31	247.891	0.859555	rs72960342	4	AC007563.5	0	ncRNA_intronic	0.945	7	5	15	1	0
2:217778312:A:G	rs67910836	2	217778312	A	G	0.04374	3.4736e-08	-1370.66	248.426	0.859555	rs72960342	4	AC007563.5	0	ncRNA_intronic	2.34	6	5	15	1	0
2:217780650:C:T	rs67866554	2	217780650	C	T	0.04374	2.99455e-08	-1378.59	248.69	0.859555	rs72960342	4	AC007563.5	0	ncRNA_intronic	1.276	5	5	15	1	0
2:217781569:C:T	rs67419781	2	217781569	C	T	0.04374	3.00121e-08	-1374.4	247.952	0.859555	rs72960342	4	AC007563.5	0	ncRNA_intronic	0.365	7	5	15	1	0
2:217782371:C:T	rs56272121	2	217782371	C	T	0.04374	1.83585e-08	-1395.85	247.996	0.859555	rs72960342	4	AC007563.5	0	ncRNA_intronic	0.869	5	5	15	1	0
2:217786096:C:T	rs7607112	2	217786096	C	T	0.04374	2.94706e-08	-1374.81	247.882	0.859555	rs72960342	4	AC007563.5	0	ncRNA_intronic	0.198	7	5	15	1	0
2:217792908:A:G	rs55772339	2	217792908	A	G	0.04374	8.60166e-08	-1351.57	252.37	0.859555	rs72960342	4	AC007563.5	0	ncRNA_intronic	4.578	6	5	15	1	0
2:217793638:A:T	rs72943864	2	217793638	T	A	0.04374	1.95273e-08	-1378.53	245.384	0.859555	rs72960342	4	AC007563.5	0	ncRNA_intronic	1.082	5	5	15	1	0
2:217795616:A:T	rs55767004	2	217795616	T	A	0.04374	2.55127e-08	-1368.32	245.597	0.859555	rs72960342	4	AC007563.5	0	ncRNA_intronic	4.957	5	5	15	1	0
2:217797568:C:T	rs55790218	2	217797568	C	T	0.04374	3.62083e-08	-1352.12	245.392	0.859555	rs72960342	4	AC007563.5	0	ncRNA_intronic	8.407	5	5	15	1	0
2:217798177:C:G	rs7579388	2	217798177	C	G	0.04374	3.57163e-08	-1351.67	245.203	0.859555	rs72960342	4	AC007563.5	0	ncRNA_intronic	1.934	NA	5	15	1	0
2:217798851:C:G	rs72945761	2	217798851	C	G	0.04374	2.41441e-08	-1370.27	245.523	0.859555	rs72960342	4	AC007563.5	0	ncRNA_intronic	1.054	5	5	15	1	0
2:217801102:A:G	rs72945778	2	217801102	A	G	0.04374	4.44003e-08	-1339.42	244.689	0.859555	rs72960342	4	AC007563.5	0	ncRNA_intronic	1.868	5	5	15	1	0
2:217803906:A:G	rs2542212	2	217803906	G	A	0.04374	5.20428e-08	-1296.73	238.118	0.859555	rs72960342	4	AC007563.5	0	ncRNA_intronic	0.773	NA	5	15	1	0
2:217805883:A:G	rs2705595	2	217805883	A	G	0.04374	1.02015e-07	-1285.92	241.507	0.859555	rs72960342	4	AC007563.5	0	ncRNA_intronic	2.691	6	5	15	1	0
2:217807247:A:G	rs72945791	2	217807247	G	A	0.04374	7.1624e-08	-1327.01	246.264	0.859555	rs72960342	4	AC007563.5	0	ncRNA_intronic	4.306	7	5	15	1	0
2:217838399:A:G	rs72947750	2	217838399	G	A	0.04374	1.79332e-08	-1391.94	247.124	0.859555	rs72960342	4	AC007563.5	0	ncRNA_intronic	0.717	5	5	15	1	0
2:217839367:A:C	rs114794969	2	217839367	C	A	0.04274	1.53193e-08	-1402.34	247.776	0.831908	rs72960342	4	AC007563.5	0	ncRNA_intronic	0.073	5	2	15	1	0
2:217843682:C:G	rs7605968	2	217843682	C	G	0.04374	1.85691e-08	-1392.58	247.502	0.812043	rs72960342	4	AC007563.5	0	ncRNA_intronic	1.259	7	9	15	1	0
2:217843792:C:T	rs7606095	2	217843792	C	T	0.04274	1.92413e-08	-1396.41	248.453	0.831908	rs72960342	4	AC007563.5	0	ncRNA_intronic	3.947	6	9	15	1	0
2:217846315:A:G	rs7587582	2	217846315	A	G	0.04374	1.06148e-07	-1281.57	241.017	0.812043	rs72960342	4	AC007563.5	0	ncRNA_intronic	9.412	7	9	15	1	0
2:217846389:G:T	rs7575370	2	217846389	T	G	0.04374	9.9185e-08	-1284.23	240.957	0.812043	rs72960342	4	AC007563.5	0	ncRNA_intronic	0.346	7	9	15	1	0
2:217850809:C:T	rs111520262	2	217850809	C	T	0.04473	8.03887e-08	-1284.31	239.263	0.793024	rs72960342	4	AC007563.5	0	ncRNA_intronic	1.218	5	5	15	1	0
2:217851440:A:G	rs58340270	2	217851440	G	A	0.04274	1.93347e-08	-1393.52	247.976	0.831908	rs72960342	4	AC007563.5	0	ncRNA_intronic	0.45	7	5	15	1	0
2:217854158:A:T	rs78038594	2	217854158	A	T	0.04274	4.94796e-08	-1374.43	251.97	0.831908	rs72960342	4	AC007563.5	0	ncRNA_intronic	0.252	2b	5	15	1	0
2:217855600:C:CT	rs113695876	2	217855600	C	CT	0.04076	1.51515e-06	-1240.61	257.904	0.730553	rs72960342	4	AC007563.5	0	ncRNA_intronic	4.331	NA	5	15	1	0
2:223046616:C:G	rs111745190	2	223046616	C	G	0.05467	1.71222e-12	-1395.07	197.616	0.676637	rs16863547	5	PAX3	17990	intergenic	0.765	7	14	15	0	0
2:223057209:A:G	rs75779789	2	223057209	A	G	0.06262	1.88507e-10	-1198.38	188.043	0.87849	rs16863547	5	PAX3	7397	intergenic	3.483	6	5	15	1	0
2:223059445:C:T	rs112360424	2	223059445	C	T	0.06262	3.10425e-10	-1179.48	187.342	0.87849	rs16863547	5	PAX3	5161	intergenic	1.319	6	5	15	1	0
2:223062952:A:G	rs45624038	2	223062952	G	A	0.06262	1.93274e-10	-1196.9	187.924	0.87849	rs16863547	5	PAX3	1654	intergenic	0.634	NA	5	15	1	0
2:223085955:G:T	rs2234675	2	223085955	G	T	0.03678	1.05293e-14	-1688.74	218.265	1	rs2234675	5	PAX3	0	exonic	25.2	NA	4	15	1	0
2:223101728:C:T	rs75239294	2	223101728	C	T	0.05964	1.37021e-10	-1229.1	191.396	0.964848	rs16863547	5	PAX3	0	intronic	4.936	6	5	14	1	0
2:223102579:A:G	rs16863547	2	223102579	G	A	0.06163	9.7426e-11	-1236.16	190.956	1	rs16863547	5	PAX3	0	intronic	0.467	6	5	14	1	0
3:127348226:T:TGCGGCGCCGCCGGGAGCGCGCGTGTCCCGGCCGGGCC	3:127348226_TGCGGCGCCGCCGGGAGCGCGCGTGTCCCGGCCGGGCC_T	3	127348226	TGCGGCGCCGCCGGGAGCGCGCGTGTCCCGGCCGGGCC	T	0.01889	7.57056e-10	-2318.83	376.682	1	3:127348226_TGCGGCGCCGCCGGGAGCGCGCGTGTCCCGGCCGGGCC_T	6	PODXL2	0	intronic	10.54	NA	1	1	1	0
3:127352970:A:G	rs114895876	3	127352970	A	G	0.01889	1.30437e-08	-2333.43	410.289	1	3:127348226_TGCGGCGCCGCCGGGAGCGCGCGTGTCCCGGCCGGGCC_T	6	PODXL2	0	intronic	8.252	6	5	14	1	0
3:127458217:C:G	rs116665663	3	127458217	G	C	0.01491	9.22158e-06	-1533.97	345.837	0.783003	3:127348226_TGCGGCGCCGCCGGGAGCGCGCGTGTCCCGGCCGGGCC_T	6	MGLL	0	intronic	0.354	5	4	7	1	0
4:4754484:C:T	rs7663990	4	4754484	C	T	0.2932	1.64944e-07	-522.929	99.8624	0.800512	rs2172442	7	STX18-AS1	41818	intergenic	1.054	4	5	15	0	0
4:4755109:C:G	rs58949007	4	4755109	C	G	0.2942	1.86619e-07	-520.036	99.7455	0.804605	rs2172442	7	STX18-AS1	42443	intergenic	4.218	5	5	15	0	0
4:4757566:A:C	rs2020165	4	4757566	C	A	0.3042	1.57844e-07	-515.453	98.2823	0.925437	rs2172442	7	STX18-AS1	44900	intergenic	2.439	7	5	14	0	0
4:4758190:A:G	rs4689932	4	4758190	A	G	0.4215	2.32006e-05	-381.681	90.1806	0.648563	rs2172442	7	STX18-AS1	45524	intergenic	0.043	7	5	14	0	0
4:4758294:C:T	rs4689181	4	4758294	C	T	0.3211	1.35171e-08	-544.131	95.777	0.995693	rs2172442	7	STX18-AS1	45628	intergenic	2.696	7	5	14	0	0
4:4759743:A:G	rs4689182	4	4759743	G	A	0.4125	0.000134939	-345.073	90.3844	0.617557	rs2172442	7	STX18-AS1	47077	intergenic	0.006	6	5	14	0	0
4:4761140:C:T	rs4689933	4	4761140	T	C	0.3221	2.74992e-09	-566.617	95.2627	1	rs2172442	7	STX18-AS1	48474	intergenic	19.89	5	5	14	0	0
4:4761520:A:T	rs1318946	4	4761520	A	T	0.4235	1.69729e-05	-386.544	89.8479	0.645039	rs2172442	7	STX18-AS1	48854	intergenic	2.923	5	5	14	0	0
4:4761862:A:G	rs1318947	4	4761862	A	G	0.3221	2.53798e-09	-566.715	95.0693	1	rs2172442	7	STX18-AS1	49196	intergenic	6.71	5	5	15	0	0
4:4762315:A:G	rs1022136	4	4762315	A	G	0.4225	1.36607e-05	-390.287	89.7195	0.646034	rs2172442	7	STX18-AS1	49649	intergenic	0.129	5	5	14	0	0
4:4762383:C:G	rs2172442	4	4762383	C	G	0.3221	1.3196e-09	-575.776	94.9001	1	rs2172442	7	STX18-AS1	49717	intergenic	0.005	5	5	14	0	0
4:4762672:A:G	rs6854227	4	4762672	A	G	0.4145	3.24637e-05	-372.556	89.6388	0.609014	rs2172442	7	STX18-AS1	50006	intergenic	0.006	5	5	14	0	0
4:4764026:C:T	rs1039906	4	4764026	C	T	0.2515	2.83211e-09	-596.169	100.313	0.726504	rs2172442	7	STX18-AS1	51360	intergenic	1.157	7	2	15	0	0
4:4766265:A:G	rs6446685	4	4766265	G	A	0.3608	1.46227e-05	-397.262	91.638	0.640482	rs2172442	7	STX18-AS1	53599	intergenic	9.43	5	5	15	0	0
4:4766534:A:G	rs34394950	4	4766534	G	A	0.3618	1.27348e-05	-399.612	91.5398	0.637292	rs2172442	7	STX18-AS1	53868	intergenic	9.753	5	5	15	0	0
4:4767695:C:T	rs6830371	4	4767695	C	T	0.3628	1.76143e-05	-393.131	91.5544	0.634115	rs2172442	7	STX18-AS1	55029	intergenic	0.087	4	5	15	0	0
4:4768913:A:G	rs3856972	4	4768913	A	G	0.3728	0.000105516	-352.992	91.0209	0.60769	rs2172442	7	STX18-AS1	56247	intergenic	0.366	5	5	15	0	0
4:4770427:C:G	rs6845654	4	4770427	C	G	0.3628	1.60155e-05	-394.659	91.4612	0.632661	rs2172442	7	STX18-AS1	57761	intergenic	2.218	5	5	15	0	0
4:4771861:A:G	rs35712660	4	4771861	A	G	0.3648	1.44547e-05	-396.139	91.3256	0.629282	rs2172442	7	STX18-AS1	59195	intergenic	1.841	6	5	15	0	0
4:4772188:A:G	rs59910907	4	4772188	A	G	0.3648	1.67814e-05	-393.133	91.3264	0.627804	rs2172442	7	STX18-AS1	59522	intergenic	5.199	6	5	15	0	0
4:4772251:A:G	rs77021188	4	4772251	A	G	0.3638	1.3069e-05	-398.449	91.3921	0.630953	rs2172442	7	STX18-AS1	59585	intergenic	4.831	7	5	15	0	0
4:4772440:A:G	rs61011743	4	4772440	G	A	0.3638	1.97972e-05	-393.622	92.2272	0.630953	rs2172442	7	STX18-AS1	59774	intergenic	1.377	7	5	15	0	0
4:4772447:C:G	rs78483983	4	4772447	C	G	0.3509	5.03043e-05	-376.185	92.773	0.61136	rs2172442	7	STX18-AS1	59781	intergenic	0.072	7	5	15	0	0
4:4772530:A:G	rs67239138	4	4772530	G	A	0.3638	2.03828e-05	-389.084	91.3036	0.630953	rs2172442	7	STX18-AS1	59864	intergenic	1.12	6	5	15	0	0
4:4773037:A:C	rs55985553	4	4773037	C	A	0.3489	3.78461e-05	-377.934	91.7102	0.602994	rs2172442	7	STX18-AS1	60371	intergenic	2.859	5	5	15	0	0
4:4778175:A:G	rs76411246	4	4778175	G	A	0.3141	5.93271e-07	-471.178	94.3368	0.712379	rs2172442	7	STX18-AS1	65509	intergenic	0.015	5	5	15	0	0
4:4778828:A:T	rs75766908	4	4778828	A	T	0.3101	7.10461e-05	-381.733	96.0723	0.618723	rs2172442	7	STX18-AS1	66162	intergenic	2.23	5	1	15	0	0
4:102702364:G:T	rs13105682	4	102702364	T	G	0.04573	0.000282316	741.162	204.092	0.77358	rs34592089	8	BANK1	0	intronic	3.926	7	14	15	1	0
4:102865304:A:G	rs13126505	4	102865304	G	A	0.06163	1.04487e-06	897.473	183.752	0.837742	rs34592089	8	BANK1	0	intronic	0.36	6	4	15	1	0
4:102896591:G:T	rs13109404	4	102896591	T	G	0.06163	2.54103e-07	916.908	177.833	0.837742	rs34592089	8	BANK1	0	intronic	0.341	6	4	15	1	0
4:102921704:A:T	rs13127398	4	102921704	T	A	0.06262	3.08586e-07	910.044	177.762	0.822575	rs34592089	8	BANK1:RP11-498M5.2	00:00:00	ncRNA_intronic	0.416	6	4	15	1	0
4:102926923:A:G	rs34592089	4	102926923	G	A	0.05268	1.2002e-08	1073.68	188.315	1	rs34592089	8	BANK1:RP11-498M5.2	00:00:00	ncRNA_intronic	0.701	7	4	15	1	0
4:103001649:G:T	rs1813006	4	103001649	G	T	0.05964	5.32078e-08	1105.09	203.072	0.802365	rs34592089	8	BANK1	5679	intergenic	1.848	5	9	15	1	0
4:103146888:A:C	rs35225200	4	103146888	A	C	0.09245	7.95138e-10	1070.86	174.174	0.863334	rs13107325	8	SLC39A8	25309	intergenic	2.395	7	9	15	0	0
4:103146890:A:T	rs35518360	4	103146890	A	T	0.09245	2.83114e-09	1033.06	173.822	0.863334	rs13107325	8	SLC39A8	25307	intergenic	0.228	7	9	15	0	0
4:103188709:C:T	rs13107325	4	103188709	C	T	0.07952	2.02153e-11	1157.91	172.634	1	rs13107325	8	SLC39A8	0	exonic	23.1	5	4	15	1	0
4:103198082:A:G	rs13135092	4	103198082	A	G	0.08549	2.30673e-10	1047.63	165.193	0.92726	rs13107325	8	SLC39A8	0	intronic	10.31	6	5	15	1	0
4:103228830:C:T	rs13105581	4	103228830	C	T	0.0825	4.50049e-08	931.625	170.266	0.869348	rs13114461	8	SLC39A8	0	intronic	9.664	7	4	15	1	0
4:103283117:A:G	rs34333163	4	103283117	A	G	0.07654	3.91437e-08	963.182	175.242	0.944928	rs13114461	8	SLC39A8	0	intergenic	2.777	7	5	15	1	0
4:103284697:C:T	rs13114461	4	103284697	C	T	0.08052	1.63742e-08	931.798	164.971	1	rs13114461	8	SLC39A8	0	intergenic	3.885	6	7	15	1	0
4:103284865:C:T	rs13114738	4	103284865	C	T	0.08052	1.64396e-08	931.704	164.974	1	rs13114461	8	SLC39A8	0	intergenic	0.811	5	7	15	1	0
4:103285906:C:G	rs13135688	4	103285906	G	C	0.08052	1.68659e-08	930.84	164.95	1	rs13114461	8	SLC39A8	0	intergenic	11.24	7	14	15	1	0
4:103287131:A:G	rs13143234	4	103287131	G	A	0.08052	1.71203e-08	930.446	164.956	1	rs13114461	8	SLC39A8	0	intergenic	0.264	7	14	15	1	0
4:103292422:C:T	rs13109272	4	103292422	T	C	0.07654	6.11262e-08	929.787	171.642	0.944928	rs13114461	8	SLC39A8	0	NA	2.081	7	14	15	1	0
4:103345983:C:T	rs71621626	4	103345983	C	T	0.07952	4.7477e-08	908.402	166.31	0.958598	rs13114461	8	SLC39A8:RP11-499E18.1	00:00:00	ncRNA_intronic	1.835	7	5	15	1	0
4:103363860:A:G	rs13140033	4	103363860	G	A	0.09642	4.09424e-07	810.745	160.043	0.704725	rs13114461	8	RP11-499E18.1	0	ncRNA_intronic	1.607	2b	2	15	1	0
4:103373286:A:G	rs13116385	4	103373286	G	A	0.08549	9.49122e-07	787.709	160.656	0.810736	rs13114461	8	RP11-499E18.1	2118	intergenic	2.925	7	5	15	1	0
4:103374760:A:G	rs13129951	4	103374760	G	A	0.09245	1.50057e-06	779.417	161.965	0.740547	rs13114461	8	RP11-499E18.1	3592	intergenic	0.695	6	5	15	1	0
4:103376409:A:G	rs1585606	4	103376409	G	A	0.09642	8.18113e-07	792.332	160.646	0.704725	rs13114461	8	RP11-499E18.1	5241	intergenic	0.073	7	7	15	1	0
4:103385300:A:G	rs13131500	4	103385300	A	G	0.09543	8.31417e-07	799.532	162.209	0.708753	rs13114461	8	AF213884.1	1990	intergenic	4.595	6	5	15	1	0
4:103385336:A:G	rs531685993	4	103385336	A	G	0.09443	3.22807e-07	837.165	163.799	0.69111	rs13114461	8	AF213884.1	2026	intergenic	6.469	NA	5	15	1	0
4:103385407:C:T	rs13107511	4	103385407	T	C	0.09245	1.1677e-06	789.127	162.299	0.740547	rs13114461	8	AF213884.1	2097	intergenic	7.043	6	5	15	1	0
4:103385427:C:T	rs71621627	4	103385427	T	C	0.0994	4.17885e-07	818.084	161.616	0.679634	rs13114461	8	AF213884.1	2117	intergenic	6.547	6	5	15	1	0
4:103387094:C:T	rs34316881	4	103387094	C	T	0.09642	2.69468e-07	849.869	165.184	0.704725	rs13114461	8	AF213884.1	3784	intergenic	8.35	7	5	15	1	0
4:103387160:A:T	rs13116422	4	103387160	T	A	0.09443	1.13925e-06	844.782	173.57	0.722281	rs13114461	8	AF213884.1	3850	intergenic	3.996	6	5	15	1	0
4:103387161:A:T	rs13140486	4	103387161	A	T	0.09443	NA	NA	NA	0.722281	rs13114461	8	AF213884.1	3851	intergenic	1.374	6	5	15	1	0
4:145621328:A:G	rs75686861	4	145621328	G	A	0.07753	2.13631e-07	-803.102	154.787	0.901947	rs11727676	9	HHIP	0	intronic	1.15	5	2	15	1	0
4:145659064:C:T	rs11727676	4	145659064	T	C	0.07654	1.47989e-08	-850.408	150.099	1	rs11727676	9	HHIP	0	exonic	12.31	6	4	15	1	0
5:53457856:C:G	rs72752133	5	53457856	G	C	0.2097	0.000180131	-422.711	112.846	0.733027	rs3843451	10	ARL15	0	intronic	0.53	7	5	15	1	0
5:53462968:C:T	rs10940361	5	53462968	C	T	0.2396	2.34147e-08	-583.849	104.513	0.9755	rs3843451	10	ARL15	0	intronic	2.774	5	4	15	1	0
5:53463451:C:CA	rs36115991	5	53463451	C	CA	0.1769	8.65427e-08	-608.093	113.568	0.704082	rs3843451	10	ARL15	0	intronic	5.573	NA	4	15	1	0
5:53463520:A:G	rs13172689	5	53463520	A	G	0.1769	7.44217e-08	-609.197	113.198	0.704082	rs3843451	10	ARL15	0	intronic	7.925	5	4	15	1	0
5:53463790:C:T	rs13153747	5	53463790	C	T	0.2396	2.32434e-08	-583.172	104.368	0.9755	rs3843451	10	ARL15	0	intronic	4.992	7	4	15	1	0
5:53463908:A:G	rs13173294	5	53463908	A	G	0.2396	2.20856e-08	-584.113	104.371	0.9755	rs3843451	10	ARL15	0	intronic	6.152	7	4	15	1	0
5:53464403:C:T	rs3797269	5	53464403	C	T	0.2396	2.54503e-08	-581.45	104.355	0.9755	rs3843451	10	ARL15	0	intronic	5.866	NA	4	15	1	0
5:53465090:A:T	rs3797267	5	53465090	T	A	0.2396	2.72034e-08	-580.171	104.343	0.9755	rs3843451	10	ARL15	0	intronic	1.114	7	4	15	1	0
5:53466201:C:T	rs13160282	5	53466201	T	C	0.2386	2.57539e-08	-580.58	104.237	0.970654	rs3843451	10	ARL15	0	intronic	12.52	7	4	15	1	0
5:53466338:C:T	rs13164221	5	53466338	T	C	0.2376	2.59206e-08	-580.435	104.232	0.96565	rs3843451	10	ARL15	0	intronic	0.038	7	4	15	1	0
5:53467060:A:T	rs3936611	5	53467060	A	T	0.2366	3.49715e-08	-575.875	104.398	0.970481	rs3843451	10	ARL15	0	intronic	5.414	6	4	15	1	0
5:53467948:C:T	rs35105742	5	53467948	T	C	0.1769	1.07502e-07	-600.75	113.029	0.71367	rs3843451	10	ARL15	0	intronic	1.329	4	4	15	1	0
5:53468276:A:G	rs7718177	5	53468276	A	G	0.2366	4.20331e-08	-572.559	104.411	0.980402	rs3843451	10	ARL15	0	intronic	4.163	5	5	15	1	0
5:53469059:A:G	rs13172077	5	53469059	A	G	0.2296	2.47621e-08	-580.457	104.088	0.9367	rs3843451	10	ARL15	0	intronic	3.757	7	1	15	1	0
5:53472191:A:G	rs3843451	5	53472191	G	A	0.2406	2.00952e-08	-584.46	104.128	1	rs3843451	10	ARL15	0	intronic	9.238	5	5	15	1	0
5:53476548:A:C	rs66541213	5	53476548	C	A	0.1909	3.80644e-08	-598.834	108.855	0.653039	rs3843451	10	ARL15	0	intronic	18.77	5	1	15	1	0
5:53476717:A:C	rs17413044	5	53476717	C	A	0.1909	3.37813e-08	-601.211	108.871	0.653039	rs3843451	10	ARL15	0	intronic	15.77	4	2	15	1	0
5:53480079:T:TAA	5:53480079:T:TAA	5	53480079	T	TAA	0.1581	NA	NA	NA	0.746348	rs3843451	10	ARL15	0	intronic	1.291	NA	5	15	1	0
5:53480079:T:TA	5:53480079:T:TA	5	53480079	T	TA	0.2197	NA	NA	NA	0.746348	rs3843451	10	ARL15	0	NA	1.325	NA	5	15	1	0
5:53484470:A:G	rs3846492	5	53484470	G	A	0.1918	9.78548e-08	-583.007	109.338	0.656783	rs3843451	10	ARL15	0	intronic	2.111	NA	5	15	1	0
5:53487292:G:T	rs72752147	5	53487292	G	T	0.1918	8.00746e-08	-586.835	109.311	0.657548	rs3843451	10	ARL15	0	intronic	6.545	7	5	15	1	0
5:53487293:C:T	rs66704626	5	53487293	T	C	0.1918	9.7325e-08	-583.195	109.353	0.657548	rs3843451	10	ARL15	0	intronic	6.313	7	5	15	1	0
5:53491838:C:T	rs11740324	5	53491838	T	C	0.1938	7.55067e-08	-585.68	108.881	0.656003	rs3843451	10	ARL15	0	intronic	2.783	6	5	15	1	0
5:53498407:A:G	rs11743996	5	53498407	G	A	0.1948	5.71254e-08	-586.525	108.033	0.632889	rs3843451	10	ARL15	0	intronic	8.535	7	5	15	1	0
5:53500731:C:T	rs13162552	5	53500731	C	T	0.1938	1.67103e-07	-568.005	108.521	0.628235	rs3843451	10	ARL15	0	intronic	6.79	5	5	15	1	0
5:53502197:C:T	rs72752163	5	53502197	T	C	0.1968	1.54955e-07	-568.493	108.326	0.631509	rs3843451	10	ARL15	0	intronic	2.51	7	5	15	1	0
5:53507866:A:G	rs35702491	5	53507866	G	A	0.1938	8.56639e-08	-582.59	108.768	0.628235	rs3843451	10	ARL15	0	intronic	0.594	4	5	15	1	0
5:53508400:C:G	rs34889997	5	53508400	G	C	0.1938	8.1333e-08	-583.866	108.815	0.628235	rs3843451	10	ARL15	0	intronic	2.162	5	5	15	1	0
5:87456831:C:G	rs4577731	5	87456831	C	G	0.1332	2.0133e-06	-628.502	132.229	0.748968	rs10057775	11	TMEM161B	28618	intergenic	0.799	7	14	15	0	1
5:87457441:A:G	rs10061672	5	87457441	G	A	0.1312	1.75069e-06	-633.48	132.49	0.729623	rs10057775	11	TMEM161B	28008	intergenic	1.362	6	14	15	0	1
5:87457822:C:T	rs2162713	5	87457822	C	T	0.1312	1.92995e-06	-630.322	132.374	0.729623	rs10057775	11	TMEM161B	27627	intergenic	5.105	6	13	15	0	1
5:87457922:G:T	rs10067455	5	87457922	T	G	0.1332	2.0133e-06	-628.502	132.229	0.748968	rs10057775	11	TMEM161B	27527	intergenic	0.954	7	13	15	0	1
5:87458278:A:G	rs919238	5	87458278	G	A	0.1312	1.89901e-06	-630.738	132.37	0.729623	rs10057775	11	TMEM161B	27171	intergenic	1.171	7	13	15	0	1
5:87460108:A:G	rs4916715	5	87460108	A	G	0.1332	1.90615e-06	-630.914	132.428	0.748968	rs10057775	11	TMEM161B	25341	intergenic	0.56	6	14	15	0	1
5:87461841:A:T	rs10052183	5	87461841	A	T	0.1322	2.0133e-06	-628.502	132.229	0.755031	rs10057775	11	TMEM161B	23608	intergenic	6.866	5	9	15	0	1
5:87464783:C:T	rs6881085	5	87464783	C	T	0.09046	1.41707e-06	-716.338	148.504	0.90079	rs10057775	11	TMEM161B	20666	intergenic	9.306	7	9	15	0	0
5:87466128:C:T	rs4379234	5	87466128	T	C	0.1332	1.90615e-06	-630.914	132.428	0.748968	rs10057775	11	TMEM161B	19321	intergenic	1.986	6	9	15	0	1
5:87466943:C:T	rs4298283	5	87466943	T	C	0.1312	1.92995e-06	-630.322	132.374	0.729623	rs10057775	11	TMEM161B	18506	intergenic	7.905	7	9	15	0	1
5:87469663:C:T	rs10057775	5	87469663	C	T	0.1004	3.98591e-08	-785.076	142.921	1	rs10057775	11	TMEM161B	15786	intergenic	5.208	7	7	15	0	0
5:87470240:G:T	rs6452775	5	87470240	T	G	0.09841	4.04424e-08	-785.746	143.11	0.979837	rs10057775	11	TMEM161B	15209	intergenic	6.879	5	9	15	0	0
5:87472212:C:T	rs6452776	5	87472212	T	C	0.1342	2.31559e-06	-624.468	132.169	0.742982	rs10057775	11	TMEM161B	13237	intergenic	7.124	7	8	15	0	1
5:87472540:A:G	rs4337877	5	87472540	A	G	0.1412	2.2328e-05	-544.103	128.296	0.652627	rs10057775	11	TMEM161B	12909	intergenic	4.843	6	5	15	0	0
5:87476402:A:T	rs9293498	5	87476402	T	A	0.1322	2.16691e-06	-627	132.328	0.723671	rs10057775	11	TMEM161B	9047	intergenic	2.901	7	5	15	1	1
5:87476940:C:T	rs10074260	5	87476940	C	T	0.1342	2.27201e-06	-623.172	131.787	0.742982	rs10057775	11	TMEM161B	8509	intergenic	0.942	6	5	15	1	1
5:87479906:A:G	rs6452777	5	87479906	G	A	0.1322	1.94694e-06	-627.822	131.898	0.723671	rs10057775	11	TMEM161B	5543	intergenic	3.744	6	5	15	1	1
5:87483588:C:CTTTA	rs10658606	5	87483588	CTTTA	C	0.1322	1.70314e-06	-631.148	131.85	0.723671	rs10057775	11	TMEM161B	1861	intergenic	12.93	NA	4	15	1	1
5:87485064:A:G	rs1133152	5	87485064	G	A	0.1322	1.94694e-06	-627.822	131.898	0.723671	rs10057775	11	TMEM161B	385	downstream	6.677	NA	4	8	1	1
5:87485145:C:T	rs2162714	5	87485145	C	T	0.1322	2.07795e-06	-625.883	131.855	0.723671	rs10057775	11	TMEM161B	304	downstream	3.556	4	4	8	1	1
5:87487318:C:T	rs357511	5	87487318	T	C	0.1322	1.94694e-06	-627.822	131.898	0.723671	rs10057775	11	TMEM161B	0	intronic	0.396	7	5	5	1	1
5:87487967:A:C	rs357508	5	87487967	C	A	0.1252	3.68678e-05	-561.077	135.953	0.638945	rs10057775	11	TMEM161B	0	intronic	4.474	7	4	5	1	0
5:87489270:A:G	rs357507	5	87489270	A	G	0.1322	2.33799e-06	-622.639	131.837	0.723671	rs10057775	11	TMEM161B	0	intronic	2.885	7	4	5	1	1
5:87492891:C:T	rs358294	5	87492891	C	T	0.1322	2.07795e-06	-625.883	131.855	0.723671	rs10057775	11	TMEM161B	0	intronic	2.896	7	4	5	1	1
5:87494315:C:G	rs189624	5	87494315	C	G	0.1312	2.28794e-06	-623.16	131.824	0.729623	rs10057775	11	TMEM161B	0	UTR3	1.328	7	4	5	1	1
5:87495504:A:G	rs358288	5	87495504	A	G	0.1312	2.13807e-06	-624.508	131.726	0.729623	rs10057775	11	TMEM161B	0	UTR3	2.491	7	4	5	1	1
5:87501223:A:G	rs357514	5	87501223	A	G	0.1322	2.31016e-06	-622.938	131.832	0.723671	rs10057775	11	TMEM161B	0	intronic	2.952	6	4	5	1	1
5:87503631:C:T	rs357516	5	87503631	C	T	0.1322	2.16711e-06	-624.952	131.896	0.723671	rs10057775	11	TMEM161B	0	intronic	5.284	7	4	5	1	1
5:87504483:A:G	rs357517	5	87504483	A	G	0.1322	2.16711e-06	-624.952	131.896	0.723671	rs10057775	11	TMEM161B	0	intronic	0.593	6	4	5	1	0
5:87505679:A:ACTGCC	rs2307811	5	87505679	ACTGCC	A	0.1322	1.62539e-06	-633.35	132.051	0.723671	rs10057775	11	TMEM161B	0	intronic	1.165	NA	4	5	1	1
5:87506937:G:T	rs168570	5	87506937	T	G	0.1322	2.17157e-06	-624.857	131.887	0.723671	rs10057775	11	TMEM161B	0	intronic	1.076	7	4	5	1	1
5:87507052:A:G	rs357518	5	87507052	A	G	0.1322	2.12497e-06	-625.378	131.875	0.723671	rs10057775	11	TMEM161B	0	intronic	0.67	7	4	5	1	1
5:87507067:C:T	rs184826	5	87507067	T	C	0.1322	2.12497e-06	-625.378	131.875	0.723671	rs10057775	11	TMEM161B	0	intronic	0.729	6	4	5	1	1
5:87510854:A:C	rs357519	5	87510854	A	C	0.1322	2.15905e-06	-625.839	132.062	0.723671	rs10057775	11	TMEM161B	0	intronic	7.724	NA	4	5	1	1
5:87511314:C:CA	rs34713537	5	87511314	CA	C	0.1501	6.95125e-06	-594.548	132.237	0.628271	rs10057775	11	TMEM161B	0	intronic	0.747	NA	4	5	1	0
6:99794450:G:T	rs143596022	6	99794450	T	G	0.339	2.75582e-08	-516.457	92.9223	0.922934	rs9402716	12	FAXC	0	intronic	0.114	6	5	14	1	0
6:99794467:C:T	rs7774658	6	99794467	T	C	0.338	2.3422e-08	-518.899	92.8877	0.926757	rs9402716	12	FAXC	0	intronic	5.044	7	5	14	1	0
6:99796023:A:G	rs9376100	6	99796023	A	G	0.337	1.97873e-08	-521.555	92.8766	0.922512	rs9402716	12	FAXC	0	intronic	10.86	5	1	14	1	0
6:99798835:A:G	rs6924993	6	99798835	A	G	0.333	2.87314e-09	-553.313	93.1392	0.964898	rs9402716	12	FAXC	896	intergenic	4.895	4	1	13	1	0
6:99800122:A:G	rs9402699	6	99800122	G	A	0.3221	3.08007e-09	-557.718	94.0616	0.918249	rs9402716	12	FAXC	2183	intergenic	1.338	6	13	14	1	0
6:99827314:C:T	rs9402716	6	99827314	C	T	0.333	9.75043e-10	-572.423	93.5995	1	rs9402716	12	COQ3	0	intronic	13.26	6	5	15	1	0
6:99832388:G:T	rs13214046	6	99832388	T	G	0.16	8.78663e-07	-559.264	113.713	0.641128	rs6570130	12	COQ3	0	intronic	7.925	7	5	15	1	1
6:99839601:A:C	rs35208690	6	99839601	C	A	0.16	7.05944e-07	-564.466	113.783	0.641128	rs6570130	12	COQ3	0	intronic	1.855	7	5	15	1	1
6:99839639:C:G	rs34188355	6	99839639	C	G	0.16	6.75786e-07	-565.476	113.792	0.641128	rs6570130	12	COQ3	0	intronic	1.329	7	5	15	1	1
6:99839651:A:G	rs12192654	6	99839651	G	A	0.16	7.60872e-07	-562.745	113.77	0.641128	rs6570130	12	COQ3	0	intronic	1.865	7	5	15	1	1
6:99839874:C:CA	rs71545778	6	99839874	C	CA	0.162	7.47229e-07	-565.949	114.336	0.629082	rs6570130	12	COQ3	0	intronic	3.569	NA	5	15	1	0
6:99842705:C:G	rs9402748	6	99842705	C	G	0.16	9.96113e-07	-555.846	113.588	0.641128	rs6570130	12	COQ3	624	upstream	0.129	5	1	5	1	1
6:99843030:C:CTTTTTTTTTT	rs200530229	6	99843030	CTTTTTTTTTT	C	0.16	1.0566e-06	-554.727	113.629	0.641128	rs6570130	12	COQ3	949	upstream	0.992	NA	5	5	1	0
6:99847586:A:T	rs12191620	6	99847586	A	T	0.16	9.55737e-07	-556.781	113.59	0.641128	rs6570130	12	PNISR	0	UTR3	9.937	6	4	4	1	1
6:99848256:A:T	rs1128347	6	99848256	A	T	0.16	9.55737e-07	-556.781	113.59	0.641128	rs6570130	12	PNISR	0	UTR3	11.42	6	4	4	1	0
6:99850350:G:GGTTA	6:99850350_GGTTA_G	6	99850350	GGTTA	G	0.16	6.27463e-07	-568.94	114.158	0.641128	rs6570130	12	PNISR	0	intronic	9.015	NA	4	4	1	1
6:99852099:A:AT	rs138789283	6	99852099	A	AT	0.16	9.53576e-07	-556.983	113.62	0.641128	rs6570130	12	PNISR	0	UTR3	9.825	NA	4	4	1	1
6:99860853:T:TA	6:99860853_TA_T	6	99860853	TA	T	0.16	9.0279e-07	-558.226	113.625	0.641128	rs6570130	12	PNISR	0	intronic	8.902	NA	4	5	1	1
6:99861267:C:T	rs539730634	6	99861267	T	C	0.01988	NA	NA	NA	0.624838	rs9402716	12	PNISR	0	NA	0.736	NA	4	5	1	0
6:99861267:T:TATCC	rs144357391	6	99861267	TATCC	T	0.3907	NA	NA	NA	0.624838	rs9402716	12	PNISR	0	intronic	0.8	NA	4	5	1	0
6:99865994:C:G	rs12211967	6	99865994	G	C	0.16	1.06422e-06	-554.431	113.601	0.641128	rs6570130	12	PNISR	0	intronic	0.93	6	2	5	1	1
6:99866415:A:T	rs12207531	6	99866415	T	A	0.16	1.06422e-06	-554.431	113.601	0.641128	rs6570130	12	PNISR	0	intronic	9.988	5	2	5	1	1
6:99867134:C:T	rs34508783	6	99867134	C	T	0.16	1.15565e-06	-552.565	113.598	0.641128	rs6570130	12	PNISR	0	intronic	0.338	5	5	5	1	1
6:99867766:C:CTT	rs575183660	6	99867766	C	CTT	0.1571	7.59493e-07	-563.308	113.876	0.648422	rs6570130	12	PNISR	0	intronic	0.951	NA	4	5	1	0
6:99868083:A:G	rs10457645	6	99868083	G	A	0.161	1.06422e-06	-554.431	113.601	0.635072	rs6570130	12	PNISR	0	intronic	1.975	5	4	5	1	1
6:99870845:C:T	rs10457647	6	99870845	C	T	0.16	1.06422e-06	-554.431	113.601	0.641128	rs6570130	12	PNISR	0	intronic	1.189	6	1	5	1	1
6:99870985:C:T	rs10457013	6	99870985	C	T	0.16	1.06422e-06	-554.431	113.601	0.641128	rs6570130	12	PNISR	0	intronic	10.72	4	1	5	1	1
6:99873534:C:T	rs4351270	6	99873534	C	T	0.16	1.1111e-06	-553.484	113.605	0.641128	rs6570130	12	RP11-98I9.4	0	ncRNA_exonic	8.693	4	1	1	1	1
6:99875212:A:G	rs34623546	6	99875212	G	A	0.16	1.1459e-06	-553.085	113.666	0.641128	rs6570130	12	RP11-98I9.4	0	ncRNA_intronic	3.579	4	2	7	1	1
6:99877491:A:G	rs13191896	6	99877491	A	G	0.16	1.22642e-06	-551.358	113.625	0.641128	rs6570130	12	RP11-98I9.4	0	ncRNA_intronic	1.727	7	5	5	1	1
6:99877685:A:G	rs13208806	6	99877685	G	A	0.16	1.22642e-06	-551.358	113.625	0.641128	rs6570130	12	RP11-98I9.4	0	ncRNA_intronic	0.949	6	5	5	1	1
6:99880572:A:G	rs12214037	6	99880572	A	G	0.16	1.19456e-06	-551.735	113.581	0.641128	rs6570130	12	USP45	0	UTR3	1.034	6	4	5	1	1
6:99882475:A:C	rs77750646	6	99882475	C	A	0.161	1.08832e-06	-554.217	113.66	0.635072	rs6570130	12	USP45	0	UTR3	0.162	5	4	5	1	1
6:99883515:C:G	rs13208607	6	99883515	G	C	0.16	1.23181e-06	-551.197	113.612	0.641128	rs6570130	12	USP45	0	UTR3	1.559	7	4	5	1	1
6:99884304:C:T	rs12529638	6	99884304	C	T	0.16	1.13865e-06	-563.251	115.725	0.641128	rs6570130	12	USP45	0	intronic	0.053	7	4	5	1	1
6:99885572:C:T	rs13209692	6	99885572	T	C	0.16	1.16265e-06	-552.344	113.58	0.641128	rs6570130	12	USP45	0	intronic	1.325	7	4	5	1	1
6:99887911:C:CA	rs141842420	6	99887911	C	CA	0.16	1.18634e-06	-555.484	114.32	0.641128	rs6570130	12	USP45	0	intronic	13.24	NA	4	5	1	1
6:99888033:A:G	rs13215636	6	99888033	A	G	0.16	1.42151e-06	-550.283	114.094	0.641128	rs6570130	12	USP45	0	intronic	6.031	7	4	5	1	1
6:99888950:C:G	rs12195636	6	99888950	C	G	0.16	1.68275e-06	-547.253	114.266	0.641128	rs6570130	12	USP45	0	intronic	0.631	6	4	5	1	1
6:99889369:C:T	rs12204243	6	99889369	T	C	0.16	1.54085e-06	-549.396	114.292	0.641128	rs6570130	12	USP45	0	intronic	4.304	7	4	5	1	1
6:99891391:C:T	rs34401990	6	99891391	T	C	0.16	3.13264e-06	-544.531	116.778	0.641128	rs6570130	12	USP45	0	intronic	1.593	6	4	5	1	1
6:99891395:C:CTG	6:99891395_CTG_C	6	99891395	CTG	C	0.16	3.51595e-06	-541.891	116.809	0.641128	rs6570130	12	USP45	0	intronic	1.703	NA	4	5	1	1
6:99891782:C:G	rs75153707	6	99891782	G	C	0.161	1.67469e-06	-548.381	114.478	0.635072	rs6570130	12	USP45	0	intronic	9.814	7	4	5	1	1
6:99891841:C:T	rs78423413	6	99891841	C	T	0.16	1.84426e-06	-545.949	114.434	0.641128	rs6570130	12	USP45	0	intronic	0.977	6	4	5	1	1
6:99893102:C:T	rs76480459	6	99893102	T	C	0.1899	2.13415e-09	-659.134	110.05	0.856434	rs6570130	12	USP45	0	intronic	8.879	6	4	5	1	1
6:99893878:C:T	rs12203426	6	99893878	T	C	0.1879	6.17822e-09	-625.885	107.656	0.919028	rs6570130	12	USP45	0	exonic	7.968	7	2	5	1	1
6:99895335:A:G	rs3886049	6	99895335	G	A	0.1869	5.1259e-09	-629.19	107.646	0.913017	rs6570130	12	USP45	0	intronic	1.838	7	4	5	1	1
6:99895392:C:T	rs3886048	6	99895392	C	T	0.1869	5.1259e-09	-629.19	107.646	0.913017	rs6570130	12	USP45	0	intronic	0.567	6	4	5	1	1
6:99897586:C:G	rs149721006	6	99897586	C	G	0.1879	5.15826e-09	-629.095	107.649	0.919028	rs6570130	12	USP45	0	intronic	0.654	6	5	5	1	1
6:99897622:C:T	rs145597899	6	99897622	C	T	0.1869	5.04586e-09	-629.61	107.67	0.913017	rs6570130	12	USP45	0	intronic	0.757	7	5	5	1	1
6:99899260:C:T	rs144703338	6	99899260	C	T	0.1869	5.30784e-09	-632.251	108.278	0.913017	rs6570130	12	USP45	0	intronic	0.438	7	5	5	1	1
6:99901957:A:T	rs11757056	6	99901957	A	T	0.1869	5.04188e-09	-629.488	107.647	0.913017	rs6570130	12	USP45	0	intronic	1.376	7	5	5	1	1
6:99902096:C:T	rs11754659	6	99902096	C	T	0.1869	5.04188e-09	-629.488	107.647	0.913017	rs6570130	12	USP45	0	intronic	3.283	7	5	5	1	1
6:99902611:G:T	rs11154862	6	99902611	G	T	0.1869	5.25715e-09	-628.737	107.647	0.913017	rs6570130	12	USP45	0	intronic	0.664	7	5	5	1	1
6:99903118:G:GACC	6:99903118_GACC_G	6	99903118	GACC	G	0.1869	9.5114e-08	-585.643	109.726	0.913017	rs6570130	12	USP45	0	intronic	0.336	NA	5	5	1	1
6:99903305:C:T	rs12202281	6	99903305	C	T	0.1869	4.71207e-09	-630.693	107.645	0.913017	rs6570130	12	USP45	0	intronic	1.12	6	5	5	1	1
6:99903749:A:G	rs12529031	6	99903749	A	G	0.1869	4.71207e-09	-630.693	107.645	0.913017	rs6570130	12	USP45	0	intronic	1.896	6	5	5	1	1
6:99904009:A:G	rs34718598	6	99904009	G	A	0.1849	9.56688e-09	-626.051	109.066	0.900337	rs6570130	12	USP45	0	intronic	0.877	6	5	5	1	0
6:99904096:G:T	rs35535366	6	99904096	T	G	0.1869	4.71207e-09	-630.693	107.645	0.913017	rs6570130	12	USP45	0	intronic	1.176	7	5	5	1	1
6:99905048:C:T	rs11154864	6	99905048	T	C	0.1869	4.71207e-09	-630.693	107.645	0.913017	rs6570130	12	USP45	0	intronic	3.894	5	5	5	1	1
6:99905353:C:T	rs12214543	6	99905353	T	C	0.1869	4.6012e-09	-631.139	107.649	0.913017	rs6570130	12	USP45	0	intronic	2.982	7	5	5	1	1
6:99905520:A:G	rs17181306	6	99905520	A	G	0.1869	4.71207e-09	-630.693	107.645	0.913017	rs6570130	12	USP45	0	intronic	5.5	6	5	5	1	1
6:99906175:A:G	rs13200647	6	99906175	G	A	0.1869	4.76758e-09	-630.508	107.65	0.913017	rs6570130	12	USP45	0	intronic	0.775	5	5	5	1	1
6:99908970:A:G	rs34292633	6	99908970	G	A	0.1869	4.18431e-09	-633.301	107.728	0.913017	rs6570130	12	USP45	0	intronic	1.84	5	4	5	1	1
6:99909482:C:G	rs13214012	6	99909482	G	C	0.1869	3.54514e-09	-636.239	107.725	0.913017	rs6570130	12	USP45	0	intronic	14.42	5	4	5	1	1
6:99910842:C:T	rs11154865	6	99910842	T	C	0.1879	2.72148e-09	-641.172	107.767	0.919028	rs6570130	12	USP45	0	intronic	0.645	7	4	5	1	1
6:99911124:A:C	rs11154866	6	99911124	A	C	0.1879	3.22131e-09	-638.041	107.742	0.919028	rs6570130	12	USP45	0	intronic	5.69	6	4	5	1	1
6:99913208:T:TG	6:99913208_TG_T	6	99913208	TG	T	0.1869	9.2099e-09	-630.06	109.642	0.913017	rs6570130	12	USP45	0	intronic	0.408	NA	4	5	1	1
6:99913218:A:C	rs12191324	6	99913218	A	C	0.1869	3.54525e-09	-636.579	107.783	0.913017	rs6570130	12	USP45	0	intronic	1.412	6	4	5	1	1
6:99913962:A:G	rs13212024	6	99913962	G	A	0.1869	4.27889e-09	-633.304	107.796	0.913017	rs6570130	12	USP45	0	intronic	0.383	7	4	5	1	1
6:99917998:A:AGG	6:99917998_AGG_A	6	99917998	AGG	A	0.1869	7.60411e-09	-628.851	108.818	0.913017	rs6570130	12	USP45	0	intronic	1.244	NA	4	5	1	1
6:99918660:A:G	rs9376188	6	99918660	G	A	0.1889	2.49408e-09	-641.713	107.599	0.925073	rs6570130	12	USP45	0	intronic	5.091	6	5	5	1	1
6:99919228:C:T	rs11154870	6	99919228	T	C	0.1879	6.67346e-09	-626.817	108.056	0.919028	rs6570130	12	USP45	0	intronic	4.347	7	5	5	1	1
6:99920126:C:T	rs11154871	6	99920126	C	T	0.1879	6.14817e-09	-628.283	108.053	0.919028	rs6570130	12	USP45	0	intronic	4.551	6	4	5	1	1
6:99921206:C:T	rs34353991	6	99921206	C	T	0.1879	5.69381e-09	-629.748	108.066	0.919028	rs6570130	12	USP45	0	intronic	0.331	7	4	5	1	1
6:99921822:C:T	rs7745012	6	99921822	C	T	0.1899	2.32087e-09	-643.03	107.608	0.931154	rs6570130	12	USP45	0	intronic	0.094	6	4	5	1	1
6:99922159:C:T	rs13194567	6	99922159	C	T	0.1879	9.52287e-09	-620.598	108.102	0.919028	rs6570130	12	USP45	0	intronic	0.566	7	4	5	1	1
6:99922476:C:T	rs12526314	6	99922476	T	C	0.1879	7.80441e-09	-624.245	108.104	0.919028	rs6570130	12	USP45	0	intronic	0.163	6	4	5	1	1
6:99922631:C:T	rs71564272	6	99922631	T	C	0.1879	8.03395e-09	-623.72	108.104	0.919028	rs6570130	12	USP45	0	intronic	3.079	7	4	5	1	1
6:99923706:C:T	rs11154874	6	99923706	T	C	0.1879	7.52345e-09	-624.904	108.102	0.919028	rs6570130	12	USP45	0	intronic	0.56	6	4	5	1	0
6:99923899:G:T	rs11154875	6	99923899	G	T	0.1879	5.71509e-09	-629.69	108.068	0.919028	rs6570130	12	USP45	0	intronic	1.758	7	4	5	1	1
6:99925555:A:G	rs35430913	6	99925555	A	G	0.1879	8.39004e-09	-622.939	108.106	0.919028	rs6570130	12	USP45	0	intronic	0.948	5	4	5	1	1
6:99925771:C:T	rs10499025	6	99925771	C	T	0.1879	6.37736e-09	-627.729	108.072	0.919028	rs6570130	12	USP45	0	intronic	3.184	6	4	5	1	1
6:99926169:C:T	rs4448102	6	99926169	C	T	0.2565	4.1456e-09	-583.141	99.1692	0.718458	rs330873	12	USP45	0	intronic	3.469	6	4	5	1	1
6:99926888:A:C	rs4240579	6	99926888	A	C	0.2565	5.82731e-09	-581.654	99.8789	0.718458	rs330873	12	USP45	0	intronic	0.697	6	4	5	1	0
6:99926891:A:C	rs12528201	6	99926891	A	C	0.1879	8.19146e-09	-627.888	108.888	0.919028	rs6570130	12	USP45	0	intronic	2.3	6	4	5	1	0
6:99927096:C:CAATAG	rs753924481	6	99927096	C	CAATAG	0.2565	3.9043e-09	-589.087	100.011	0.718458	rs330873	12	USP45	0	intronic	1.038	NA	4	5	1	1
6:99927548:A:AC	6:99927548_AC_A	6	99927548	AC	A	0.1879	9.14566e-09	-626.647	109.025	0.919028	rs6570130	12	USP45	0	intronic	8.568	NA	4	5	1	1
6:99928081:C:T	rs4840048	6	99928081	T	C	0.2565	4.47163e-09	-581.905	99.1708	0.718458	rs330873	12	USP45	0	intronic	7.379	7	4	5	1	1
6:99928694:A:G	rs12211254	6	99928694	A	G	0.1879	6.73e-09	-626.742	108.07	0.919028	rs6570130	12	USP45	0	intronic	7.511	7	4	5	1	1
6:99928848:C:T	rs9402823	6	99928848	T	C	0.2565	4.71216e-09	-581.021	99.1673	0.718458	rs330873	12	USP45	0	intronic	0.134	7	4	5	1	1
6:99929263:A:G	rs12211598	6	99929263	A	G	0.1879	6.73e-09	-626.742	108.07	0.919028	rs6570130	12	USP45	0	intronic	6.713	6	4	5	1	1
6:99931571:A:G	rs9376210	6	99931571	G	A	0.1899	8.4126e-09	-627.51	108.908	0.906582	rs6570130	12	USP45	0	intronic	3.532	7	4	5	1	0
6:99931645:C:T	rs9321562	6	99931645	C	T	0.1879	8.46748e-09	-627.363	108.903	0.919028	rs6570130	12	USP45	0	intronic	4.19	6	4	5	1	0
6:99932732:A:AT	6:99932732_AT_A	6	99932732	A	AT	0.2555	5.19404e-09	-584.87	100.101	0.71431	rs330873	12	USP45	0	intronic	1.223	NA	4	5	1	0
6:99934104:C:T	rs6934517	6	99934104	T	C	0.1879	6.73e-09	-626.742	108.07	0.919028	rs6570130	12	USP45	0	intronic	0.983	7	4	5	1	1
6:99934501:T:TTA	6:99934501_TTA_T	6	99934501	T	TTA	0.1879	1.04868e-08	-627.377	109.595	0.919028	rs6570130	12	USP45	0	intronic	0.563	NA	4	5	1	0
6:99934940:C:T	rs6940360	6	99934940	T	C	0.1879	6.73e-09	-626.742	108.07	0.919028	rs6570130	12	USP45	0	intronic	3.991	5	4	5	1	1
6:99935669:C:T	rs4618535	6	99935669	T	C	0.2565	4.67938e-09	-581.128	99.166	0.718458	rs330873	12	USP45	0	intronic	0.098	7	4	5	1	1
6:99935975:A:G	rs2181687	6	99935975	A	G	0.1879	6.92239e-09	-626.234	108.07	0.919028	rs6570130	12	USP45	0	intronic	6.658	5	4	5	1	1
6:99936958:A:G	rs9399192	6	99936958	G	A	0.1899	2.748e-09	-640.152	107.624	0.931154	rs6570130	12	USP45	0	intronic	6.37	7	4	5	1	1
6:99938929:A:G	rs4840053	6	99938929	A	G	0.1879	6.92239e-09	-626.234	108.07	0.919028	rs6570130	12	USP45	0	intronic	2.38	6	5	5	1	1
6:99940276:G:GC	6:99940276_GC_G	6	99940276	G	GC	0.1879	7.72207e-09	-628.937	108.882	0.919028	rs6570130	12	USP45	0	intronic	1.266	NA	4	5	1	1
6:99940542:A:AT	rs5878582	6	99940542	AT	A	0.1879	7.19724e-09	-630.245	108.885	0.919028	rs6570130	12	USP45	0	intronic	6.951	NA	4	5	1	1
6:99940614:C:T	rs2397339	6	99940614	T	C	0.1879	7.91672e-09	-623.933	108.095	0.919028	rs6570130	12	USP45	0	intronic	5.927	7	4	5	1	1
6:99941530:C:T	rs4840054	6	99941530	C	T	0.1879	7.78563e-09	-624.249	108.097	0.919028	rs6570130	12	USP45	0	intronic	5.526	7	4	5	1	1
6:99942603:C:T	rs9402840	6	99942603	T	C	0.1879	7.01732e-09	-626.064	108.084	0.919028	rs6570130	12	USP45	0	intronic	2.771	6	4	5	1	1
6:99943328:C:T	rs9321565	6	99943328	T	C	0.1879	7.83963e-09	-626.377	108.487	0.919028	rs6570130	12	USP45	0	intronic	5.692	5	4	5	1	1
6:99943332:G:T	rs9321566	6	99943332	G	T	0.1879	8.36172e-09	-625.215	108.49	0.919028	rs6570130	12	USP45	0	intronic	0.815	7	4	5	1	1
6:99944051:A:G	rs7755530	6	99944051	A	G	0.2565	6.4758e-09	-576.393	99.2771	0.718458	rs330873	12	USP45	0	intronic	5.185	6	4	5	1	1
6:99944858:A:C	rs9389427	6	99944858	C	A	0.1899	3.28171e-09	-637.331	107.678	0.931154	rs6570130	12	USP45	0	intronic	3.612	6	4	5	1	1
6:99945794:A:C	rs733615	6	99945794	A	C	0.1899	2.99137e-09	-639.062	107.693	0.931154	rs6570130	12	USP45	0	intronic	2.529	6	4	5	1	1
6:99945885:A:G	rs912338	6	99945885	A	G	0.1879	7.44603e-09	-625.136	108.11	0.919028	rs6570130	12	USP45	0	intronic	3.212	7	4	5	1	1
6:99948800:C:T	rs6570100	6	99948800	C	T	0.1879	1.24105e-08	-616.044	108.158	0.919028	rs6570130	12	USP45	0	intronic	4.434	6	4	5	1	1
6:99951750:A:G	rs6934692	6	99951750	A	G	0.1879	1.02767e-08	-619.17	108.097	0.919028	rs6570130	12	USP45	0	intronic	9.668	7	4	5	1	1
6:99953402:C:T	rs9321571	6	99953402	T	C	0.1899	2.46489e-09	-642.162	107.64	0.931154	rs6570130	12	USP45	0	intronic	3.462	7	4	5	1	1
6:99953624:A:C	rs6926881	6	99953624	C	A	0.1879	7.8591e-09	-624.374	108.148	0.919028	rs6570130	12	USP45	0	intronic	11.06	7	4	5	1	1
6:99953697:C:T	rs6905020	6	99953697	T	C	0.1879	8.33824e-09	-623.218	108.135	0.919028	rs6570130	12	USP45	0	intronic	8.797	6	4	5	1	1
6:99954574:A:G	rs9376234	6	99954574	A	G	0.1879	6.55025e-09	-627.569	108.127	0.919028	rs6570130	12	USP45	0	intronic	15.59	6	4	5	1	1
6:99956029:A:G	rs4840055	6	99956029	G	A	0.1918	2.76936e-09	-642.963	108.12	0.96858	rs6570130	12	USP45	0	intronic	5.093	5	4	5	1	1
6:99956076:T:TA	6:99956076_TA_T	6	99956076	T	TA	0.1918	2.6002e-09	-647.964	108.772	0.96858	rs6570130	12	USP45	0	intronic	0.644	NA	4	5	1	1
6:99958250:C:T	rs9389444	6	99958250	T	C	0.1918	3.11557e-09	-641.097	108.158	0.96858	rs6570130	12	USP45	0	intronic	1.964	7	4	5	1	1
6:99958527:C:T	rs9402854	6	99958527	C	T	0.3936	1.46529e-07	-468.762	89.1471	0.745829	rs33929108	12	USP45	0	intronic	7.901	7	4	5	1	0
6:99958818:C:T	rs6919202	6	99958818	C	T	0.3936	1.42734e-07	-469.194	89.1474	0.745829	rs33929108	12	USP45	0	intronic	0.398	6	5	5	1	0
6:99959410:A:G	rs9402856	6	99959410	G	A	0.1879	1.24041e-09	-661.303	108.819	0.943806	rs6570130	12	USP45	0	intronic	9.198	7	5	5	1	1
6:99959434:G:T	rs9389445	6	99959434	T	G	0.1879	1.18291e-09	-662.041	108.804	0.943806	rs6570130	12	USP45	0	intronic	10.69	7	5	5	1	1
6:99959719:A:G	rs9389446	6	99959719	A	G	0.2097	NA	NA	NA	0.865266	rs6570130	12	USP45	0	intronic	3.491	7	5	5	1	0
6:99959721:A:G	rs9389447	6	99959721	A	G	0.2097	NA	NA	NA	0.865266	rs6570130	12	USP45	0	intronic	3.348	6	5	5	1	0
6:99959762:C:T	rs9376239	6	99959762	C	T	0.3936	7.69083e-08	-481.2	89.5127	0.745829	rs33929108	12	USP45	0	intronic	0.355	7	5	5	1	0
6:99960694:C:T	rs994197	6	99960694	C	T	0.1918	3.24761e-09	-640.522	108.185	0.96858	rs6570130	12	USP45	0	intronic	0.804	6	1	5	1	1
6:99960708:T:TC	6:99960708_TC_T	6	99960708	T	TC	0.3936	8.38119e-08	-479.683	89.4891	0.745829	rs33929108	12	USP45	0	intronic	11.2	NA	1	5	1	0
6:99960761:C:T	rs994198	6	99960761	T	C	0.1918	3.24647e-09	-640.549	108.189	0.96858	rs6570130	12	USP45	0	intronic	0.268	5	1	5	1	1
6:99961180:A:G	rs7772948	6	99961180	G	A	0.3936	1.31411e-07	-470.745	89.1847	0.745829	rs33929108	12	USP45	0	intronic	2.844	6	2	5	1	0
6:99961212:C:T	rs7753232	6	99961212	T	C	0.1918	2.96759e-09	-642.169	108.193	0.96858	rs6570130	12	USP45	0	intronic	1.867	7	1	5	1	1
6:99962545:G:GA	rs199801594	6	99962545	G	GA	0.1918	1.44564e-09	-664.471	109.784	0.96858	rs6570130	12	USP45	0	intronic	12.98	NA	1	1	1	0
6:99963966:C:G	rs2209156	6	99963966	G	C	0.3926	1.26892e-07	-472.341	89.3785	0.749964	rs33929108	12	USP45	0	intronic	12.44	7	1	1	1	0
6:99964012:C:T	rs2209157	6	99964012	C	T	0.1938	1.01724e-09	-658.286	107.759	0.993675	rs6570130	12	USP45	0	intronic	8.437	7	1	1	1	1
6:99966713:A:C	rs7766335	6	99966713	C	A	0.1918	2.16585e-09	-648.748	108.36	0.981135	rs6570130	12	USP45	0	intronic	2.235	4	5	5	1	1
6:99966805:A:G	rs7745682	6	99966805	A	G	0.3926	8.74472e-08	-478.614	89.4179	0.757192	rs33929108	12	USP45	0	intronic	8.307	3a	5	5	1	0
6:99966897:G:GA	6:99966897_GA_G	6	99966897	G	GA	0.1918	1.51567e-09	-663.7	109.796	0.981135	rs6570130	12	USP45	0	intronic	1.332	NA	5	5	1	0
6:99968156:A:C	rs6570121	6	99968156	A	C	0.1918	2.16585e-09	-648.748	108.36	0.981135	rs6570130	12	USP45	0	intronic	8.276	6	5	5	1	1
6:99968319:C:G	rs6570125	6	99968319	G	C	0.1918	1.9875e-09	-650.174	108.345	0.981135	rs6570130	12	USP45	0	intronic	1.484	6	1	15	1	1
6:99970002:C:CCA	6:99970002_CCA_C	6	99970002	C	CCA	0.1948	1.37701e-09	-656.318	108.297	1	rs6570130	12	TSTD3	0	ncRNA_intronic	2.826	NA	1	5	1	1
6:99970055:C:T	rs6570130	6	99970055	T	C	0.1948	5.81009e-10	-667.436	107.689	1	rs6570130	12	TSTD3	0	ncRNA_intronic	0.169	6	1	5	1	1
6:99970320:A:G	rs6570131	6	99970320	A	G	0.1918	1.56773e-09	-654.061	108.299	0.981135	rs6570130	12	TSTD3	0	ncRNA_intronic	4.126	6	1	5	1	1
6:99971429:A:G	rs9402863	6	99971429	G	A	0.3946	4.76563e-08	-488.601	89.4637	0.771797	rs33929108	12	TSTD3	0	ncRNA_intronic	3.507	7	5	5	1	0
6:99972361:A:G	rs9373177	6	99972361	A	G	0.1909	1.53373e-09	-654.372	108.287	0.97492	rs6570130	12	TSTD3	0	ncRNA_intronic	3.371	7	4	5	1	1
6:99972609:C:T	rs6912892	6	99972609	T	C	0.1909	1.48558e-09	-654.901	108.282	0.97492	rs6570130	12	TSTD3	0	ncRNA_intronic	1.721	7	4	5	1	1
6:99973544:C:T	rs7755707	6	99973544	T	C	0.1889	3.19505e-09	-640.531	108.138	0.949768	rs6570130	12	TSTD3	0	ncRNA_intronic	7.6	6	4	5	1	1
6:99974079:T:TA	rs10710366	6	99974079	T	TA	0.2266	NA	NA	NA	0.758583	rs6570130	12	TSTD3	0	ncRNA_exonic	1.067	NA	4	5	1	0
6:99978570:A:T	rs7764055	6	99978570	T	A	0.1869	4.61753e-09	-633.906	108.132	0.925052	rs6570130	12	TSTD3	0	ncRNA_intronic	4.11	7	4	5	1	1
6:99980522:C:T	rs2057518	6	99980522	T	C	0.1889	7.5368e-10	-665.63	108.116	0.900104	rs6570130	12	TSTD3	727	downstream	0.216	3a	4	4	1	1
6:99980953:C:T	rs7751134	6	99980953	C	T	0.1889	9.3602e-10	-661.651	108.075	0.900104	rs6570130	12	TSTD3	1158	intergenic	7.122	4	4	5	1	1
6:99981828:A:AGT	6:99981828_AGT_A	6	99981828	A	AGT	0.1899	8.72563e-10	-663.612	108.197	0.893913	rs6570130	12	TSTD3	2033	intergenic	8.821	NA	4	5	1	0
6:99981879:A:G	rs2038714	6	99981879	G	A	0.1889	7.77333e-10	-664.906	108.084	0.900104	rs6570130	12	TSTD3	2084	intergenic	0.775	5	4	5	1	0
6:99983867:A:G	rs9376253	6	99983867	A	G	0.1889	6.96182e-10	-666.61	108.054	0.900104	rs6570130	12	TSTD3	4072	intergenic	4.596	6	4	5	1	0
6:99984088:A:G	rs9321586	6	99984088	G	A	0.1839	1.03014e-09	-661.984	108.4	0.882072	rs6570130	12	TSTD3	4293	intergenic	17.11	6	4	5	1	1
6:99984284:G:GTC	rs758328013	6	99984284	G	GTC	0.1889	6.96182e-10	-666.61	108.054	0.900104	rs6570130	12	TSTD3	4489	intergenic	1.137	NA	4	5	1	0
6:99985823:A:G	rs7752902	6	99985823	A	G	0.1889	7.54202e-10	-665.427	108.085	0.900104	rs6570130	12	CCNC	4432	intergenic	0.399	6	4	5	1	1
6:99987690:G:GA	rs11397765	6	99987690	GA	G	0.1889	7.97382e-10	-664.372	108.069	0.900104	rs6570130	12	CCNC	2565	intergenic	8.972	NA	4	5	1	1
6:99989539:C:T	rs7771438	6	99989539	T	C	0.1889	7.82477e-10	-664.784	108.083	0.900104	rs6570130	12	CCNC	716	downstream	8.604	4	4	5	1	1
6:99993742:G:T	rs330807	6	99993742	T	G	0.1889	7.91372e-10	-664.605	108.085	0.900104	rs6570130	12	CCNC	0	intronic	22.9	6	4	4	1	1
6:99994764:A:G	rs330808	6	99994764	A	G	0.1889	5.94688e-10	-668.671	107.953	0.900104	rs6570130	12	CCNC	0	intronic	7.603	NA	4	4	1	1
6:99995053:C:T	rs170710	6	99995053	T	C	0.1889	7.91372e-10	-664.605	108.085	0.900104	rs6570130	12	CCNC	0	intronic	8.06	NA	4	4	1	1
6:99996416:C:T	rs330810	6	99996416	C	T	0.1889	7.72091e-10	-665.046	108.088	0.900104	rs6570130	12	CCNC	0	intronic	6.153	5	4	4	1	1
6:99996678:C:CAAAA	6:99996678_CAAAA_C	6	99996678	C	CAAAA	0.172	5.75104e-09	-653.091	112.104	0.787474	rs6570130	12	CCNC	0	intronic	3.124	NA	4	4	1	0
6:100000485:A:G	rs330812	6	100000485	G	A	0.1889	7.84626e-10	-664.763	108.087	0.900104	rs6570130	12	CCNC	0	intronic	1.381	4	4	5	1	1
6:100000890:C:T	rs330813	6	100000890	C	T	0.1889	7.91372e-10	-664.605	108.085	0.900104	rs6570130	12	CCNC	0	intronic	4.948	4	4	5	1	1
6:100002903:C:T	rs485924	6	100002903	C	T	0.1889	7.95384e-10	-664.544	108.09	0.900104	rs6570130	12	CCNC	0	intronic	10.14	3a	4	4	1	1
6:100003307:C:G	rs519721	6	100003307	C	G	0.1889	7.60674e-10	-665.092	108.054	0.900104	rs6570130	12	CCNC	0	intronic	15.49	5	4	4	1	1
6:100003312:C:CT	6:100003312_CT_C	6	100003312	C	CT	0.1859	5.2249e-09	-636.114	108.89	0.881696	rs6570130	12	CCNC	0	intronic	0.793	NA	4	4	1	0
6:100003394:A:G	rs639488	6	100003394	A	G	0.1889	8.13543e-10	-664.148	108.088	0.900104	rs6570130	12	CCNC	0	intronic	4.375	NA	4	4	1	1
6:100003880:G:GTTC	6:100003880_GTTC_G	6	100003880	G	GTTC	0.1889	7.60674e-10	-665.092	108.054	0.900104	rs6570130	12	CCNC	0	intronic	0.176	NA	4	4	1	1
6:100004086:C:T	rs517333	6	100004086	T	C	0.1889	8.13543e-10	-664.148	108.088	0.900104	rs6570130	12	CCNC	0	intronic	2.319	4	4	4	1	1
6:100006244:G:T	rs486881	6	100006244	G	T	0.1889	8.13543e-10	-664.148	108.088	0.900104	rs6570130	12	CCNC	0	UTR3	23.9	4	4	5	1	1
6:100007023:C:T	rs515259	6	100007023	C	T	0.1889	8.13543e-10	-664.148	108.088	0.900104	rs6570130	12	CCNC	0	intronic	23.1	2b	4	5	1	1
6:100007528:T:TA	6:100007528_TA_T	6	100007528	TA	T	0.496	1.03009e-05	390.619	88.5433	0.657472	rs33929108	12	CCNC	0	intronic	0.052	NA	4	5	1	0
6:100008089:C:T	rs182791	6	100008089	T	C	0.1889	8.24592e-10	-663.9	108.086	0.900104	rs6570130	12	CCNC	0	intronic	0.408	4	4	5	1	1
6:100008287:C:T	rs330862	6	100008287	T	C	0.1889	8.24592e-10	-663.9	108.086	0.900104	rs6570130	12	CCNC	0	intronic	1.147	2b	4	5	1	1
6:100008420:C:G	rs330863	6	100008420	C	G	0.1889	8.24592e-10	-663.9	108.086	0.900104	rs6570130	12	CCNC	0	intronic	0.92	4	4	5	1	1
6:100010166:C:G	rs330864	6	100010166	C	G	0.1889	7.40886e-10	-665.739	108.086	0.900104	rs6570130	12	CCNC	0	intronic	0.79	3a	4	5	1	1
6:100010247:C:T	rs330865	6	100010247	T	C	0.1889	8.24592e-10	-663.9	108.086	0.900104	rs6570130	12	CCNC	0	intronic	2.741	5	4	5	1	1
6:100012955:C:T	rs330868	6	100012955	C	T	0.1879	4.98484e-10	-676.429	108.717	0.893675	rs6570130	12	CCNC	0	intronic	2.942	5	5	5	1	1
6:100016240:A:G	rs330872	6	100016240	G	A	0.1889	6.4442e-10	-668.036	108.071	0.900104	rs6570130	12	CCNC:RP1-199J3.7	00:00:00	ncRNA_exonic	1.036	6	1	1	1	1
6:100016983:C:CT	rs34924623	6	100016983	CT	C	0.2276	NA	NA	NA	0.713571	rs6570130	12	RP1-199J3.7	10	upstream:downstream	1.135	NA	1	1	1	0
6:100017156:C:T	rs330873	6	100017156	C	T	0.2694	1.89297e-10	-619.507	97.2192	1	rs330873	12	RP1-199J3.7	183	upstream:downstream	2.879	5	1	15	1	1
6:100018656:G:T	rs559790	6	100018656	T	G	0.1889	6.60206e-10	-667.609	108.069	0.900104	rs6570130	12	RP1-199J3.7	1683	intergenic	7.013	6	5	15	1	1
6:100019358:A:G	rs620791	6	100019358	A	G	0.1889	6.60206e-10	-667.609	108.069	0.900104	rs6570130	12	RP1-199J3.7	2385	intergenic	5.332	7	5	15	1	1
6:100019882:A:T	rs191347550	6	100019882	A	T	0.1879	1.40529e-09	-656.732	108.425	0.893675	rs6570130	12	RP1-199J3.7	2909	intergenic	0.013	4	5	15	1	0
6:100019957:G:T	rs482396	6	100019957	T	G	0.1889	6.0085e-10	-669.361	108.092	0.900104	rs6570130	12	RP1-199J3.7	2984	intergenic	2.324	7	5	15	1	0
6:100020197:A:G	rs485009	6	100020197	A	G	0.1889	6.0085e-10	-669.361	108.092	0.900104	rs6570130	12	RP1-199J3.7	3224	intergenic	2.504	6	5	15	1	0
6:100020322:A:G	rs179367	6	100020322	G	A	0.1879	6.0085e-10	-669.361	108.092	0.893675	rs6570130	12	RP1-199J3.5	3265	intergenic	0.75	7	5	15	1	0
6:100022121:G:T	rs330848	6	100022121	G	T	0.1889	6.05506e-10	-669.215	108.09	0.900104	rs6570130	12	RP1-199J3.5	1466	intergenic	2.304	5	5	15	1	1
6:100023574:C:T	rs330850	6	100023574	C	T	0.1889	6.05506e-10	-669.215	108.09	0.900104	rs6570130	12	RP1-199J3.5	13	upstream	14.7	6	5	14	1	1
6:100023604:C:T	rs330852	6	100023604	C	T	0.1889	6.05506e-10	-669.215	108.09	0.900104	rs6570130	12	RP1-199J3.5	0	ncRNA_exonic	18.98	7	5	15	1	1
6:100024123:C:G	rs330853	6	100024123	G	C	0.1889	6.05506e-10	-669.215	108.09	0.900104	rs6570130	12	RP1-199J3.5	0	ncRNA_exonic	9.293	4	5	14	1	1
6:100024561:A:C	rs330854	6	100024561	C	A	0.1889	6.05506e-10	-669.215	108.09	0.900104	rs6570130	12	RP1-199J3.5	228	downstream	1.804	6	5	14	1	1
6:100025172:G:GT	6:100025172_GT_G	6	100025172	G	GT	0.2734	5.73978e-10	-608.963	98.2239	0.957933	rs330873	12	RP1-199J3.5	839	downstream	7.015	NA	5	14	1	0
6:100025952:C:CA	6:100025952_CA_C	6	100025952	C	CA	0.1909	1.00811e-09	-667.792	109.289	0.887777	rs6570130	12	RP1-199J3.5	1619	intergenic	0.453	NA	5	14	1	0
6:100029028:G:T	rs330861	6	100029028	T	G	0.1889	6.05506e-10	-669.215	108.09	0.900104	rs6570130	12	RP1-199J3.5	4695	intergenic	0.123	7	5	14	1	1
6:100030492:A:G	rs640199	6	100030492	G	A	0.1899	7.39359e-10	-665.558	108.051	0.893913	rs6570130	12	RP1-199J3.5	6159	intergenic	3.539	NA	5	14	1	1
6:100030849:T:TCAAAA	6:100030849_TCAAAA_T	6	100030849	T	TCAAAA	0.1938	3.60262e-09	-634.859	107.54	0.869696	rs6570130	12	RP1-199J3.5	6516	intergenic	2.458	NA	5	14	1	0
6:100031814:C:T	rs857917	6	100031814	C	T	0.1899	6.06398e-10	-668.848	108.035	0.893913	rs6570130	12	RP1-199J3.5	7481	intergenic	1.507	6	5	14	1	1
6:100031957:C:T	rs864512	6	100031957	T	C	0.1899	6.06398e-10	-668.848	108.035	0.893913	rs6570130	12	RP1-199J3.5	7624	intergenic	0.085	7	5	14	1	1
6:100035437:C:T	rs480715	6	100035437	T	C	0.1899	6.83369e-10	-666.859	108.043	0.893913	rs6570130	12	RP1-199J3.5	11104	intergenic	0.531	7	5	13	0	1
6:100035973:A:C	rs478684	6	100035973	C	A	0.1899	5.49127e-10	-671.007	108.11	0.893913	rs6570130	12	RP1-199J3.5	11640	intergenic	1.743	6	5	13	0	1
6:100036128:C:T	rs674151	6	100036128	T	C	0.1899	5.67657e-10	-670.437	108.11	0.893913	rs6570130	12	RP1-199J3.5	11795	intergenic	11.36	7	5	13	0	1
6:100036185:A:C	rs674070	6	100036185	C	A	0.1899	5.67657e-10	-670.437	108.11	0.893913	rs6570130	12	RP1-199J3.5	11852	intergenic	16.98	7	5	13	0	1
6:100036429:A:G	rs520545	6	100036429	A	G	0.1899	4.7871e-10	-673.233	108.093	0.893913	rs6570130	12	RP1-199J3.5	12096	intergenic	16.51	7	1	11	0	1
6:100036452:C:T	rs672772	6	100036452	C	T	0.1899	5.13292e-10	-672.305	108.135	0.893913	rs6570130	12	RP1-199J3.5	12119	intergenic	10.75	7	1	11	0	1
6:100037266:C:G	rs545465	6	100037266	G	C	0.1899	9.56892e-10	-662.308	108.244	0.893913	rs6570130	12	RP1-199J3.5	12933	intergenic	8.963	5	1	12	0	1
6:100037768:C:T	rs574834	6	100037768	T	C	0.1928	1.32102e-09	-656.767	108.253	0.875669	rs6570130	12	RP1-199J3.5	13435	intergenic	0.124	5	5	13	0	1
6:100038025:C:G	rs644980	6	100038025	C	G	0.1928	1.57005e-09	-654.47	108.371	0.875669	rs6570130	12	RP1-199J3.5	13692	intergenic	0.746	7	5	13	0	1
6:100038026:A:G	rs577419	6	100038026	A	G	0.1928	1.09462e-09	-662.111	108.593	0.875669	rs6570130	12	RP1-199J3.5	13693	intergenic	3.559	NA	5	13	0	1
6:100038805:C:T	rs330817	6	100038805	C	T	0.1928	9.53087e-10	-661.464	108.095	0.875669	rs6570130	12	RP1-199J3.5	14472	intergenic	0.114	5	1	12	0	1
6:100038843:C:T	rs330818	6	100038843	T	C	0.1928	7.82422e-10	-665.192	108.149	0.875669	rs6570130	12	RP1-199J3.5	14510	intergenic	0.491	5	1	12	0	1
6:100040211:G:T	rs330819	6	100040211	G	T	0.1938	9.43656e-10	-661.631	108.094	0.869696	rs6570130	12	PRDM13	14394	intergenic	4.63	6	7	13	0	0
6:100041975:G:T	rs330821	6	100041975	G	T	0.1938	1.42037e-09	-655.17	108.198	0.869696	rs6570130	12	PRDM13	12630	intergenic	19.95	7	7	13	0	1
6:100042655:C:T	rs330822	6	100042655	C	T	0.1938	7.61793e-10	-666.524	108.291	0.869696	rs6570130	12	PRDM13	11950	intergenic	15.44	7	9	13	0	1
6:100043043:A:G	rs330823	6	100043043	A	G	0.1938	1.36339e-09	-655.958	108.21	0.869696	rs6570130	12	PRDM13	11562	intergenic	0.453	6	9	13	0	1
6:100043987:A:G	rs330825	6	100043987	G	A	0.1938	1.37393e-09	-656.017	108.242	0.869696	rs6570130	12	PRDM13	10618	intergenic	4.501	7	13	13	0	1
6:100044745:A:G	rs330827	6	100044745	A	G	0.1938	1.25404e-09	-658.087	108.321	0.869696	rs6570130	12	PRDM13	9860	intergenic	0.826	6	13	13	1	1
6:100045149:A:G	rs330828	6	100045149	G	A	0.1938	1.06456e-09	-661.111	108.35	0.869696	rs6570130	12	PRDM13	9456	intergenic	6.569	7	13	13	1	1
6:100045810:G:T	rs330829	6	100045810	T	G	0.1938	1.02154e-09	-662.103	108.395	0.869696	rs6570130	12	PRDM13	8795	intergenic	0.497	NA	13	13	1	1
6:100046426:G:T	rs1746606	6	100046426	G	T	0.1928	2.08641e-09	-651.289	108.674	0.875669	rs6570130	12	PRDM13	8179	intergenic	2.275	7	13	13	1	1
6:100046428:C:T	rs1746607	6	100046428	C	T	0.1928	1.58575e-09	-656.292	108.702	0.875669	rs6570130	12	PRDM13	8177	intergenic	1.36	6	13	13	1	1
6:100047043:T:TA	rs33929108	6	100047043	TA	T	0.4076	1.08374e-09	-545.164	89.3891	1	rs33929108	12	PRDM13	7562	intergenic	0.307	NA	13	13	1	0
6:100047457:C:G	rs330830	6	100047457	G	C	0.1938	1.22533e-09	-658.741	108.362	0.869696	rs6570130	12	PRDM13	7148	intergenic	2.49	6	13	13	1	1
6:100047669:C:T	rs330831	6	100047669	C	T	0.1938	1.44743e-09	-655.895	108.372	0.869696	rs6570130	12	PRDM13	6936	intergenic	3.807	6	13	13	1	1
6:100047851:C:G	rs330832	6	100047851	C	G	0.4076	1.0843e-09	-544.675	89.3102	1	rs33929108	12	PRDM13	6754	intergenic	0.217	6	13	13	1	0
6:100051236:A:C	rs330835	6	100051236	C	A	0.1928	3.04225e-06	-503.494	107.839	0.777684	rs477323	12	PRDM13	3369	intergenic	0.103	7	1	12	1	1
6:100052699:C:G	rs330837	6	100052699	G	C	0.1928	3.20388e-06	-502.007	107.766	0.777684	rs477323	12	PRDM13	1906	intergenic	4.326	7	1	13	1	1
6:100054245:A:T	rs330839	6	100054245	A	T	0.1918	3.20882e-06	-501.659	107.699	0.780831	rs477323	12	PRDM13	360	upstream	4.52	7	5	13	1	1
6:100058932:A:G	rs330842	6	100058932	G	A	0.1918	1.89176e-06	-514.055	107.865	0.780831	rs477323	12	PRDM13	0	intronic	0.844	6	2	13	1	1
6:100063243:A:G	rs330844	6	100063243	G	A	0.1889	1.72235e-06	-515.837	107.811	0.793206	rs477323	12	PRDM13	0	UTR3	2.628	6	5	13	1	1
6:100064031:A:G	rs330846	6	100064031	A	G	0.1889	2.29687e-06	-509.645	107.829	0.793206	rs477323	12	PRDM13	576	downstream	3.469	7	5	13	1	1
6:100069974:C:G	rs688444	6	100069974	C	G	0.1909	2.16601e-06	-510.657	107.771	0.809106	rs477323	12	PRDM13	6519	intergenic	3.266	6	13	13	1	1
6:100072304:C:CAAAACAAAAG	rs113318010	6	100072304	CAAAACAAAAG	C	0.1938	3.64118e-06	-501.31	108.231	0.794624	rs477323	12	PRDM13	8849	intergenic	8.41	NA	13	14	1	0
6:100074901:C:T	rs857614	6	100074901	C	T	0.2286	1.98768e-06	-487.077	102.419	0.61954	rs477323	12	PRDM13	11446	intergenic	0.146	5	9	14	0	1
6:100074908:C:T	rs857615	6	100074908	T	C	0.1879	3.47802e-06	-503.879	108.563	0.788356	rs477323	12	PRDM13	11453	intergenic	1.505	6	9	14	0	1
6:100078332:A:T	rs499540	6	100078332	T	A	0.1909	2.52461e-06	-506.774	107.66	0.809106	rs477323	12	Y_RNA	11780	intergenic	0.727	7	13	14	0	1
6:100079031:C:T	rs643235	6	100079031	C	T	0.1909	2.67352e-06	-504.211	107.383	0.809106	rs477323	12	Y_RNA	11081	intergenic	1.709	NA	13	14	0	1
6:100080204:A:C	rs658666	6	100080204	A	C	0.1909	1.7963e-06	-511.293	107.051	0.809106	rs477323	12	Y_RNA	9908	intergenic	0.044	7	13	14	1	1
6:100080944:A:C	rs672369	6	100080944	A	C	0.1909	1.19667e-06	-520.121	107.08	0.809106	rs477323	12	Y_RNA	9168	intergenic	3.605	7	13	14	1	1
6:100082085:A:C	rs491397	6	100082085	C	A	0.1909	1.20223e-06	-520.048	107.085	0.809106	rs477323	12	Y_RNA	8027	intergenic	9.515	NA	13	14	1	1
6:100082384:C:G	rs689120	6	100082384	G	C	0.1909	1.20223e-06	-520.048	107.085	0.809106	rs477323	12	Y_RNA	7728	intergenic	5.55	5	13	14	1	1
6:100083583:A:G	rs597009	6	100083583	G	A	0.1909	1.20223e-06	-520.048	107.085	0.809106	rs477323	12	Y_RNA	6529	intergenic	0.506	6	9	14	1	1
6:100083808:C:G	rs625011	6	100083808	G	C	0.1909	1.20223e-06	-520.048	107.085	0.809106	rs477323	12	Y_RNA	6304	intergenic	0.503	7	9	14	1	1
6:100084985:A:G	rs567024	6	100084985	G	A	0.1909	1.15982e-06	-520.813	107.086	0.809106	rs477323	12	Y_RNA	5127	intergenic	0.014	NA	9	14	1	1
6:100085378:A:G	rs508311	6	100085378	A	G	0.1909	1.15982e-06	-520.813	107.086	0.809106	rs477323	12	Y_RNA	4734	intergenic	5.395	NA	9	9	1	1
6:100086200:A:C	rs534962	6	100086200	A	C	0.1909	1.15982e-06	-520.813	107.086	0.809106	rs477323	12	Y_RNA	3912	intergenic	6.641	6	9	9	1	1
6:100086261:C:T	rs656608	6	100086261	C	T	0.1909	1.15982e-06	-520.813	107.086	0.809106	rs477323	12	Y_RNA	3851	intergenic	6.725	6	9	9	1	1
6:100087866:A:G	rs498743	6	100087866	A	G	0.1909	9.78805e-07	-524.432	107.092	0.809106	rs477323	12	Y_RNA	2246	intergenic	22.9	7	9	15	1	1
6:100088268:A:G	rs550848	6	100088268	G	A	0.1909	1.15982e-06	-520.813	107.086	0.809106	rs477323	12	Y_RNA	1844	intergenic	8.334	6	13	15	1	1
6:100091403:C:T	rs623303	6	100091403	C	T	0.1889	1.095e-06	-522.123	107.105	0.791226	rs477323	12	Y_RNA	1179	intergenic	3.932	7	13	15	1	1
6:100092792:C:T	rs649966	6	100092792	C	T	0.1909	1.06902e-06	-522.662	107.111	0.809106	rs477323	12	Y_RNA	2568	intergenic	9.677	7	13	15	1	1
6:100093560:G:T	rs693233	6	100093560	G	T	0.1909	1.05032e-06	-523.01	107.106	0.809106	rs477323	12	Y_RNA	3336	intergenic	10.28	5	7	15	1	1
6:100095294:A:C	rs532213	6	100095294	A	C	0.1909	1.03391e-06	-523.359	107.109	0.809106	rs477323	12	Y_RNA	5070	intergenic	8.186	5	14	15	1	1
6:100097882:C:G	rs857620	6	100097882	C	G	0.1909	8.54452e-07	-527.435	107.122	0.809106	rs477323	12	Y_RNA	7658	intergenic	1.477	7	9	15	1	1
6:100098396:A:G	rs857622	6	100098396	A	G	0.1909	8.45442e-07	-527.653	107.121	0.809106	rs477323	12	Y_RNA	8172	intergenic	8.376	7	9	15	1	1
6:100098733:C:T	rs517077	6	100098733	C	T	0.1909	8.44448e-07	-527.666	107.119	0.809106	rs477323	12	Y_RNA	8509	intergenic	14.84	5	9	15	1	1
6:100099647:C:T	rs650484	6	100099647	T	C	0.1909	1.04175e-06	-523.169	107.103	0.809106	rs477323	12	Y_RNA	9423	intergenic	1.768	4	9	15	1	1
6:100099825:A:T	rs543274	6	100099825	T	A	0.1909	1.04175e-06	-523.169	107.103	0.809106	rs477323	12	Y_RNA	9601	intergenic	10.46	6	9	15	1	1
6:100100028:G:T	rs662554	6	100100028	G	T	0.1909	1.04175e-06	-523.169	107.103	0.809106	rs477323	12	Y_RNA	9804	intergenic	9.099	2b	9	15	1	1
6:100101549:A:G	rs506683	6	100101549	G	A	0.1909	1.04175e-06	-523.169	107.103	0.809106	rs477323	12	Y_RNA	11325	intergenic	6.928	7	9	15	0	1
6:100101609:A:G	rs506521	6	100101609	G	A	0.1909	1.04175e-06	-523.169	107.103	0.809106	rs477323	12	Y_RNA	11385	intergenic	7.99	7	9	15	0	1
6:100101666:A:G	rs484413	6	100101666	G	A	0.1909	1.04175e-06	-523.169	107.103	0.809106	rs477323	12	Y_RNA	11442	intergenic	4.496	NA	9	15	0	1
6:100101872:C:T	rs857626	6	100101872	C	T	0.1909	1.01182e-06	-523.835	107.113	0.809106	rs477323	12	Y_RNA	11648	intergenic	10.04	7	14	15	0	1
6:100102118:C:T	rs555388	6	100102118	T	C	0.1899	1.56722e-06	-516.741	107.575	0.802149	rs477323	12	Y_RNA	11894	intergenic	4.368	6	14	15	0	1
6:100102601:A:C	rs9495005	6	100102601	C	A	0.1928	1.28009e-06	-518.706	107.084	0.797992	rs477323	12	Y_RNA	12377	intergenic	0.199	7	14	15	0	1
6:100102602:A:G	rs9495006	6	100102602	A	G	0.1909	8.44448e-07	-527.666	107.119	0.809106	rs477323	12	Y_RNA	12378	intergenic	0.67	7	14	15	0	1
6:100102744:A:G	6:100102744:A:G	6	100102744	G	A	0.1909	NA	NA	NA	0.809106	rs477323	12	Y_RNA	12520	intergenic	2.195	5	14	15	0	1
6:100102802:C:G	rs1102232	6	100102802	G	C	0.1909	8.44448e-07	-527.666	107.119	0.809106	rs477323	12	Y_RNA	12578	intergenic	0.385	6	14	15	0	1
6:100104057:G:T	rs1071333	6	100104057	G	T	0.1909	8.68331e-07	-527.08	107.119	0.809106	rs477323	12	Y_RNA	13833	intergenic	0.13	NA	14	15	0	1
6:100104289:A:G	rs528808	6	100104289	G	A	0.1909	8.68331e-07	-527.08	107.119	0.809106	rs477323	12	Y_RNA	14065	intergenic	3.194	NA	14	15	0	1
6:100104578:A:C	rs499487	6	100104578	A	C	0.1909	1.06721e-06	-522.669	107.105	0.809106	rs477323	12	Y_RNA	14354	intergenic	0.35	6	14	15	0	1
6:100105808:A:C	rs706227	6	100105808	C	A	0.1909	8.68331e-07	-527.08	107.119	0.809106	rs477323	12	Y_RNA	15584	intergenic	0.934	7	14	15	0	1
6:100106323:G:T	rs551185	6	100106323	G	T	0.1909	1.06721e-06	-522.669	107.105	0.809106	rs477323	12	Y_RNA	16099	intergenic	3.632	5	14	15	0	1
6:100106362:A:G	rs551119	6	100106362	A	G	0.1909	1.06721e-06	-522.669	107.105	0.809106	rs477323	12	Y_RNA	16138	intergenic	0.512	5	14	15	0	1
6:100107341:A:G	rs676023	6	100107341	A	G	0.1909	1.12324e-06	-523.379	107.473	0.809106	rs477323	12	Y_RNA	17117	intergenic	1.406	7	14	15	0	1
6:100107514:A:T	rs676917	6	100107514	T	A	0.1909	1.18882e-06	-522.286	107.497	0.809106	rs477323	12	Y_RNA	17290	intergenic	0.799	5	14	15	0	1
6:100107951:C:T	rs689158	6	100107951	C	T	0.1909	1.226e-06	-521.846	107.541	0.809106	rs477323	12	Y_RNA	17727	intergenic	0.474	6	14	15	0	1
6:100109291:C:T	rs857628	6	100109291	C	T	0.1909	1.1516e-06	-523.13	107.531	0.809106	rs477323	12	Y_RNA	19067	intergenic	1.711	5	13	15	0	1
6:100109592:A:G	rs598909	6	100109592	G	A	0.1909	1.26868e-06	-521.122	107.543	0.809106	rs477323	12	Y_RNA	19368	intergenic	0.393	7	7	15	0	1
6:100110728:C:G	rs614414	6	100110728	G	C	0.1909	1.22757e-06	-521.836	107.545	0.809106	rs477323	12	Y_RNA	20504	intergenic	9.195	5	14	15	0	1
6:100111594:C:G	rs628428	6	100111594	C	G	0.1909	1.10897e-06	-523.931	107.531	0.809106	rs477323	12	Y_RNA	21370	intergenic	3.98	6	14	15	0	1
6:100111975:C:G	rs563906	6	100111975	C	G	0.1909	1.1862e-06	-522.561	107.544	0.809106	rs477323	12	Y_RNA	21751	intergenic	0.241	7	14	15	0	1
6:100113539:A:G	rs657862	6	100113539	G	A	0.1909	1.82143e-06	-513.987	107.678	0.809106	rs477323	12	Y_RNA	23315	intergenic	9.453	6	7	15	0	1
6:100113830:T:TGC	6:100113830:T:TGC	6	100113830	TGC	T	0.1909	NA	NA	NA	0.809106	rs477323	12	Y_RNA	23606	intergenic	14.49	NA	7	15	0	0
6:100114091:A:G	rs687039	6	100114091	A	G	0.1909	1.55714e-06	-517.236	107.649	0.809106	rs477323	12	Y_RNA	23867	intergenic	18.58	5	7	15	0	1
6:100115117:A:T	rs594277	6	100115117	A	T	0.174	1.65843e-09	-670.641	111.212	0.935149	rs477323	12	Y_RNA	24893	intergenic	8.393	5	14	15	0	1
6:100116299:G:T	rs609669	6	100116299	G	T	0.171	1.35367e-10	-711.893	110.825	0.985139	rs477323	12	Y_RNA	26075	intergenic	0.187	5	7	15	0	1
6:100116745:G:T	rs491178	6	100116745	T	G	0.171	1.17116e-10	-714.397	110.835	0.985139	rs477323	12	Y_RNA	26521	intergenic	4.659	5	7	15	0	1
6:100117302:A:C	rs624540	6	100117302	C	A	0.2356	NA	NA	NA	0.617487	rs477323	12	Y_RNA	27078	intergenic	4.522	6	14	15	0	0
6:100117343:A:G	rs857631	6	100117343	A	G	0.171	NA	NA	NA	0.985139	rs477323	12	Y_RNA	27119	intergenic	1.554	7	14	15	0	1
6:100118449:C:T	rs564733	6	100118449	C	T	0.171	1.21041e-10	-713.841	110.835	0.985139	rs477323	12	Y_RNA	28225	intergenic	17.49	6	14	15	0	1
6:100118912:A:G	rs562753	6	100118912	G	A	0.171	1.12746e-10	-715.149	110.852	0.985139	rs477323	12	Y_RNA	28688	intergenic	20.4	NA	14	15	0	1
6:100119354:C:T	rs706225	6	100119354	T	C	0.1879	1.57127e-07	-564.635	107.643	0.873434	rs477323	12	Y_RNA	29130	intergenic	8.264	6	14	15	0	1
6:100119372:C:G	rs706224	6	100119372	G	C	0.171	1.27195e-10	-712.994	110.833	0.985139	rs477323	12	Y_RNA	29148	intergenic	8.88	7	14	15	0	1
6:100120980:C:T	rs478318	6	100120980	C	T	0.171	1.21646e-10	-713.774	110.837	0.985139	rs477323	12	Y_RNA	30756	intergenic	1.755	NA	14	15	0	1
6:100121017:C:T	rs478247	6	100121017	C	T	0.171	1.27195e-10	-712.994	110.833	0.985139	rs477323	12	Y_RNA	30793	intergenic	1.452	NA	14	15	0	1
6:100121117:G:T	rs477323	6	100121117	G	T	0.173	9.28185e-11	-718.398	110.85	1	rs477323	12	Y_RNA	30893	intergenic	0.037	7	14	15	0	1
6:100121537:A:G	rs684910	6	100121537	G	A	0.171	1.21041e-10	-713.841	110.835	0.985139	rs477323	12	Y_RNA	31313	intergenic	0.136	6	14	15	0	1
6:100122621:A:T	rs575965	6	100122621	A	T	0.1889	1.37914e-07	-565.798	107.374	0.868833	rs477323	12	Y_RNA	32397	intergenic	0.8	6	14	15	0	1
6:100123049:A:G	rs604406	6	100123049	G	A	0.171	1.3223e-10	-712.323	110.831	0.985139	rs477323	12	Y_RNA	32825	intergenic	0.675	7	14	15	0	1
6:100123569:G:T	rs522842	6	100123569	T	G	0.171	1.24626e-10	-713.337	110.833	0.985139	rs477323	12	Y_RNA	33345	intergenic	0.628	6	9	15	0	1
6:100123947:A:G	rs635039	6	100123947	A	G	0.1879	1.37914e-07	-565.798	107.374	0.874873	rs477323	12	Y_RNA	33723	intergenic	0.026	7	9	15	0	1
6:100124090:T:TG	rs140943167	6	100124090	TG	T	0.171	1.38914e-10	-711.598	110.847	0.985139	rs477323	12	Y_RNA	33866	intergenic	1.874	NA	9	15	0	1
6:100125118:C:T	rs489750	6	100125118	C	T	0.171	1.20457e-10	-713.865	110.826	0.985139	rs477323	12	Y_RNA	34894	intergenic	2.463	NA	7	15	0	1
6:100125119:A:G	rs650783	6	100125119	A	G	0.1889	1.37914e-07	-565.798	107.374	0.868833	rs477323	12	Y_RNA	34895	intergenic	2.221	6	7	15	0	1
6:100125684:A:AT	rs377181090	6	100125684	AT	A	0.1918	2.237e-07	-556.516	107.439	0.85271	rs477323	12	Y_RNA	35460	intergenic	1.664	NA	7	15	0	0
6:100125874:G:T	rs515047	6	100125874	G	T	0.171	1.77847e-10	-707.32	110.833	0.985139	rs477323	12	Y_RNA	35650	intergenic	2.195	6	7	15	0	1
6:100126424:C:T	rs509868	6	100126424	C	T	0.171	1.23162e-10	-713.52	110.83	0.985139	rs477323	12	Y_RNA	36200	intergenic	1.029	7	5	15	0	1
6:100126524:C:T	rs565450	6	100126524	C	T	0.171	1.23162e-10	-713.52	110.83	0.985139	rs477323	12	Y_RNA	36300	intergenic	0.339	7	5	15	0	1
6:100127108:G:T	rs482799	6	100127108	T	G	0.1889	1.33908e-07	-566.381	107.374	0.868833	rs477323	12	Y_RNA	36884	intergenic	1.225	6	7	15	0	1
6:100128073:A:T	rs563088	6	100128073	A	T	0.1889	1.37914e-07	-565.798	107.374	0.868833	rs477323	12	Y_RNA	37849	intergenic	8.885	7	5	15	0	1
6:100128266:C:T	rs473634	6	100128266	T	C	0.1889	1.37914e-07	-565.798	107.374	0.868833	rs477323	12	Y_RNA	38042	intergenic	11.73	7	5	15	0	1
6:100129807:A:T	rs505326	6	100129807	T	A	0.171	1.21041e-10	-713.841	110.835	0.985139	rs477323	12	Y_RNA	39583	intergenic	6.132	7	5	15	0	1
6:100131160:A:T	rs494401	6	100131160	A	T	0.1889	1.37914e-07	-565.798	107.374	0.868833	rs477323	12	Y_RNA	40936	intergenic	17.74	6	5	15	0	1
6:100132256:A:G	rs573594	6	100132256	A	G	0.171	1.32339e-10	-712.903	110.923	0.985139	rs477323	12	Y_RNA	42032	intergenic	0.623	7	14	15	0	1
6:100132355:A:G	rs549687	6	100132355	A	G	0.169	1.31989e-10	-712.989	110.929	0.970447	rs477323	12	Y_RNA	42131	intergenic	11.93	NA	14	15	0	1
6:100132370:G:T	rs549632	6	100132370	T	G	0.169	1.43351e-10	-713.082	111.162	0.970447	rs477323	12	Y_RNA	42146	intergenic	0.953	NA	14	15	0	1
6:100132684:A:G	rs548653	6	100132684	G	A	0.171	4.7348e-10	-689.573	110.686	0.985139	rs477323	12	Y_RNA	42460	intergenic	4.13	6	14	15	0	1
6:100132856:A:G	rs546897	6	100132856	G	A	0.171	1.7659e-10	-708.198	110.952	0.985139	rs477323	12	Y_RNA	42632	intergenic	3.719	6	14	15	0	1
6:100134491:G:GTT	6:100134491_GTT_G	6	100134491	G	GTT	0.1889	7.82198e-07	-552.702	111.861	0.868833	rs477323	12	Y_RNA	44267	intergenic	0.713	NA	14	15	0	0
6:100134807:A:G	rs587444	6	100134807	A	G	0.1889	1.92885e-07	-559.318	107.407	0.868833	rs477323	12	Y_RNA	44583	intergenic	2.506	7	14	15	0	1
6:100136580:A:G	rs503489	6	100136580	G	A	0.1889	2.49286e-07	-553.887	107.351	0.868833	rs477323	12	Y_RNA	46356	intergenic	3.373	7	14	15	0	1
6:100136658:C:T	rs538177	6	100136658	T	C	0.1889	2.42197e-07	-554.469	107.352	0.868833	rs477323	12	Y_RNA	46434	intergenic	9.564	7	14	15	0	1
6:100137647:A:G	rs473917	6	100137647	A	G	0.1889	2.39034e-07	-554.737	107.352	0.868833	rs477323	12	Y_RNA	47423	intergenic	1.958	NA	9	15	0	1
6:100138232:A:G	rs604180	6	100138232	G	A	0.1889	1.44095e-07	-565.147	107.415	0.868833	rs477323	12	Y_RNA	48008	intergenic	2.068	NA	9	15	0	1
6:100138561:C:T	rs576231	6	100138561	T	C	0.2266	0.000150391	-377.695	99.6303	0.660939	rs477323	12	Y_RNA	48337	intergenic	1.696	NA	9	15	0	1
6:100139610:A:G	rs522862	6	100139610	G	A	0.171	9.97992e-11	-718.658	111.078	0.985139	rs477323	12	Y_RNA	49386	intergenic	1.244	7	9	15	0	1
6:100139801:C:T	rs522867	6	100139801	C	T	0.171	2.8239e-10	-700.266	110.967	0.985139	rs477323	12	Y_RNA	49577	intergenic	1.268	NA	9	15	0	1
6:100140325:A:G	rs517573	6	100140325	A	G	0.1889	1.44095e-07	-565.147	107.415	0.868833	rs477323	12	Y_RNA	50101	intergenic	0.763	6	9	15	0	1
6:100140536:A:T	rs515714	6	100140536	A	T	0.1879	2.39034e-07	-554.737	107.352	0.860111	rs477323	12	Y_RNA	50312	intergenic	0.992	6	9	15	0	0
6:100141024:A:G	rs490151	6	100141024	A	G	0.1889	2.16737e-07	-556.682	107.349	0.868833	rs477323	12	Y_RNA	50800	intergenic	0.556	NA	14	15	0	1
6:100141666:A:C	rs573806	6	100141666	A	C	0.1889	1.90161e-07	-559.249	107.34	0.868833	rs477323	12	Y_RNA	51442	intergenic	0.747	6	14	15	0	1
6:100141922:A:T	rs1102230	6	100141922	A	T	0.1889	1.74186e-07	-561.193	107.378	0.868833	rs477323	12	Y_RNA	51698	intergenic	1.001	7	14	15	0	1
6:100142021:A:G	rs570886	6	100142021	A	G	0.1889	1.74186e-07	-561.193	107.378	0.868833	rs477323	12	Y_RNA	51797	intergenic	0.769	7	14	15	0	1
6:100142229:C:T	rs568352	6	100142229	C	T	0.1889	2.08106e-07	-557.648	107.378	0.868833	rs477323	12	Y_RNA	52005	intergenic	0.924	NA	14	15	0	1
6:100143268:A:G	rs538049	6	100143268	G	A	0.1889	2.37064e-07	-555.09	107.389	0.868833	rs477323	12	Y_RNA	53044	intergenic	1.025	NA	14	15	0	1
6:100144588:C:G	rs505023	6	100144588	C	G	0.1889	2.07963e-07	-557.646	107.375	0.868833	rs477323	12	Y_RNA	54364	intergenic	0.769	6	9	15	0	1
6:100144876:G:GTTTT	6:100144876_GTTTT_G	6	100144876	G	GTTTT	0.2366	6.07731e-05	-403.909	100.714	0.634941	rs477323	12	Y_RNA	54652	intergenic	0.424	NA	9	15	0	0
6:100145150:C:T	rs532188	6	100145150	T	C	0.1889	2.07963e-07	-557.646	107.375	0.868833	rs477323	12	Y_RNA	54926	intergenic	0.802	6	14	15	0	1
6:100146584:A:G	rs667700	6	100146584	A	G	0.1889	1.98183e-07	-558.614	107.376	0.868833	rs477323	12	Y_RNA	56360	intergenic	1.142	NA	14	15	0	1
6:100147326:A:G	rs580707	6	100147326	G	A	0.1889	1.70336e-07	-561.484	107.348	0.868833	rs477323	12	Y_RNA	57102	intergenic	1.335	7	14	15	0	1
6:100149395:C:T	rs542383	6	100149395	C	T	0.1889	1.74116e-07	-561.036	107.346	0.868833	rs477323	12	Y_RNA	59171	intergenic	1.246	NA	14	15	0	1
6:100150274:A:C	rs490284	6	100150274	A	C	0.1889	1.71715e-07	-561.29	107.342	0.868833	rs477323	12	Y_RNA	60050	intergenic	0.545	NA	9	15	0	1
6:100150291:G:T	rs513044	6	100150291	T	G	0.1889	1.71715e-07	-561.29	107.342	0.868833	rs477323	12	Y_RNA	60067	intergenic	0.542	NA	9	15	0	1
6:100153325:A:T	rs6570286	6	100153325	A	T	0.1889	1.66084e-07	-562.146	107.379	0.868833	rs477323	12	Y_RNA	63101	intergenic	2.061	7	14	15	0	1
6:100154853:C:T	rs4840073	6	100154853	T	C	0.2356	6.27062e-06	-461.708	102.194	0.669234	rs477323	12	Y_RNA	64629	intergenic	2.113	7	14	15	0	1
6:100154921:A:G	rs4840074	6	100154921	G	A	0.1889	1.64662e-07	-562.442	107.403	0.868833	rs477323	12	Y_RNA	64697	intergenic	2.063	7	14	15	0	1
6:100154976:A:C	rs4840075	6	100154976	C	A	0.1889	1.63178e-07	-562.536	107.386	0.868833	rs477323	12	Y_RNA	64752	intergenic	2.461	6	14	15	0	1
6:100155096:A:G	rs9495265	6	100155096	A	G	0.1889	1.66616e-07	-562.061	107.375	0.868833	rs477323	12	Y_RNA	64872	intergenic	1.188	7	14	15	0	1
6:100155743:C:CA	6:100155743_CA_C	6	100155743	C	CA	0.1889	1.54053e-07	-563.667	107.384	0.868833	rs477323	12	Y_RNA	65519	intergenic	3.349	NA	14	15	0	1
6:100155829:C:G	rs2223679	6	100155829	C	G	0.1889	1.59635e-07	-563.04	107.399	0.868833	rs477323	12	Y_RNA	65605	intergenic	1.035	6	14	15	0	1
6:100155845:G:T	rs2223680	6	100155845	G	T	0.1889	1.5199e-07	-567.359	108.037	0.868833	rs477323	12	Y_RNA	65621	intergenic	1.325	6	14	15	0	1
6:100155853:A:G	rs2206727	6	100155853	G	A	0.1889	1.5199e-07	-567.359	108.037	0.868833	rs477323	12	Y_RNA	65629	intergenic	1.618	6	14	15	0	1
6:100156357:A:G	rs2223681	6	100156357	A	G	0.1889	1.41742e-07	-565.225	107.367	0.868833	rs477323	12	Y_RNA	66133	intergenic	11.86	6	14	15	0	1
6:100157242:C:G	rs2397429	6	100157242	G	C	0.1889	1.50074e-07	-564.14	107.376	0.868833	rs477323	12	Y_RNA	67018	intergenic	2.293	NA	9	15	0	1
6:100157980:A:C	rs2206718	6	100157980	A	C	0.1889	1.50074e-07	-564.14	107.376	0.868833	rs477323	12	Y_RNA	67756	intergenic	8.51	7	9	15	0	1
6:100158035:A:G	rs4839751	6	100158035	G	A	0.1909	1.66219e-07	-564.068	107.749	0.856917	rs477323	12	Y_RNA	67811	intergenic	2.415	7	9	15	0	1
6:100159009:G:T	rs7752843	6	100159009	G	T	0.1889	1.50324e-07	-564.086	107.372	0.868833	rs477323	12	Y_RNA	68785	intergenic	5.183	6	9	15	0	1
6:100159747:T:TTTG	6:100159747_TTTG_T	6	100159747	T	TTTG	0.1889	1.01885e-07	-572.147	107.449	0.868833	rs477323	12	Y_RNA	69523	intergenic	1.38	NA	7	15	0	1
6:100159976:C:T	rs1997801	6	100159976	C	T	0.1889	1.49005e-07	-564.279	107.376	0.868833	rs477323	12	Y_RNA	69752	intergenic	10.39	5	14	15	0	1
6:100160117:G:T	rs1997802	6	100160117	G	T	0.1889	1.56885e-07	-563.235	107.371	0.868833	rs477323	12	Y_RNA	69893	intergenic	18.76	5	7	15	0	1
6:100160340:C:T	rs4840078	6	100160340	T	C	0.1889	1.56885e-07	-563.235	107.371	0.868833	rs477323	12	Y_RNA	70116	intergenic	20.9	6	7	15	0	1
6:100160377:C:T	rs4839752	6	100160377	T	C	0.1889	1.56885e-07	-563.235	107.371	0.868833	rs477323	12	Y_RNA	70153	intergenic	11.14	6	7	15	0	1
6:100161203:C:CCTT	rs150447330	6	100161203	CCTT	C	0.1889	3.5368e-07	-547.845	107.555	0.868833	rs477323	12	Y_RNA	70979	intergenic	0.303	NA	14	15	0	1
6:100164114:A:AT	6:100164114:A:AT	6	100164114	AT	A	0.1909	NA	NA	NA	0.856917	rs477323	12	Y_RNA	73890	intergenic	3.816	NA	9	15	0	1
6:100164626:C:T	rs6919252	6	100164626	C	T	0.1879	1.70945e-07	-561.506	107.366	0.874873	rs477323	12	Y_RNA	74402	intergenic	4.475	6	9	15	0	1
6:100165858:A:G	rs4839753	6	100165858	G	A	0.1889	1.54715e-07	-563.416	107.353	0.868833	rs477323	12	Y_RNA	75634	intergenic	0.455	6	9	15	0	1
6:100165962:A:C	rs4839754	6	100165962	A	C	0.1889	1.70945e-07	-561.506	107.366	0.868833	rs477323	12	Y_RNA	75738	intergenic	4.645	6	9	15	0	1
6:100169292:C:T	rs2206720	6	100169292	T	C	0.1909	1.48134e-07	-563.723	107.248	0.856917	rs477323	12	Y_RNA	79068	intergenic	7.339	7	9	15	0	1
6:100170326:C:T	rs2206721	6	100170326	T	C	0.1909	2.45112e-07	-554.372	107.379	0.856917	rs477323	12	Y_RNA	80102	intergenic	2.2	7	9	15	0	1
6:100179795:A:G	rs13213410	6	100179795	G	A	0.1889	2.1009e-07	-556.993	107.289	0.868833	rs477323	12	Y_RNA	89571	intergenic	0.037	7	14	15	0	1
6:100182889:G:T	rs35277671	6	100182889	G	T	0.1889	2.23741e-07	-556.81	107.496	0.868833	rs477323	12	Y_RNA	92665	intergenic	0.013	7	14	15	0	1
6:100183774:A:T	rs11155033	6	100183774	A	T	0.1889	1.8783e-07	-560.81	107.592	0.868833	rs477323	12	Y_RNA	93550	intergenic	8.052	7	13	15	0	1
6:100184337:C:T	rs11758519	6	100184337	C	T	0.1889	2.20876e-07	-558.079	107.691	0.868833	rs477323	12	Y_RNA	94113	intergenic	0.366	4	13	14	0	1
6:100184392:C:T	rs11752156	6	100184392	T	C	0.1889	1.7252e-07	-564.374	107.949	0.868833	rs477323	12	Y_RNA	94168	intergenic	4.545	4	13	14	0	1
6:100184404:A:G	rs11753726	6	100184404	G	A	0.1889	1.65617e-07	-565.105	107.933	0.868833	rs477323	12	Y_RNA	94180	intergenic	1.177	2c	13	14	0	1
6:100184485:C:T	rs11758549	6	100184485	C	T	0.1889	1.73681e-07	-562.687	107.652	0.868833	rs477323	12	Y_RNA	94261	intergenic	0.044	4	13	14	0	1
6:100194679:A:G	rs11155041	6	100194679	A	G	0.1889	1.0944e-07	-571.655	107.621	0.868833	rs477323	12	Y_RNA	104455	intergenic	0.272	6	14	14	0	1
6:100195051:G:T	rs12208252	6	100195051	G	T	0.1889	1.14997e-07	-570.834	107.649	0.868833	rs477323	12	Y_RNA	104827	intergenic	0.287	5	14	14	0	1
6:100199433:C:T	rs28387372	6	100199433	C	T	0.1909	1.33385e-07	-568.131	107.691	0.856917	rs477323	12	Y_RNA	109209	intergenic	0.61	6	13	15	0	0
6:100204407:T:TA	6:100204407_TA_T	6	100204407	TA	T	0.1909	1.82676e-07	-562.101	107.733	0.856917	rs477323	12	Y_RNA	114183	intergenic	2.971	NA	14	15	0	1
6:100206168:G:T	rs10485225	6	100206168	T	G	0.1909	1.83012e-07	-560.565	107.446	0.856917	rs477323	12	Y_RNA	115944	intergenic	6.82	6	13	15	0	1
6:100206333:C:G	rs11751947	6	100206333	G	C	0.1899	1.63029e-06	-550.352	114.76	0.849718	rs477323	12	Y_RNA	116109	intergenic	5.97	7	13	15	0	0
6:100208996:A:C	rs11155055	6	100208996	C	A	0.1909	1.48916e-07	-564.676	107.449	0.856917	rs477323	12	Y_RNA	118772	intergenic	1.44	7	7	15	0	1
6:100212405:A:C	rs34024171	6	100212405	C	A	0.1938	1.02874e-07	-575.174	108.053	0.841195	rs477323	12	Y_RNA	122181	intergenic	4.175	7	5	15	0	1
6:100212668:C:G	rs71564287	6	100212668	C	G	0.1938	1.15009e-07	-573.203	108.096	0.841195	rs477323	12	Y_RNA	122444	intergenic	1.157	7	5	15	0	1
6:100213735:C:T	rs12210989	6	100213735	C	T	0.1938	1.15034e-07	-570.77	107.638	0.841195	rs477323	12	Y_RNA	123511	intergenic	4.36	6	7	15	0	1
6:100216540:C:G	rs12215309	6	100216540	C	G	0.1938	1.17391e-07	-570.383	107.64	0.841195	rs477323	12	Y_RNA	126316	intergenic	1.212	6	9	15	0	1
6:100224789:C:T	rs9403086	6	100224789	T	C	0.1918	8.10364e-07	-534.356	108.3	0.776523	rs477323	12	Y_RNA	134565	intergenic	4.035	6	9	15	0	1
6:100226135:C:G	rs11758062	6	100226135	G	C	0.1918	6.97959e-07	-536.89	108.176	0.776523	rs477323	12	Y_RNA	135911	intergenic	4.544	7	14	15	0	1
6:100226858:A:G	rs11155076	6	100226858	G	A	0.1899	7.51726e-07	-536.989	108.511	0.787595	rs477323	12	Y_RNA	136634	intergenic	0.122	7	13	15	0	1
6:100227425:A:G	rs9403088	6	100227425	G	A	0.1918	8.16294e-07	-534.204	108.3	0.776523	rs477323	12	Y_RNA	137201	intergenic	5.067	7	9	15	0	1
6:100235208:A:G	rs2016494	6	100235208	G	A	0.1918	1.48641e-06	-521.058	108.235	0.776523	rs477323	12	MCHR2	132577	intergenic	1.976	NA	13	15	0	1
6:100235581:C:T	rs12196337	6	100235581	C	T	0.1918	1.39614e-06	-522.482	108.249	0.776523	rs477323	12	MCHR2	132204	intergenic	0.028	5	13	15	0	1
6:100235749:A:G	rs12203418	6	100235749	A	G	0.1918	1.5789e-06	-519.791	108.243	0.776523	rs477323	12	MCHR2	132036	intergenic	7.569	7	13	15	0	1
6:100236326:C:T	rs9495551	6	100236326	C	T	0.2078	1.82464e-06	-510.474	106.95	0.711413	rs477323	12	MCHR2	131459	intergenic	8.171	6	13	15	0	1
6:100236540:A:G	rs10872524	6	100236540	G	A	0.1918	1.51484e-06	-520.482	108.2	0.776523	rs477323	12	MCHR2	131245	intergenic	2.156	6	13	15	0	1
6:100237591:A:T	rs9389703	6	100237591	T	A	0.1918	1.26506e-06	-522.098	107.732	0.776523	rs477323	12	MCHR2	130194	intergenic	6.921	7	7	15	0	1
6:100238726:G:T	rs12210442	6	100238726	T	G	0.1918	1.22197e-06	-521.708	107.499	0.776523	rs477323	12	MCHR2	129059	intergenic	9.509	2b	14	15	0	1
6:100238876:G:T	rs9373241	6	100238876	T	G	0.1918	1.24994e-06	-521.905	107.639	0.776523	rs477323	12	MCHR2	128909	intergenic	4.584	5	14	15	0	1
6:100238958:A:G	rs9403099	6	100238958	G	A	0.1918	1.25272e-06	-521.864	107.64	0.776523	rs477323	12	MCHR2	128827	intergenic	0.816	5	14	15	0	1
6:100239451:A:G	rs9403100	6	100239451	G	A	0.1918	1.11875e-06	-523.703	107.522	0.776523	rs477323	12	MCHR2	128334	intergenic	0.843	6	14	15	0	1
6:100242931:C:T	rs9376454	6	100242931	C	T	0.2078	1.02751e-06	-518.569	106.102	0.711413	rs477323	12	MCHR2	124854	intergenic	2.153	7	14	15	0	1
6:100245555:A:C	rs12205289	6	100245555	C	A	0.1918	1.24993e-06	-520.864	107.424	0.776523	rs477323	12	MCHR2	122230	intergenic	1.162	6	13	15	0	1
6:100247652:C:CTTATTTTATTTTATTTTATT	rs745475252	6	100247652	CTTATTTTATTTTATTTTATT	C	0.2157	8.00057e-06	-468.604	104.926	0.645271	rs477323	12	MCHR2	120133	intergenic	2.557	NA	9	15	0	0
6:100248039:A:G	rs12216344	6	100248039	A	G	0.1928	1.2399e-06	-521.146	107.447	0.773228	rs477323	12	MCHR2	119746	intergenic	11.21	6	9	15	0	1
6:100250056:C:T	rs11155085	6	100250056	T	C	0.1918	1.06379e-06	-526.86	107.95	0.776523	rs477323	12	MCHR2	117729	intergenic	9.593	7	7	15	0	1
6:100257668:A:G	rs4495279	6	100257668	G	A	0.1998	7.0148e-07	-531.915	107.194	0.619155	rs477323	12	MCHR2	110117	intergenic	0.26	7	5	14	0	1
6:100258075:G:GTA	rs200592128	6	100258075	G	GTA	0.1799	4.78433e-07	-549.759	109.165	0.66293	rs477323	12	MCHR2	109710	intergenic	0.667	NA	5	14	0	0
6:100258695:G:T	rs11155088	6	100258695	T	G	0.1829	5.92689e-07	-540.59	108.23	0.67537	rs477323	12	MCHR2	109090	intergenic	11.35	6	5	14	0	1
6:100259631:C:T	rs9376475	6	100259631	T	C	0.1978	3.62118e-07	-544.644	107.021	0.617423	rs477323	12	MCHR2	108154	intergenic	3.125	6	5	15	0	1
6:100263568:A:G	rs111399091	6	100263568	G	A	0.1968	1.53032e-06	-516.133	107.342	0.611089	rs477323	12	MCHR2	104217	intergenic	0.378	7	5	15	0	0
6:100263587:A:C	rs112575750	6	100263587	C	A	0.1968	1.81875e-06	-514.276	107.732	0.611089	rs477323	12	MCHR2	104198	intergenic	0.487	7	5	15	0	0
6:100264443:A:G	rs12199926	6	100264443	A	G	0.1819	1.15764e-06	-528.445	108.647	0.668916	rs477323	12	MCHR2	103342	intergenic	8.637	6	5	15	0	1
6:100269060:C:G	rs3935232	6	100269060	G	C	0.1809	3.27964e-07	-557.062	109.058	0.674273	rs477323	12	MCHR2	98725	intergenic	0.373	7	5	14	0	1
6:100270972:G:T	rs12204320	6	100270972	T	G	0.1809	1.99883e-07	-567.228	109.065	0.674273	rs477323	12	MCHR2	96813	intergenic	5.932	4	1	15	0	1
6:100274174:C:T	rs530217517	6	100274174	C	T	0.1918	2.97964e-07	-561.889	109.614	0.615267	rs477323	12	MCHR2	93611	intergenic	1.776	NA	14	15	0	0
6:100274534:A:G	rs71564299	6	100274534	A	G	0.1918	2.1477e-07	-567.512	109.4	0.615267	rs477323	12	MCHR2	93251	intergenic	2.802	7	14	15	0	0
6:100276867:C:T	rs547458099	6	100276867	T	C	0.1889	3.65947e-07	-560.826	110.242	0.625844	rs477323	12	MCHR2	90918	intergenic	4.148	NA	14	15	0	0
6:100277811:C:T	rs9385893	6	100277811	T	C	0.1799	1.80859e-07	-573.396	109.858	0.667851	rs477323	12	MCHR2	89974	intergenic	6.469	7	14	15	0	1
6:100277937:C:T	rs12209210	6	100277937	C	T	0.1809	1.98421e-07	-571.758	109.907	0.665046	rs477323	12	MCHR2	89848	intergenic	5.003	7	14	15	0	1
6:126648460:A:G	rs182905872	6	126648460	G	A	0.02584	5.00313e-09	1384.33	236.678	0.740895	rs74580701	13	CENPW	12859	intergenic	0.427	7	14	15	0	0
6:126666648:C:T	rs117892760	6	126666648	C	T	0.02386	3.3396e-09	1394.64	235.741	0.807249	rs74580701	13	CENPW	0	intronic	1.52	7	5	15	1	0
6:126732511:C:T	rs75343521	6	126732511	C	T	0.02684	2.26291e-10	1418.14	223.512	0.923256	rs74580701	13	CENPW	62489	intergenic	2.36	6	5	15	0	0
6:126745633:A:C	rs139214174	6	126745633	C	A	0.02684	5.80846e-10	1403.88	226.511	0.923256	rs74580701	13	MIR588	60143	intergenic	9.134	7	5	15	0	0
6:126845380:A:G	rs1337736	6	126845380	G	A	0.1998	2.05811e-07	553.828	106.6	0.939142	rs4427021	13	MIR588	39520	intergenic	0.495	NA	7	15	0	0
6:126938446:C:T	rs4427021	6	126938446	C	T	0.1998	1.71825e-08	594.39	105.389	1	rs4427021	13	VIMP1	13650	intergenic	1.208	7	5	15	0	0
6:126961319:C:T	rs6569466	6	126961319	C	T	0.2008	2.00649e-08	590.825	105.257	0.993879	rs4427021	13	PRELID1P1	3314	intergenic	2.831	7	15	15	1	0
6:126989258:T:TTCTC	6:126989258_TTCTC_T	6	126989258	TTCTC	T	0.02187	1.06193e-09	1402.13	229.781	0.806345	rs74580701	13	RPS4XP9	14922	intergenic	11.75	NA	5	15	0	0
6:127000881:A:G	rs74580701	6	127000881	A	G	0.02684	1.33368e-10	1398.17	217.585	1	rs74580701	13	RPS4XP9	3299	intergenic	0.173	6	9	15	1	0
6:127014862:C:T	rs9375452	6	127014862	C	T	0.2028	4.97388e-08	573.611	105.176	0.981789	rs4427021	13	RPS4XP9	9869	intergenic	9.03	7	5	15	1	0
6:127052822:C:G	rs190958130	6	127052822	C	G	0.02684	1.16365e-09	1427.16	234.446	0.923256	rs74580701	13	RPS4XP9	47829	intergenic	0.018	6	14	15	0	0
6:127055771:C:T	rs9401903	6	127055771	C	T	0.2137	5.3841e-08	568.53	104.515	0.907069	rs4427021	13	RPS4XP9	50778	intergenic	0.745	7	5	15	0	0
6:127078181:C:T	rs79636188	6	127078181	T	C	0.02684	9.26378e-10	1370.79	223.846	0.923256	rs74580701	13	RPS4XP9	73188	intergenic	12.89	5	9	15	0	0
6:127081190:C:T	rs1343222	6	127081190	T	C	0.2147	8.56645e-08	559.203	104.402	0.902348	rs4427021	13	RPS4XP9	76197	intergenic	0.205	7	9	15	0	0
6:127083941:C:T	rs9385403	6	127083941	C	T	0.2147	6.5882e-08	564.565	104.48	0.902348	rs4427021	13	RPS4XP9	78948	intergenic	0.825	7	5	15	0	0
6:127086138:A:G	rs13212467	6	127086138	G	A	0.2147	9.31926e-08	557.928	104.461	0.902348	rs4427021	13	RPS4XP9	81145	intergenic	13.22	5	5	15	0	0
6:127088303:A:G	rs72971190	6	127088303	A	G	0.2157	4.32921e-08	575	104.956	0.887316	rs4427021	13	RPS4XP9	83310	intergenic	2.288	6	5	15	0	0
6:127088318:C:T	rs72971192	6	127088318	T	C	0.2157	6.29146e-08	567.99	104.953	0.887316	rs4427021	13	RPS4XP9	83325	intergenic	1.982	6	5	15	0	0
6:127088550:A:T	rs4897189	6	127088550	A	T	0.2167	9.56284e-08	556.251	104.239	0.883101	rs4427021	13	RPS4XP9	83557	intergenic	2.935	7	5	15	0	0
6:127088591:A:G	rs9385404	6	127088591	A	G	0.2167	9.44945e-08	556.474	104.238	0.883101	rs4427021	13	RPS4XP9	83598	intergenic	2.129	7	5	15	0	0
6:127089401:C:T	rs2223739	6	127089401	C	T	0.2157	9.43122e-08	556.468	104.23	0.887316	rs4427021	13	RPS4XP9	84408	intergenic	3.732	7	5	15	0	0
6:127090025:A:T	rs76611955	6	127090025	A	T	0.02684	5.86234e-10	1392.54	224.734	0.923256	rs74580701	13	RPS4XP9	85032	intergenic	20.9	5	5	15	0	0
6:127090469:A:G	rs4895815	6	127090469	A	G	0.2157	1.17202e-07	552.164	104.197	0.887316	rs4427021	13	RPS4XP9	85476	intergenic	0.065	7	5	15	0	0
6:127091354:C:T	rs17054064	6	127091354	C	T	0.2157	8.90349e-08	557.478	104.216	0.887316	rs4427021	13	RPS4XP9	86361	intergenic	1.027	7	5	15	0	0
6:127094587:A:C	rs4895816	6	127094587	A	C	0.2157	8.8605e-08	557.752	104.25	0.887316	rs4427021	13	RPS4XP9	89594	intergenic	15.99	4	2	15	0	0
6:127094898:C:T	rs4895817	6	127094898	T	C	0.2157	8.76721e-08	558.029	104.264	0.887316	rs4427021	13	RPS4XP9	89905	intergenic	12.88	5	7	15	0	0
6:127094993:C:CA	rs565692119	6	127094993	C	CA	0.2177	6.76534e-08	566.267	104.887	0.876958	rs4427021	13	RPS4XP9	90000	intergenic	2.56	NA	7	15	0	0
6:127095666:A:G	rs9388517	6	127095666	A	G	0.2157	1.13154e-07	553.381	104.3	0.887316	rs4427021	13	RPS4XP9	90673	intergenic	1.113	6	5	15	0	0
6:127096181:C:T	rs9401907	6	127096181	T	C	0.2167	1.19204e-07	552.29	104.281	0.883101	rs4427021	13	RPS4XP9	91188	intergenic	2.596	5	5	15	0	0
6:127096527:A:C	rs983741	6	127096527	C	A	0.2157	5.08328e-07	525.969	104.683	0.887316	rs4427021	13	RPS4XP9	91534	intergenic	2.961	6	5	15	0	0
6:127149538:C:T	rs9375460	6	127149538	C	T	0.2237	8.41608e-06	468.212	105.094	0.731979	rs4427021	13	RPS4XP9	144545	intergenic	0.291	6	5	15	0	0
6:127176330:C:T	rs77598707	6	127176330	C	T	0.02485	1.09305e-07	1226.71	230.932	0.850457	rs74580701	13	RPS4XP9	171337	intergenic	7.229	7	5	15	0	0
6:127179329:G:T	rs77636716	6	127179329	G	T	0.02485	7.26517e-08	1245.77	231.298	0.850457	rs74580701	13	RPS4XP9	174336	intergenic	0.661	6	5	15	0	0
6:127182732:C:G	rs185867463	6	127182732	G	C	0.02485	6.97202e-08	1249.51	231.674	0.850457	rs74580701	13	RPS4XP9	177739	intergenic	7.929	6	15	15	0	0
6:127183470:A:G	rs138299249	6	127183470	A	G	0.1968	0.0283613	246.735	112.542	0.60854	rs4427021	13	RPS4XP9	178477	intergenic	8.936	7	9	15	0	0
6:127185801:A:G	rs9375476	6	127185801	G	A	0.2217	4.02964e-06	484.799	105.144	0.729108	rs4427021	13	RPS4XP9	180808	intergenic	6.712	7	15	15	0	0
6:127277488:A:G	rs79398770	6	127277488	A	G	0.02584	1.1437e-06	1112.85	228.685	0.818062	rs74580701	13	RSPO3	162260	intergenic	6.098	6	5	15	0	0
6:127369230:C:T	rs139849708	6	127369230	T	C	0.02087	0.000116342	1092.66	283.493	0.698658	rs74580701	13	RSPO3	70518	intergenic	4.156	7	14	15	0	0
7:50697051:A:G	rs6948959	7	50697051	A	G	0.2525	0.00308767	-302.355	102.176	0.659847	rs977791	14	GRB10	0	intronic	3.272	5	2	5	1	0
7:50699235:C:G	rs2190496	7	50699235	C	G	0.2455	0.00405133	-293.176	101.996	0.683814	rs977791	14	GRB10	0	intronic	0.208	4	2	5	1	1
7:50701406:A:AAACAAC	7:50701406:A:AAACAAC	7	50701406	AAACAAC	A	0.2495	NA	NA	NA	0.659619	rs977791	14	GRB10	0	intronic	0.611	NA	5	15	1	0
7:50701406:A:AAACAACAAC	7:50701406:A:AAACAACAAC	7	50701406	A	AAACAACAAC	0.169	NA	NA	NA	0.659619	rs977791	14	GRB10	0	NA	0.565	NA	5	15	1	0
7:50730452:A:G	rs2715094	7	50730452	A	G	0.2435	0.0051244	-283.888	101.412	0.682184	rs977791	14	GRB10	0	intronic	3.093	7	2	5	1	0
7:50734630:A:G	rs2715146	7	50734630	G	A	0.0994	9.24803e-07	-639.298	130.252	0.925723	rs2529407	14	GRB10	0	intronic	0.751	NA	4	5	1	0
7:50735005:C:T	rs2237469	7	50735005	T	C	0.0994	2.88735e-07	-665.18	129.615	0.925723	rs2529407	14	GRB10	0	intronic	0.085	5	2	5	1	0
7:50736073:A:AAAC	rs10623495	7	50736073	AAAC	A	0.09841	5.31528e-07	-653.803	130.349	0.93605	rs2529407	14	GRB10	0	intronic	0.596	NA	2	5	1	0
7:50737202:C:T	rs2715110	7	50737202	C	T	0.1004	1.83411e-07	-672.863	128.98	0.936336	rs2529407	14	GRB10	0	intronic	4.551	7	4	5	1	0
7:50737831:A:G	rs2529414	7	50737831	A	G	0.2048	0.000125102	-405.67	105.74	0.947376	rs977791	14	GRB10	0	intronic	0.236	NA	4	5	1	0
7:50742118:A:G	rs2715128	7	50742118	G	A	0.1004	1.73815e-07	-673.26	128.81	0.936336	rs2529407	14	GRB10	0	intronic	1.799	NA	4	4	1	0
7:50742617:A:G	rs2190503	7	50742617	G	A	0.1014	6.93218e-08	-688.84	127.694	0.947	rs2529407	14	GRB10	0	intronic	1.678	5	2	5	1	0
7:50743095:C:T	rs886821	7	50743095	C	T	0.1004	6.98023e-08	-690.35	128.004	0.957324	rs2529407	14	GRB10	0	intronic	0.214	NA	4	5	1	0
7:50745919:C:T	rs2529409	7	50745919	T	C	0.1024	7.70702e-08	-687.127	127.829	0.978806	rs2529407	14	GRB10	0	intronic	1.647	NA	5	5	1	0
7:50748338:C:T	rs2237481	7	50748338	C	T	0.1034	8.3822e-08	-685.513	127.89	0.968484	rs2529407	14	GRB10	0	intronic	2.845	7	5	5	1	0
7:50749079:C:T	rs2715131	7	50749079	T	C	0.2058	0.00011815	-403.309	104.742	0.976723	rs977791	14	GRB10	0	intronic	3.194	5	2	5	1	0
7:50749425:A:G	rs2715133	7	50749425	G	A	0.2058	0.000130258	-401.865	105.021	0.976723	rs977791	14	GRB10	0	intronic	3.712	2b	2	5	1	0
7:50750056:C:T	rs2715134	7	50750056	T	C	0.1024	1.14932e-07	-676.475	127.569	0.978806	rs2529407	14	GRB10	0	intronic	0.136	2b	4	5	1	0
7:50751090:C:T	rs10248619	7	50751090	C	T	0.2058	7.608e-05	-414.359	104.714	0.976723	rs977791	14	GRB10	0	intronic	0.358	6	4	5	1	0
7:50751199:C:T	rs10239132	7	50751199	T	C	0.2058	9.29068e-05	-409.275	104.701	0.976723	rs977791	14	GRB10	0	intronic	2.265	6	4	5	1	0
7:50751829:C:T	rs6960169	7	50751829	C	T	0.2058	9.09759e-05	-410.251	104.814	0.976723	rs977791	14	GRB10	0	intronic	5.987	7	4	5	1	0
7:50752029:A:AT	7:50752029:A:AT	7	50752029	AT	A	0.2197	NA	NA	NA	0.891281	rs977791	14	GRB10	0	intronic	0.438	NA	2	5	1	0
7:50752029:A:ATTT	7:50752029:A:ATTT	7	50752029	A	ATTT	0.1034	NA	NA	NA	0.891281	rs977791	14	GRB10	0	NA	0.415	NA	2	5	1	0
7:50755208:A:C	rs1004402	7	50755208	C	A	0.1024	7.11214e-08	-689.12	127.856	0.978806	rs2529407	14	GRB10	0	intronic	0.038	5	2	5	1	0
7:50755273:A:G	rs1004401	7	50755273	A	G	0.2058	7.48408e-05	-415.914	105.003	0.976723	rs977791	14	GRB10	0	intronic	0.848	NA	2	5	1	0
7:50755995:A:G	rs2237488	7	50755995	A	G	0.1014	5.75608e-08	-694.873	128.022	0.98931	rs2529407	14	GRB10	0	intronic	5.593	3a	4	5	1	0
7:50756310:C:T	rs2715125	7	50756310	C	T	0.1014	5.35591e-08	-696.657	128.047	0.98931	rs2529407	14	GRB10	0	intronic	0.572	NA	4	5	1	0
7:50757097:C:T	rs2529407	7	50757097	C	T	0.1004	2.0774e-08	-718.211	128.089	1	rs2529407	14	GRB10	0	intronic	8.925	NA	4	5	1	0
7:50757541:C:G	rs2237490	7	50757541	G	C	0.2525	9.59861e-06	-438.113	98.9665	0.749735	rs977791	14	GRB10	0	intronic	5.71	6	4	5	1	0
7:50757867:C:T	rs2058014	7	50757867	T	C	0.2525	9.59861e-06	-438.113	98.9665	0.749735	rs977791	14	GRB10	0	intronic	3.316	NA	4	5	1	0
7:50758017:C:CA	7:50758017_CA_C	7	50758017	C	CA	0.1024	7.12727e-08	-687.3	127.527	0.978806	rs2529407	14	GRB10	0	intronic	0.664	NA	4	5	1	0
7:50758245:C:T	rs933360	7	50758245	T	C	0.2525	9.10309e-06	-438.552	98.8105	0.749735	rs977791	14	GRB10	0	intronic	0.238	5	1	5	1	0
7:50758386:A:AAT	rs200311946	7	50758386	A	AAT	0.2505	4.60094e-06	-455.165	99.3126	0.757204	rs977791	14	GRB10	0	intronic	11.95	NA	1	5	1	0
7:50759158:G:T	rs977791	7	50759158	T	G	0.2018	7.86659e-09	-736.626	127.595	1	rs977791	14	GRB10	0	intronic	0.537	NA	5	5	1	0
7:50759893:C:T	rs2299153	7	50759893	T	C	0.2495	7.26371e-06	-446.352	99.4833	0.751649	rs977791	14	GRB10	0	intronic	0.453	7	5	5	1	0
7:50760220:A:G	rs6976501	7	50760220	A	G	0.2008	2.53551e-05	-444.023	105.41	0.994103	rs977791	14	GRB10	0	intronic	6.401	5	5	5	1	0
7:50762045:A:T	rs2011899	7	50762045	A	T	0.0994	2.64252e-08	-713.284	128.167	0.989241	rs2529407	14	GRB10	0	intronic	1.036	5	4	5	1	0
7:50762742:A:C	rs2214963	7	50762742	A	C	0.2495	8.50586e-06	-443.551	99.6093	0.751649	rs977791	14	GRB10	0	intronic	2.019	NA	4	5	1	0
7:50763174:A:AG	rs5884163	7	50763174	AG	A	0.0994	6.62609e-08	-698.254	129.245	0.989241	rs2529407	14	GRB10	0	intronic	5.893	NA	2	5	1	0
7:50763624:G:T	rs2190502	7	50763624	G	T	0.2505	1.19958e-05	-436.72	99.7419	0.757204	rs977791	14	GRB10	0	intronic	3.186	NA	4	5	1	1
7:50765738:C:CCT	rs59433110	7	50765738	CCT	C	0.0994	2.99968e-08	-715.874	129.147	0.989241	rs2529407	14	GRB10	0	intronic	9.43	NA	2	5	1	0
7:50766010:A:T	rs2529404	7	50766010	T	A	0.0994	3.92489e-08	-708.794	128.97	0.989241	rs2529407	14	GRB10	0	intronic	0.264	7	4	5	1	0
7:50767072:C:T	rs2190501	7	50767072	C	T	0.0994	4.10009e-08	-706.909	128.808	0.989241	rs2529407	14	GRB10	0	intronic	4.279	NA	4	5	1	0
7:50768153:C:T	rs2329489	7	50768153	T	C	0.2495	1.7284e-05	-429.91	100.022	0.740367	rs977791	14	GRB10	0	intronic	0.056	7	4	5	1	0
7:50769251:A:G	rs4521715	7	50769251	A	G	0.2475	1.97743e-05	-427.107	100.067	0.747914	rs977791	14	GRB10	0	intronic	0.361	7	4	5	1	0
7:50770629:C:T	rs3779072	7	50770629	T	C	0.1461	6.18695e-08	-627.339	115.855	0.610922	rs2529407	14	GRB10	0	intronic	0.573	NA	4	5	1	0
7:50771163:A:G	rs2715102	7	50771163	A	G	0.09841	5.42601e-08	-706.204	129.857	0.97856	rs2529407	14	GRB10	0	intronic	4.871	5	4	5	1	0
7:50771894:C:CA	7:50771894_CA_C	7	50771894	C	CA	0.1471	2.96165e-08	-644.226	116.174	0.60619	rs2529407	14	GRB10	0	intronic	0.833	NA	4	5	1	0
7:50774621:C:T	rs2529400	7	50774621	C	T	0.09841	5.4221e-08	-706.266	129.865	0.97856	rs2529407	14	GRB10	0	intronic	4.085	NA	5	5	1	0
7:50775549:A:G	rs2715105	7	50775549	G	A	0.09841	5.04069e-08	-709.043	130.065	0.97856	rs2529407	14	GRB10	0	intronic	0.591	5	5	5	1	0
7:50776614:A:G	rs2529399	7	50776614	A	G	0.1461	4.98649e-08	-634.196	116.294	0.610922	rs2529407	14	GRB10	0	intronic	0.167	NA	5	5	1	0
7:50777491:C:T	rs2715119	7	50777491	T	C	0.1421	6.06084e-08	-629.645	116.202	0.616184	rs2529407	14	GRB10	0	intronic	0.8	NA	4	5	1	0
7:50777652:G:T	rs2715118	7	50777652	T	G	0.09742	6.01736e-08	-704.023	129.898	0.967858	rs2529407	14	GRB10	0	intronic	1.482	NA	4	5	1	0
7:50780091:C:G	rs4947804	7	50780091	C	G	0.09742	7.12247e-08	-700.172	129.912	0.967858	rs2529407	14	GRB10	0	intronic	2.362	5	5	7	1	0
7:50780230:T:TG	7:50780230_TG_T	7	50780230	T	TG	0.2475	1.55714e-05	-433.117	100.229	0.740643	rs977791	14	GRB10	0	intronic	0.553	NA	2	7	1	0
7:50782211:C:T	rs4947806	7	50782211	C	T	0.2485	2.71309e-05	-419.666	99.9909	0.736895	rs977791	14	GRB10	0	intronic	2.093	7	5	5	1	0
7:50782919:C:G	rs13311390	7	50782919	C	G	0.2495	2.90539e-05	-418.029	99.9713	0.733171	rs977791	14	GRB10	0	intronic	2.968	4	5	5	1	0
7:50783191:A:G	rs7794299	7	50783191	G	A	0.1461	5.11137e-08	-633.807	116.317	0.620549	rs12536500	14	GRB10	0	intronic	1.519	5	4	5	1	0
7:50783509:C:T	rs11765762	7	50783509	T	C	0.2485	2.99679e-05	-417.342	99.9757	0.736895	rs977791	14	GRB10	0	intronic	3.69	6	4	5	1	0
7:50783567:C:G	rs11763072	7	50783567	C	G	0.2485	2.99679e-05	-417.342	99.9757	0.736895	rs977791	14	GRB10	0	intronic	3.788	5	4	5	1	0
7:50783647:A:G	rs11763778	7	50783647	A	G	0.2485	2.99615e-05	-417.335	99.9728	0.736895	rs977791	14	GRB10	0	intronic	0.056	5	4	5	1	0
7:50785133:C:T	rs4947432	7	50785133	C	T	0.09841	9.74001e-08	-690.548	129.486	0.956964	rs2529407	14	GRB10	0	intronic	1.856	3a	5	5	1	0
7:50785147:A:AGT	rs10559456	7	50785147	A	AGT	0.1501	NA	NA	NA	0.626145	rs12536500	14	GRB10	0	intronic	1.352	NA	5	5	1	0
7:50785147:AGT:AGTGT	7:50785147:AGT:AGTGT	7	50785147	AGT	AGTGT	0.04871	NA	NA	NA	0.626145	rs12536500	14	GRB10	0	intronic	NA	NA	5	5	1	0
7:50785448:C:T	rs1978208	7	50785448	T	C	0.1461	5.19147e-08	-630.904	115.843	0.620549	rs12536500	14	GRB10	0	intronic	4.831	NA	5	5	1	0
7:50786050:A:G	rs10265504	7	50786050	G	A	0.2475	2.60789e-05	-419.76	99.8006	0.729392	rs977791	14	GRB10	0	intronic	4.374	4	5	5	1	0
7:50788692:G:GAAAGA	7:50788692_GAAAGA_G	7	50788692	G	GAAAGA	0.0994	2.72853e-07	-665.079	129.327	0.904179	rs2529407	14	GRB10	0	intronic	6.979	NA	5	5	1	0
7:50789189:A:G	rs10216232	7	50789189	G	A	0.0994	3.52476e-07	-659.025	129.366	0.904179	rs2529407	14	GRB10	0	intronic	1.521	4	4	5	1	0
7:50795427:T:TA	7:50795427_TA_T	7	50795427	T	TA	0.1044	4.44472e-06	-625.781	136.324	0.855299	rs2529407	14	GRB10	0	intronic	0.491	NA	4	5	1	0
7:50795911:T:TGG	rs771129025	7	50795911	T	TGG	0.1004	5.15274e-07	-666.464	132.714	0.793926	rs2529407	14	GRB10	0	intronic	1.413	NA	4	5	1	0
7:50796429:A:G	rs6593139	7	50796429	G	A	0.07157	2.85456e-05	-636.078	151.972	0.664788	rs2529407	14	GRB10	0	intronic	1.147	6	4	5	1	0
7:50798133:C:T	rs6593140	7	50798133	T	C	0.0994	5.06387e-07	-650.263	129.403	0.904179	rs2529407	14	GRB10	0	intronic	12.85	2b	4	5	1	0
7:50798691:A:G	rs6593142	7	50798691	G	A	0.0994	3.99064e-07	-656.095	129.39	0.904179	rs2529407	14	GRB10	0	intronic	2.772	4	2	7	1	0
7:50799141:A:C	rs6973119	7	50799141	A	C	0.0994	3.29198e-07	-660.928	129.411	0.904179	rs2529407	14	GRB10	0	intronic	5.172	5	2	5	1	0
7:50800169:C:T	rs2108350	7	50800169	C	T	0.0994	3.23417e-07	-661.322	129.403	0.904179	rs2529407	14	GRB10	0	intronic	1.69	5	4	5	1	0
7:50801330:C:G	rs962508	7	50801330	G	C	0.0994	3.48717e-07	-659.54	129.415	0.904179	rs2529407	14	GRB10	0	intronic	1.359	4	2	5	1	0
7:50802434:A:G	rs6968827	7	50802434	G	A	0.1928	2.7607e-07	-534.957	104.069	0.863408	rs12536500	14	GRB10	0	intronic	6.207	7	4	5	1	0
7:50802570:A:G	rs7780348	7	50802570	A	G	0.1928	2.23168e-07	-538.148	103.884	0.863408	rs12536500	14	GRB10	0	intronic	1.531	7	4	5	1	0
7:50803089:A:G	rs2329490	7	50803089	A	G	0.1928	2.88685e-07	-533.982	104.049	0.863408	rs12536500	14	GRB10	0	intronic	3.648	5	4	5	1	0
7:50803191:A:G	rs2329491	7	50803191	A	G	0.1928	2.83445e-07	-534.324	104.046	0.863408	rs12536500	14	GRB10	0	intronic	0.018	5	4	5	1	0
7:50803581:A:G	rs2329492	7	50803581	A	G	0.0994	2.97271e-07	-663.621	129.45	0.904179	rs2529407	14	GRB10	0	intronic	1.433	6	5	5	1	0
7:50804582:C:T	rs2329494	7	50804582	T	C	0.1928	2.3268e-07	-538.308	104.072	0.863408	rs12536500	14	GRB10	0	intronic	1.349	7	5	5	1	0
7:50805115:G:T	rs4947828	7	50805115	G	T	0.1928	2.3268e-07	-538.308	104.072	0.863408	rs12536500	14	GRB10	0	intronic	0.088	7	5	5	1	0
7:50805419:A:G	rs6593145	7	50805419	G	A	0.1928	2.32195e-07	-537.789	103.963	0.863408	rs12536500	14	GRB10	0	intronic	0.112	7	5	5	1	0
7:50805865:A:C	rs7383871	7	50805865	A	C	0.1928	2.32195e-07	-537.789	103.963	0.863408	rs12536500	14	GRB10	0	intronic	0.086	6	4	5	1	0
7:50806534:A:C	rs2329424	7	50806534	A	C	0.1928	3.08368e-07	-531.972	103.91	0.863408	rs12536500	14	GRB10	0	intronic	3.217	5	5	5	1	0
7:50806754:A:C	rs7782797	7	50806754	A	C	0.1928	2.02492e-07	-539.25	103.734	0.863408	rs12536500	14	GRB10	0	intronic	1.527	4	5	5	1	0
7:50806947:C:G	rs1962390	7	50806947	G	C	0.1928	3.47275e-07	-530.145	104.009	0.863408	rs12536500	14	GRB10	0	intronic	2.803	3a	2	5	1	0
7:50807047:C:T	rs1962391	7	50807047	T	C	0.1928	1.87903e-07	-540.781	103.751	0.863408	rs12536500	14	GRB10	0	intronic	0.83	5	2	5	1	0
7:50808033:C:T	rs12536500	7	50808033	C	T	0.2177	1.64125e-08	-574.249	101.676	1	rs12536500	14	GRB10	0	intronic	7.681	4	1	5	1	0
7:50808087:A:G	rs17134002	7	50808087	G	A	0.1998	2.34858e-07	-538.572	104.158	0.836639	rs12536500	14	GRB10	0	intronic	1.865	4	1	5	1	0
7:50808392:A:ACAT	rs755276502	7	50808392	A	ACAT	0.1918	3.35087e-07	-534.053	104.637	0.869099	rs12536500	14	GRB10	0	intronic	9.774	NA	2	5	1	0
7:50809771:C:T	rs1019000	7	50809771	C	T	0.2684	1.09799e-06	-480.866	98.6524	0.600866	rs12536500	14	GRB10	0	intronic	0.113	6	5	5	1	0
7:50809952:A:ACGCGCACG	rs772136186	7	50809952	A	ACGCGCACG	0.1024	2.43465e-07	-665.628	128.898	0.875652	rs2529407	14	GRB10	0	intronic	2.89	NA	5	5	1	0
7:50810582:C:T	rs1019002	7	50810582	C	T	0.0994	2.21406e-07	-672	129.686	0.904179	rs2529407	14	GRB10	0	intronic	3.298	6	4	5	1	0
7:50811142:C:T	rs3800999	7	50811142	C	T	0.1004	3.83392e-07	-657.396	129.452	0.89405	rs2529407	14	GRB10	0	intronic	3.633	NA	4	5	1	0
7:50812873:C:T	rs1024529	7	50812873	T	C	0.1938	3.26868e-07	-530.889	103.921	0.868123	rs12536500	14	GRB10	0	intronic	0.378	7	4	5	1	0
7:50813956:A:G	rs1024531	7	50813956	A	G	0.2704	3.27854e-06	-457.441	98.2994	0.602289	rs12536500	14	GRB10	0	intronic	2.891	6	2	5	1	0
7:50813970:A:C	rs1024532	7	50813970	A	C	0.1004	3.94009e-07	-656.43	129.394	0.89405	rs2529407	14	GRB10	0	intronic	1.942	6	2	5	1	0
7:50814555:A:C	rs6978627	7	50814555	C	A	0.1004	3.91848e-07	-656.784	129.437	0.89405	rs2529407	14	GRB10	0	intronic	0.812	5	4	5	1	0
7:50814596:C:T	rs6945302	7	50814596	C	T	0.1004	3.91848e-07	-656.784	129.437	0.89405	rs2529407	14	GRB10	0	intronic	2.392	5	4	5	1	0
7:50814754:C:T	rs4947835	7	50814754	C	T	0.1004	2.01439e-07	-675.845	129.986	0.89405	rs2529407	14	GRB10	0	intronic	0.716	7	4	5	1	0
7:50815015:C:T	rs4947836	7	50815015	T	C	0.1004	4.3214e-07	-654.434	129.45	0.89405	rs2529407	14	GRB10	0	intronic	2.901	5	4	5	1	0
7:50815711:C:T	rs4947837	7	50815711	T	C	0.1004	3.76048e-07	-658.259	129.528	0.89405	rs2529407	14	GRB10	0	intronic	0.484	6	4	5	1	0
7:50816831:G:T	rs7803430	7	50816831	T	G	0.1262	NA	NA	NA	0.682676	rs2529407	14	GRB10	0	intronic	0.781	6	4	5	1	0
7:50817372:C:T	rs990358	7	50817372	C	T	0.1004	4.18894e-07	-655.134	129.436	0.89405	rs2529407	14	GRB10	0	intronic	2.316	6	4	5	1	0
7:50817465:C:T	rs4947444	7	50817465	C	T	0.1014	4.18894e-07	-655.134	129.436	0.884102	rs2529407	14	GRB10	0	intronic	12.13	7	4	5	1	0
7:50818546:A:G	rs4947446	7	50818546	A	G	0.1014	4.12801e-07	-655.903	129.517	0.884102	rs2529407	14	GRB10	0	intronic	8.94	4	4	5	1	0
7:50819395:A:T	rs4947842	7	50819395	A	T	0.1014	4.28729e-07	-655.008	129.525	0.884102	rs2529407	14	GRB10	0	intronic	2.318	5	4	5	1	0
7:50823570:C:T	rs757775	7	50823570	C	T	0.1014	5.94949e-07	-646.729	129.499	0.884102	rs2529407	14	GRB10	0	intronic	0.015	5	4	5	1	0
7:50826694:C:CA	rs60514186	7	50826694	CA	C	0.1014	5.16308e-07	-660.416	131.52	0.884102	rs2529407	14	GRB10	0	intronic	1.612	NA	4	5	1	0
7:50826838:C:T	rs10272063	7	50826838	C	T	0.166	7.63629e-07	-561.233	113.481	0.670129	rs12536500	14	GRB10	0	intronic	0.113	7	4	5	1	0
7:50830471:A:G	rs6593171	7	50830471	G	A	0.1014	7.62948e-07	-640.544	129.513	0.884102	rs2529407	14	GRB10	0	intronic	2.978	7	5	5	1	0
7:50835893:C:T	rs4947861	7	50835893	T	C	0.166	7.25718e-07	-562.139	113.436	0.670129	rs12536500	14	GRB10	0	intronic	0.675	7	5	5	1	0
7:50836032:C:T	rs10278363	7	50836032	T	C	0.166	8.81608e-07	-559.493	113.775	0.670129	rs12536500	14	GRB10	0	intronic	2.899	7	5	5	1	0
7:50838458:A:AT	rs11388561	7	50838458	AT	A	0.1064	1.10546e-06	-632.158	129.726	0.836918	rs2529407	14	GRB10	0	intronic	0.205	NA	4	5	1	0
7:50844013:C:T	rs10239980	7	50844013	C	T	0.166	1.56176e-06	-547.249	113.909	0.660259	rs12536500	14	GRB10	0	intronic	0.742	5	5	5	1	0
7:50844630:C:T	rs4947866	7	50844630	C	T	0.1004	1.54472e-06	-625.884	130.218	0.87355	rs2529407	14	GRB10	0	intronic	4.966	5	5	5	1	0
7:50844739:T:TTCTG	rs113329689	7	50844739	TTCTG	T	0.166	9.30771e-07	-561.243	114.378	0.660259	rs12536500	14	GRB10	0	intronic	9.502	NA	5	5	1	0
7:50845313:C:G	rs2051894	7	50845313	G	C	0.166	1.5983e-06	-546.673	113.899	0.660259	rs12536500	14	GRB10	0	intronic	0.125	6	5	5	1	0
7:50848086:A:G	rs7794164	7	50848086	G	A	0.166	1.46985e-06	-548.528	113.888	0.660259	rs12536500	14	GRB10	0	intronic	11.27	5	2	5	1	0
7:50848622:C:G	rs4947873	7	50848622	G	C	0.166	1.43192e-06	-549.072	113.877	0.660259	rs12536500	14	GRB10	0	intronic	6.837	5	1	5	1	0
7:50849576:A:G	rs2301925	7	50849576	G	A	0.167	3.23864e-06	-527.299	113.25	0.664298	rs12536500	14	GRB10	0	intronic	6.011	4	1	1	1	0
7:50849626:A:G	rs2301926	7	50849626	G	A	0.1014	5.12288e-06	-589.027	129.155	0.863783	rs2529407	14	GRB10	0	intronic	10.71	2b	1	1	1	0
7:50849669:G:T	rs2301927	7	50849669	G	T	0.1014	5.12288e-06	-589.027	129.155	0.863783	rs2529407	14	GRB10	0	intronic	6.693	4	1	1	1	0
7:50853801:G:T	rs2051897	7	50853801	G	T	0.165	1.55647e-06	-544.375	113.295	0.656242	rs12536500	14	GRB10	0	intronic	0.259	5	5	5	1	0
7:50854893:A:G	rs4947886	7	50854893	G	A	0.1014	4.52505e-06	-592.196	129.113	0.863783	rs2529407	14	GRB10	0	intronic	0.312	5	4	5	1	0
7:50855620:C:T	rs4947888	7	50855620	T	C	0.167	2.56313e-06	-532.456	113.191	0.664298	rs12536500	14	GRB10	0	intronic	0.244	2b	4	5	1	0
7:50855847:A:G	rs6593182	7	50855847	A	G	0.167	2.56313e-06	-532.456	113.191	0.664298	rs12536500	14	GRB10	0	intronic	1.042	5	4	5	1	0
7:50856640:C:T	rs4947890	7	50856640	T	C	0.1014	4.74324e-06	-590.902	129.109	0.863783	rs2529407	14	GRB10	0	intronic	0.062	4	4	5	1	0
7:50856792:A:G	rs7791286	7	50856792	A	G	0.175	8.33746e-07	-564.716	114.582	0.674483	rs977791	14	GRB10	0	intronic	6.144	5	4	5	1	0
7:50858150:C:T	rs4947891	7	50858150	T	C	0.1014	4.45844e-06	-592.775	129.152	0.863783	rs2529407	14	GRB10	0	intronic	12.4	5	1	14	1	0
7:50864835:A:C	rs7783329	7	50864835	A	C	0.1014	7.74137e-06	-576.258	128.828	0.863783	rs2529407	14	GRB10	3675	intergenic	0.033	7	5	14	1	0
7:50866921:A:G	rs12718928	7	50866921	G	A	0.167	4.99798e-06	-515.585	112.923	0.664298	rs12536500	14	GRB10	5761	intergenic	0.7	7	5	14	1	0
7:50870148:C:G	rs12665949	7	50870148	C	G	0.169	4.6234e-06	-515.848	112.578	0.644022	rs12536500	14	GRB10	8988	intergenic	1.118	7	5	15	1	0
7:50873392:A:G	rs1548609	7	50873392	A	G	0.1034	8.35384e-06	-572.263	128.403	0.846429	rs2529407	14	GRB10	12232	intergenic	0.946	2a	5	15	0	0
7:50873730:A:T	rs7808929	7	50873730	T	A	0.171	6.09932e-06	-508.32	112.365	0.63295	rs12536500	14	GRB10	12570	intergenic	1.783	3a	1	15	0	0
7:50875217:G:GT	rs35593629	7	50875217	GT	G	0.172	5.31779e-06	-515.03	113.124	0.627495	rs12536500	14	GRB10	14057	intergenic	1.078	NA	5	15	0	0
7:50875448:C:T	rs7783789	7	50875448	C	T	0.171	5.30847e-06	-511.596	112.361	0.63295	rs12536500	14	GRB10	14288	intergenic	0.378	5	5	15	0	0
7:50876001:C:T	rs7788180	7	50876001	C	T	0.1034	6.38171e-06	-579.637	128.402	0.846429	rs2529407	14	GRB10	14841	intergenic	3.133	5	5	15	0	0
7:50877915:C:T	rs2051893	7	50877915	C	T	0.168	5.06161e-06	-515.389	112.946	0.62946	rs12536500	14	GRB10	16755	intergenic	0.214	5	5	15	0	0
7:50878598:C:G	rs7809357	7	50878598	C	G	0.172	5.22811e-06	-512.787	112.543	0.63699	rs12536500	14	GRB10	17438	intergenic	0.951	2b	5	15	0	0
7:50878601:C:G	rs7809362	7	50878601	C	G	0.172	4.6006e-06	-515.764	112.534	0.63699	rs12536500	14	GRB10	17441	intergenic	0.72	4	5	15	0	0
7:50879079:A:G	rs7799091	7	50879079	G	A	0.16	9.05372e-06	-526.27	118.543	0.650099	rs977791	14	GRB10	17919	intergenic	0.877	5	5	15	0	0
7:50882081:C:T	rs9642563	7	50882081	C	T	0.09443	2.52797e-05	-590.349	140.124	0.728946	rs2529407	14	GRB10	20921	intergenic	10.71	5	5	15	0	0
7:98891438:A:G	rs9969217	7	98891438	G	A	0.09841	1.10725e-06	767.454	157.501	0.646206	rs28820905	15	MYH16	0	ncRNA_intronic	6.225	4	5	15	1	0
7:98893735:A:C	rs9969386	7	98893735	A	C	0.1054	9.14306e-07	769.268	156.661	0.708459	rs28820905	15	MYH16	0	ncRNA_intronic	7.297	7	5	15	1	0
7:98895250:C:T	rs733991	7	98895250	C	T	0.1133	2.59275e-07	755.798	146.694	0.778063	rs28820905	15	MYH16	0	ncRNA_intronic	3.495	NA	5	15	1	0
7:98896068:C:T	rs112471275	7	98896068	T	C	0.1143	3.01564e-07	752.397	146.844	0.784966	rs28820905	15	MYH16	0	ncRNA_intronic	1.263	7	5	15	1	0
7:98896390:C:CT	rs530439879	7	98896390	C	CT	0.1133	4.56142e-05	646.45	158.532	0.778063	rs28820905	15	MYH16	0	ncRNA_intronic	2.201	NA	5	15	1	0
7:98898149:A:G	rs6957987	7	98898149	A	G	0.1143	3.28336e-07	750.184	146.873	0.784966	rs28820905	15	MYH16	0	ncRNA_intronic	0.318	5	5	15	1	0
7:98898358:A:G	rs6958704	7	98898358	G	A	0.1143	2.70175e-07	755.877	146.93	0.784966	rs28820905	15	MYH16	0	ncRNA_intronic	0.284	7	5	15	1	0
7:98898767:C:T	rs10267346	7	98898767	T	C	0.1342	6.96793e-09	778.451	134.364	0.930402	rs28820905	15	MYH16	0	ncRNA_intronic	1.008	7	5	15	1	0
7:98899404:C:T	rs12113440	7	98899404	T	C	0.1143	3.50481e-07	748.802	146.958	0.784966	rs28820905	15	MYH16	0	ncRNA_exonic	6.821	3a	5	15	1	0
7:98899500:A:G	rs12112936	7	98899500	G	A	0.1143	3.06939e-07	752.483	146.957	0.784966	rs28820905	15	MYH16	0	ncRNA_intronic	3.728	5	5	15	1	0
7:98900165:A:G	rs9768020	7	98900165	A	G	0.1342	6.26404e-09	781.083	134.404	0.930402	rs28820905	15	MYH16	0	ncRNA_intronic	2.514	7	5	15	1	0
7:98900853:A:G	rs6973408	7	98900853	A	G	0.1143	3.23359e-07	751.294	147.007	0.784966	rs28820905	15	MYH16	0	ncRNA_intronic	0.947	5	5	15	1	0
7:98901894:A:C	rs73395508	7	98901894	A	C	0.09245	1.35703e-07	828.09	157.061	0.654328	rs28820905	15	MYH16	0	ncRNA_intronic	6.609	5	5	15	1	0
7:98904300:C:G	rs11771702	7	98904300	C	G	0.1143	2.70779e-07	756.86	147.133	0.784966	rs28820905	15	MYH16	0	ncRNA_exonic	14.26	5	5	15	1	0
7:98904440:C:T	rs68164591	7	98904440	C	T	0.09245	1.1658e-07	832.438	157.057	0.654328	rs28820905	15	MYH16	0	ncRNA_exonic	2.283	5	5	15	1	0
7:98907396:C:T	rs17161662	7	98907396	C	T	0.09543	1.52115e-07	821.352	156.407	0.673271	rs28820905	15	MYH16	0	ncRNA_intronic	2.749	5	5	15	1	0
7:98908497:A:G	rs12538893	7	98908497	G	A	0.09245	1.45054e-07	822.56	156.376	0.654328	rs28820905	15	MYH16	0	ncRNA_exonic	6.176	6	5	15	1	0
7:98908663:A:G	rs17161669	7	98908663	G	A	0.09245	1.14876e-07	832.226	156.937	0.654328	rs28820905	15	MYH16	0	ncRNA_exonic	11.78	6	5	15	1	0
7:98909815:A:G	rs6955401	7	98909815	A	G	0.1143	3.22989e-07	751.472	147.036	0.784966	rs28820905	15	MYH16	1061	intergenic	1.982	7	5	15	1	0
7:98910088:T:TA	rs151216984	7	98910088	T	TA	0.09245	1.35893e-07	827.966	157.046	0.654328	rs28820905	15	MYH16	1334	intergenic	4.967	NA	5	15	1	0
7:98911912:C:T	rs59131705	7	98911912	T	C	0.09443	2.61503e-07	804.132	156.124	0.667013	rs28820905	15	MYH16	3158	intergenic	4.513	6	5	15	1	0
7:98912197:A:AG	rs35008974	7	98912197	A	AG	0.1342	2.45452e-09	802.154	134.443	0.930402	rs28820905	15	MYH16	3443	intergenic	8.531	NA	5	15	1	0
7:98912909:C:G	rs111733612	7	98912909	G	C	0.1143	1.25914e-06	730.39	150.682	0.784966	rs28820905	15	MYH16	4155	intergenic	0.866	6	5	15	1	0
7:98921600:C:G	rs6953476	7	98921600	G	C	0.1412	2.1741e-10	843.676	132.842	1	rs28820905	15	ARPC1A	1920	intergenic	0.198	7	5	15	1	0
7:98922090:A:G	rs10274407	7	98922090	A	G	0.1412	2.02182e-10	845.193	132.847	1	rs28820905	15	ARPC1A	1430	intergenic	0.886	6	1	15	1	0
7:98922422:C:T	rs10953287	7	98922422	T	C	0.1412	3.23968e-10	835.548	132.853	1	rs28820905	15	ARPC1A	1098	intergenic	3.346	7	1	15	1	0
7:98922782:A:AAAAGAAAAAG	rs112850946	7	98922782	A	AAAAGAAAAAG	0.1412	2.26109e-07	740.893	143.088	1	rs28820905	15	ARPC1A	738	upstream	3.884	NA	1	2	1	0
7:98925100:A:AT	rs112492087	7	98925100	A	AT	0.1372	NA	NA	NA	0.80474	rs28820905	15	ARPC1A	0	intronic	6.331	NA	1	7	1	0
7:98925947:A:G	rs6975099	7	98925947	A	G	0.1412	2.93395e-10	837.663	132.864	1	rs28820905	15	ARPC1A	0	intronic	0.375	6	3	7	1	0
7:98930537:T:TG	7:98930537_TG_T	7	98930537	TG	T	0.08449	9.7374e-06	726.524	164.231	0.60492	rs28820905	15	ARPC1A	0	intronic	0.731	NA	4	5	1	0
7:98930539:A:T	rs56236139	7	98930539	A	T	0.08449	NA	NA	NA	0.60492	rs28820905	15	ARPC1A	0	intronic	1.887	6	4	5	1	0
7:98933552:C:T	rs12531466	7	98933552	T	C	0.1412	2.41407e-10	841.451	132.829	1	rs28820905	15	ARPC1A	0	intronic	0.517	6	4	4	1	0
7:98933918:G:T	rs10272998	7	98933918	G	T	0.1412	2.22434e-10	842.99	132.808	1	rs28820905	15	ARPC1A	0	intronic	6.68	6	4	4	1	0
7:98937771:T:TTTTGTTTG	7:98937771:T:TTTTGTTTG	7	98937771	TTTTGTTTG	T	0.03579	NA	NA	NA	0.691322	rs28820905	15	ARPC1A	0	intronic	2.058	NA	4	4	1	0
7:98937771:TTTTG:TTTTGTTTG	7:98937771:TTTTG:TTTTGTTTG	7	98937771	TTTTGTTTG	TTTTG	0.1093	NA	NA	NA	0.691322	rs28820905	15	ARPC1A	0	NA	NA	NA	4	4	1	0
7:98943307:C:G	rs6972337	7	98943307	G	C	0.1412	1.5884e-10	849.537	132.758	1	rs28820905	15	ARPC1A	0	intronic	2.501	7	4	4	1	0
7:98945908:A:G	rs3801288	7	98945908	A	G	0.1412	1.49025e-10	850.72	132.74	1	rs28820905	15	ARPC1A	0	intronic	3.669	6	4	4	1	0
7:98948254:C:CTTTTTTTTTTTTTTTTTT	7:98948254_CTTTTTTTTTTTTTTTTTT_C	7	98948254	CTTTTTTTTTTTTTTTTTT	C	0.166	1.13502e-07	683.816	128.896	0.698929	rs28820905	15	ARPC1A	0	intronic	8.998	NA	4	4	1	0
7:98948904:C:T	rs10232076	7	98948904	C	T	0.08449	8.23581e-06	727.653	163.157	0.60492	rs28820905	15	ARPC1A	0	intronic	0.339	6	4	4	1	1
7:98950906:G:T	rs112296818	7	98950906	G	T	0.1412	1.06662e-10	857.069	132.678	1	rs28820905	15	ARPC1A	0	intronic	0.118	6	4	4	1	0
7:98951999:G:T	rs9641253	7	98951999	T	G	0.1412	9.15854e-11	859.855	132.635	1	rs28820905	15	ARPC1A	0	intronic	1.581	6	4	4	1	0
7:98955804:C:T	rs2286162	7	98955804	T	C	0.1412	8.85563e-11	860.618	132.649	1	rs28820905	15	ARPC1A	0	intronic	2.412	NA	4	4	1	0
7:98963155:C:T	rs10225529	7	98963155	T	C	0.1213	5.60006e-09	846.536	145.198	0.850415	rs28820905	15	ARPC1A	0	intronic	1.278	4	4	4	1	0
7:98964706:A:T	rs17161695	7	98964706	T	A	0.1203	5.8235e-08	800.108	147.466	0.842974	rs28820905	15	ARPC1A	0	intronic	5.137	5	4	4	1	0
7:98965658:A:G	rs28820905	7	98965658	A	G	0.1412	6.76962e-11	868.736	133.071	1	rs28820905	15	ARPC1A	0	intronic	0.107	6	4	5	1	0
7:98969674:A:AT	rs35496524	7	98969674	AT	A	0.1571	NA	NA	NA	0.827884	rs28820905	15	ARPC1A	0	intronic	0.71	NA	5	5	1	0
7:98970124:C:G	rs10255399	7	98970124	G	C	0.1392	1.14371e-10	858.662	133.142	0.96894	rs28820905	15	ARPC1A	0	intronic	0.782	4	1	5	1	0
7:98970214:G:T	rs10270917	7	98970214	T	G	0.1392	1.14371e-10	858.662	133.142	0.96894	rs28820905	15	ARPC1A	0	intronic	2.038	1f	1	5	1	0
7:98970675:C:T	rs10258757	7	98970675	C	T	0.1392	8.9246e-11	862.22	132.92	0.96894	rs28820905	15	ARPC1A	0	intronic	1.592	1f	2	5	1	0
7:98971662:G:GCT	7:98971662_GCT_G	7	98971662	GCT	G	0.1392	2.88224e-10	844.095	133.826	0.96894	rs28820905	15	ARPC1A	0	intronic	5.259	NA	1	2	1	0
7:98973196:G:GC	rs34130672	7	98973196	G	GC	0.1392	2.02575e-10	853.096	134.095	0.96894	rs28820905	15	ARPC1A:ARPC1B	00:00:00	intronic	3.329	NA	1	1	1	0
7:98974588:A:G	rs6955490	7	98974588	G	A	0.1193	2.67654e-08	807.796	145.207	0.821139	rs28820905	15	ARPC1A:ARPC1B	00:00:00	intronic	1.535	1f	2	5	1	0
7:98974939:C:T	rs2107922	7	98974939	T	C	0.1362	8.20937e-10	829.475	135.026	0.94569	rs28820905	15	ARPC1A:ARPC1B	00:00:00	intronic	0.691	NA	1	5	1	0
7:98976430:C:T	rs10277149	7	98976430	T	C	0.1193	1.15751e-08	831.807	145.735	0.821139	rs28820905	15	ARPC1A:ARPC1B	00:00:00	intronic	3.034	7	4	5	1	0
7:98977187:A:G	rs11762273	7	98977187	A	G	0.1382	2.5544e-10	842.275	133.143	0.961257	rs28820905	15	ARPC1A:ARPC1B	00:00:00	intronic	9.365	1f	1	2	1	0
7:98977515:A:G	rs10236149	7	98977515	A	G	0.1382	1.81047e-10	850.172	133.274	0.961257	rs28820905	15	ARPC1A:ARPC1B	00:00:00	intronic	2.2	5	2	2	1	0
7:98978755:A:G	rs4729532	7	98978755	A	G	0.1213	4.32042e-08	799.077	145.848	0.790525	rs28820905	15	ARPC1A:ARPC1B	00:00:00	intronic	6.148	1f	1	7	1	0
7:98978960:C:G	rs10270459	7	98978960	C	G	0.1382	5.36659e-10	828.228	133.364	0.961257	rs28820905	15	ARPC1A:ARPC1B	00:00:00	intronic	4.442	4	1	6	1	0
7:98980659:G:T	rs11973460	7	98980659	T	G	0.1372	2.48497e-10	844.748	133.444	0.953614	rs28820905	15	ARPC1A:ARPC1B	00:00:00	intronic	3.219	7	4	5	1	0
7:98980879:A:G	rs10249167	7	98980879	A	G	0.1372	2.85128e-10	840.931	133.289	0.953614	rs28820905	15	ARPC1A:ARPC1B	00:00:00	intronic	3.38	7	4	5	1	0
7:98981233:A:G	rs10155966	7	98981233	A	G	0.1372	2.61695e-10	843.668	133.442	0.953614	rs28820905	15	ARPC1A:ARPC1B	00:00:00	intronic	1.563	1f	3	5	1	0
7:98985396:A:G	rs2404323	7	98985396	A	G	0.1362	5.93277e-10	837.973	135.277	0.946011	rs28820905	15	ARPC1A:ARPC1B	00:00:00	intronic	0.732	6	4	4	1	0
7:98991181:C:T	rs11978089	7	98991181	T	C	0.1173	1.10872e-08	834.261	145.977	0.807181	rs28820905	15	ARPC1B:PDAP1	00:00:00	intronic	7.497	4	1	2	1	0
7:98991944:C:T	rs10243678	7	98991944	C	T	0.1362	2.05468e-10	849.347	133.552	0.946011	rs28820905	15	ARPC1B:PDAP1	00:00:00	intronic	0.565	1f	3	4	1	0
7:98998471:C:T	rs2072181	7	98998471	T	C	0.1352	1.56775e-10	856.884	133.864	0.938446	rs28820905	15	PDAP1	0	intronic	3.203	NA	3	4	1	0
7:99005506:C:T	rs10279308	7	99005506	C	T	0.1173	1.30504e-08	832.146	146.319	0.807181	rs28820905	15	PDAP1	0	intronic	4.069	1f	1	2	1	0
7:99008415:A:C	rs6943920	7	99008415	C	A	0.1362	1.89095e-10	853.378	133.917	0.946011	rs28820905	15	BUD31	0	intronic	3.242	5	3	4	1	0
7:99014984:C:T	rs2003499	7	99014984	T	C	0.1163	2.34331e-08	816.775	146.212	0.800254	rs28820905	15	BUD31:PTCD1	00:00:00	UTR3	4.903	1f	4	4	1	0
7:99016683:C:G	rs28495024	7	99016683	G	C	0.1362	1.758e-10	855.064	133.946	0.946011	rs28820905	15	BUD31:PTCD1	00:00:00	UTR3	2.363	5	3	4	1	0
7:99020806:A:G	rs917154	7	99020806	A	G	0.168	8.90195e-10	749.767	122.308	0.86494	7:99178509_CCCTT_C	15	PTCD1:ATP5J2-PTCD1	00:00:00	intronic	1.494	NA	4	4	1	0
7:99023246:C:G	rs28457808	7	99023246	C	G	0.1779	2.86378e-09	711.529	119.761	0.798505	7:99178509_CCCTT_C	15	PTCD1:ATP5J2-PTCD1	00:00:00	intronic	0.05	5	4	4	1	0
7:99023461:A:G	rs2404324	7	99023461	A	G	0.167	1.54833e-09	737.129	122.013	0.871178	7:99178509_CCCTT_C	15	PTCD1:ATP5J2-PTCD1	00:00:00	intronic	1.496	6	4	4	1	0
7:99023832:C:CCTCT	rs563925993	7	99023832	C	CCTCT	0.168	2.02451e-09	735.395	122.607	0.878071	7:99178509_CCCTT_C	15	PTCD1:ATP5J2-PTCD1	00:00:00	intronic	NA	NA	4	5	1	0
7:99024062:A:G	rs151031260	7	99024062	A	G	0.167	2.83045e-09	726.904	122.309	0.871178	7:99178509_CCCTT_C	15	PTCD1:ATP5J2-PTCD1	00:00:00	intronic	2.639	7	4	5	1	0
7:99024600:C:T	rs185451136	7	99024600	T	C	0.167	2.03019e-09	734.69	122.5	0.871178	7:99178509_CCCTT_C	15	PTCD1:ATP5J2-PTCD1	00:00:00	intronic	3.484	7	4	5	1	0
7:99024636:C:T	rs190256229	7	99024636	C	T	0.1034	8.30886e-05	618.26	157.081	0.602784	7:99178509_CCCTT_C	15	PTCD1:ATP5J2-PTCD1	00:00:00	intronic	2.345	6	4	5	1	1
7:99024741:C:T	rs374986130	7	99024741	C	T	0.1243	1.96662e-06	690.861	145.203	0.641151	7:99178509_CCCTT_C	15	PTCD1:ATP5J2-PTCD1	00:00:00	intronic	1.97	7	4	5	1	0
7:99024766:C:T	rs368703876	7	99024766	C	T	0.1282	4.68396e-06	650.481	142.044	0.693004	7:99178509_CCCTT_C	15	PTCD1:ATP5J2-PTCD1	00:00:00	intronic	2.234	6	4	5	1	0
7:99024900:C:T	rs72494444	7	99024900	C	T	0.1332	4.31538e-07	700.987	138.651	0.673546	7:99178509_CCCTT_C	15	PTCD1:ATP5J2-PTCD1	00:00:00	intronic	0.355	7	4	5	1	0
7:99025490:C:G	rs28566086	7	99025490	G	C	0.1332	3.12805e-07	709.587	138.676	0.673546	7:99178509_CCCTT_C	15	PTCD1:ATP5J2-PTCD1	00:00:00	intronic	0.512	6	4	5	1	0
7:99025591:A:G	rs11972285	7	99025591	A	G	0.166	2.63209e-09	728.157	122.275	0.877479	7:99178509_CCCTT_C	15	PTCD1:ATP5J2-PTCD1	00:00:00	intronic	1.433	5	4	5	1	0
7:99025607:C:G	rs11979174	7	99025607	G	C	0.162	1.56103e-07	685.053	130.569	0.863396	7:99178509_CCCTT_C	15	PTCD1:ATP5J2-PTCD1	00:00:00	intronic	0.622	5	4	5	1	0
7:99026493:A:G	rs10271049	7	99026493	A	G	0.166	1.63698e-09	735.813	121.977	0.877479	7:99178509_CCCTT_C	15	PTCD1:ATP5J2-PTCD1	00:00:00	intronic	3.085	1f	4	4	1	0
7:99027044:C:T	rs2240384	7	99027044	T	C	0.166	2.22564e-09	729.618	121.959	0.877479	7:99178509_CCCTT_C	15	PTCD1:ATP5J2-PTCD1	00:00:00	intronic	4.557	NA	3	4	1	0
7:99029277:C:T	rs7794682	7	99029277	C	T	0.168	2.39768e-09	728.295	121.986	0.878071	7:99178509_CCCTT_C	15	PTCD1:ATP5J2-PTCD1	00:00:00	intronic	1.871	4	4	4	1	0
7:99029384:A:G	rs7794705	7	99029384	A	G	0.167	1.73978e-09	735.158	122.068	0.884371	7:99178509_CCCTT_C	15	PTCD1:ATP5J2-PTCD1	00:00:00	intronic	3.063	5	4	4	1	0
7:99030228:C:T	rs12538826	7	99030228	T	C	0.1362	3.97866e-07	701.89	138.406	0.666234	7:99178509_CCCTT_C	15	PTCD1:ATP5J2-PTCD1	00:00:00	intronic	4.36	4	3	4	1	0
7:99030782:A:T	rs35183025	7	99030782	A	T	0.1044	6.30757e-05	626.639	156.596	0.608159	7:99178509_CCCTT_C	15	PTCD1:ATP5J2-PTCD1	00:00:00	intronic	4.299	4	4	4	1	1
7:99032593:G:T	rs11555142	7	99032593	G	T	0.1054	8.09667e-05	617.298	156.59	0.600244	7:99178509_CCCTT_C	15	PTCD1:ATP5J2-PTCD1	00:00:00	exonic	13.36	NA	1	4	1	1
7:99034055:A:G	rs58964157	7	99034055	G	A	0.1044	3.93892e-05	642.991	156.38	0.608159	7:99178509_CCCTT_C	15	PTCD1:ATP5J2-PTCD1	00:00:00	intronic	0.477	5	4	5	1	1
7:99035211:A:C	rs6955891	7	99035211	C	A	0.1044	6.26319e-05	626.891	156.593	0.608159	7:99178509_CCCTT_C	15	PTCD1:ATP5J2-PTCD1	00:00:00	intronic	1.487	7	1	5	1	1
7:99044432:A:G	rs13311457	7	99044432	A	G	0.167	1.47234e-09	740.128	122.345	0.884371	7:99178509_CCCTT_C	15	PTCD1:ATP5J2-PTCD1:CPSF4	00:00:00	intronic	0.676	6	4	4	1	0
7:99046617:A:G	rs45618033	7	99046617	G	A	0.1044	6.16949e-05	627.351	156.569	0.608159	7:99178509_CCCTT_C	15	PTCD1:ATP5J2-PTCD1:CPSF4:ATP5J2	0:0:0:0	UTR3	0.215	5	3	4	1	1
7:99047978:C:T	rs883403	7	99047978	T	C	0.165	1.07707e-09	744.663	122.081	0.897165	7:99178509_CCCTT_C	15	PTCD1:ATP5J2-PTCD1:CPSF4:ATP5J2	0:0:0:0	exonic	12.51	5	4	4	1	0
7:99048432:C:T	rs2280600	7	99048432	T	C	0.165	8.76948e-10	749.374	122.196	0.897165	7:99178509_CCCTT_C	15	PTCD1:ATP5J2-PTCD1:CPSF4:ATP5J2	0:0:0:0	intronic	4.25	1f	4	4	1	0
7:99049403:A:G	rs13227795	7	99049403	A	G	0.167	1.30339e-09	740.858	122.07	0.884371	7:99178509_CCCTT_C	15	PTCD1:ATP5J2-PTCD1:CPSF4:ATP5J2	0:0:0:0	intronic	1.703	5	4	4	1	0
7:99053314:C:G	rs13243267	7	99053314	G	C	0.1044	5.79886e-05	629.688	156.58	0.608159	7:99178509_CCCTT_C	15	PTCD1:ATP5J2-PTCD1:CPSF4:ATP5J2	0:0:0:0	intronic	1.106	5	4	4	1	1
7:99054289:G:T	rs1043466	7	99054289	T	G	0.167	1.80553e-09	733.435	121.904	0.884371	7:99178509_CCCTT_C	15	PTCD1:ATP5J2-PTCD1:CPSF4:ATP5J2	0:0:0:0	UTR3	13.23	1d	3	4	1	0
7:99056099:C:T	rs2280601	7	99056099	T	C	0.167	1.88549e-09	732.62	121.911	0.884371	7:99178509_CCCTT_C	15	PTCD1:ATP5J2-PTCD1:ATP5J2	00:00:00	intronic	2.457	1d	4	4	1	0
7:99060603:A:G	rs1980307	7	99060603	A	G	0.165	1.11934e-09	743.808	122.064	0.897165	7:99178509_CCCTT_C	15	PTCD1:ATP5J2-PTCD1:ATP5J2	00:00:00	intronic	3.772	6	3	4	1	0
7:99064466:A:G	rs13240600	7	99064466	A	G	0.167	1.14618e-09	742.679	121.955	0.884371	7:99178509_CCCTT_C	15	ATP5J2	511	upstream	0.203	7	1	5	1	0
7:99070884:A:T	rs10808111	7	99070884	T	A	0.1044	4.31195e-05	640.564	156.587	0.608159	7:99178509_CCCTT_C	15	ZNF789	0	intronic	1.757	4	1	1	1	1
7:99071478:A:G	rs13437771	7	99071478	A	G	0.165	7.96954e-10	750.715	122.112	0.897165	7:99178509_CCCTT_C	15	ZNF789	0	intronic	4.01	6	1	7	1	0
7:99075130:C:CT	rs35102403	7	99075130	C	CT	0.165	4.64137e-10	759.883	121.911	0.897165	7:99178509_CCCTT_C	15	ZNF789	0	intronic	1.25	NA	4	5	1	0
7:99075831:C:T	rs10235235	7	99075831	T	C	0.1044	2.12284e-05	665.443	156.489	0.608159	7:99178509_CCCTT_C	15	ZNF789	0	intronic	3.68	5	2	4	1	1
7:99080244:A:G	rs10244158	7	99080244	A	G	0.167	7.37048e-10	751.129	121.933	0.884371	7:99178509_CCCTT_C	15	ZNF789	0	intronic	2.361	7	4	5	1	0
7:99081730:A:G	rs6962772	7	99081730	A	G	0.165	7.83069e-10	750.433	122.011	0.897165	7:99178509_CCCTT_C	15	ZNF789	0	exonic	12.76	5	4	4	1	0
7:99089382:G:GAGAA	rs540866996	7	99089382	G	GAGAA	0.164	8.88814e-10	754.696	123.106	0.889442	7:99178509_CCCTT_C	15	ZNF789:ZNF394	00:00:00	intronic	0.973	NA	4	5	1	0
7:99095584:T:TGTACTGC	rs111752256	7	99095584	T	TGTACTGC	0.167	1.43458e-09	740.3	122.289	0.884371	7:99178509_CCCTT_C	15	ZNF789:ZNF394	00:00:00	intronic	1.756	NA	1	3	1	0
7:99098524:T:TG	rs35727692	7	99098524	T	TG	0.161	6.91688e-10	762.382	123.558	0.869832	7:99178509_CCCTT_C	15	ZNF789	0	intronic	12.68	NA	1	1	1	0
7:99102777:C:G	rs2272168	7	99102777	G	C	0.163	9.8334e-10	756.075	123.657	0.857027	7:99178509_CCCTT_C	15	ZKSCAN5	0	UTR5	15.2	4	1	1	1	0
7:99107727:A:C	rs3901286	7	99107727	C	A	0.163	1.12694e-09	753.586	123.691	0.857027	7:99178509_CCCTT_C	15	ZKSCAN5	0	intronic	0.7	NA	4	5	1	0
7:99117075:A:G	rs11766423	7	99117075	A	G	0.1044	3.16379e-05	651.905	156.63	0.608159	7:99178509_CCCTT_C	15	ZKSCAN5	0	intronic	3.18	6	4	4	1	1
7:99118077:A:AT	rs543294537	7	99118077	A	AT	0.166	6.53696e-10	759.115	122.85	0.849107	7:99178509_CCCTT_C	15	ZKSCAN5	0	intronic	3.144	NA	4	4	1	0
7:99119110:A:G	rs7804551	7	99119110	A	G	0.163	4.88853e-10	760.079	122.102	0.88256	7:99178509_CCCTT_C	15	ZKSCAN5	0	intronic	0.159	6	4	5	1	0
7:99121950:A:G	rs10271582	7	99121950	A	G	0.163	5.45437e-10	758.438	122.176	0.88256	7:99178509_CCCTT_C	15	ZKSCAN5	0	intronic	3.757	6	4	5	1	0
7:99122437:A:G	rs11976018	7	99122437	G	A	0.165	1.06171e-09	745.594	122.188	0.869648	7:99178509_CCCTT_C	15	ZKSCAN5	0	intronic	7.801	6	4	5	1	0
7:99126640:C:T	rs3843540	7	99126640	T	C	0.1551	2.63937e-09	740.188	124.305	0.95076	7:99178509_CCCTT_C	15	ZKSCAN5	0	intronic	1.127	6	4	8	1	0
7:99130875:A:G	rs3137	7	99130875	G	A	0.163	5.08668e-10	759.612	122.149	0.88256	7:99178509_CCCTT_C	15	ZKSCAN5	0	UTR3	3.145	NA	4	8	1	0
7:99134799:C:CA	rs540902725	7	99134799	CA	C	0.1829	NA	NA	NA	0.651739	7:99178509_CCCTT_C	15	ZKSCAN5	2475	intergenic	1.203	NA	5	15	1	0
7:99145845:C:T	rs10238965	7	99145845	C	T	0.165	4.18948e-10	765.77	122.54	0.897165	7:99178509_CCCTT_C	15	FAM200A	0	exonic	3.659	1f	4	4	1	0
7:99154442:C:T	rs10253937	7	99154442	C	T	0.167	6.85804e-10	755.702	122.448	0.884371	7:99178509_CCCTT_C	15	FAM200A	0	intronic	2.207	6	4	5	1	0
7:99156446:G:T	rs6947941	7	99156446	G	T	0.1044	3.35936e-05	651.6	157.075	0.608159	7:99178509_CCCTT_C	15	ZNF655:GS1-259H13.10	00:00:00	UTR5	9.939	3a	1	1	1	1
7:99156506:A:G	rs6947974	7	99156506	G	A	0.1044	2.07867e-05	667.755	156.859	0.608159	7:99178509_CCCTT_C	15	ZNF655:GS1-259H13.10	00:00:00	UTR5	7.418	4	1	1	1	1
7:99156520:C:T	rs6947826	7	99156520	C	T	0.1044	2.27213e-05	664.596	156.853	0.608159	7:99178509_CCCTT_C	15	ZNF655:GS1-259H13.10	00:00:00	UTR5	10.16	3a	1	1	1	0
7:99156934:C:T	rs17161761	7	99156934	C	T	0.1044	3.53907e-05	649.788	157.091	0.608159	7:99178509_CCCTT_C	15	ZNF655:GS1-259H13.10	00:00:00	intronic	1.465	4	1	1	1	1
7:99162687:C:T	rs10265385	7	99162687	C	T	0.1243	3.68231e-07	718.776	141.325	0.735899	7:99178509_CCCTT_C	15	ZNF655:GS1-259H13.10	00:00:00	intronic	2.479	7	4	4	1	0
7:99163950:C:T	rs11981478	7	99163950	C	T	0.1044	7.955e-05	622.958	157.856	0.608159	7:99178509_CCCTT_C	15	ZNF655:GS1-259H13.10	00:00:00	intronic	3.161	5	4	4	1	1
7:99163951:A:G	rs11974702	7	99163951	A	G	0.1044	4.47999e-05	643.765	157.712	0.608159	7:99178509_CCCTT_C	15	ZNF655:GS1-259H13.10	00:00:00	intronic	2.998	5	4	4	1	1
7:99166544:A:G	rs36104094	7	99166544	A	G	0.1044	2.39873e-05	662.779	156.875	0.608159	7:99178509_CCCTT_C	15	ZNF655:GS1-259H13.10	00:00:00	intronic	9.255	6	4	4	1	0
7:99171449:C:T	rs952319	7	99171449	C	T	0.1412	1.09691e-07	682.853	128.565	0.856932	7:99178509_CCCTT_C	15	ZNF655:GS1-259H13.10	00:00:00	UTR3	0.789	1f	4	5	1	0
7:99178509:C:CCCTT	7:99178509_CCCTT_C	7	99178509	CCCTT	C	0.162	6.29193e-10	747.022	120.775	1	7:99178509_CCCTT_C	15	GS1-259H13.10	0	intronic	1.824	NA	1	2	1	0
7:99180570:A:AG	7:99180570_AG_A	7	99180570	AG	A	0.1044	8.51397e-06	700.141	157.239	0.608159	7:99178509_CCCTT_C	15	GS1-259H13.10	0	intronic	0.016	NA	13	15	1	1
7:99181096:A:G	rs11772470	7	99181096	G	A	0.1561	1.61453e-09	752.097	124.63	0.957748	7:99178509_CCCTT_C	15	GS1-259H13.10	0	intronic	2.476	7	13	15	1	0
7:99181839:A:G	rs6961634	7	99181839	G	A	0.1561	1.61456e-09	747.71	123.904	0.957748	7:99178509_CCCTT_C	15	GS1-259H13.10	0	intronic	0.913	6	13	15	1	0
7:99183531:C:T	rs28862110	7	99183531	T	C	0.1044	2.14081e-05	667.106	156.95	0.608159	7:99178509_CCCTT_C	15	GS1-259H13.10	0	intronic	1.292	7	13	15	1	1
7:99183704:A:G	rs10229569	7	99183704	G	A	0.16	1.22527e-09	733.566	120.671	0.985796	7:99178509_CCCTT_C	15	GS1-259H13.10	0	intronic	0.667	7	9	15	1	0
7:99184778:G:T	rs7809615	7	99184778	G	T	0.1044	2.63697e-05	659.782	156.961	0.608159	7:99178509_CCCTT_C	15	GS1-259H13.10	0	intronic	0.715	7	9	15	1	0
7:99184834:A:AG	7:99184834_AG_A	7	99184834	AG	A	0.1044	8.03355e-06	702.329	157.291	0.608159	7:99178509_CCCTT_C	15	GS1-259H13.10	0	intronic	0.504	NA	9	15	1	0
7:99185406:C:T	rs12333760	7	99185406	T	C	0.172	9.87053e-10	730.611	119.504	0.919406	7:99178509_CCCTT_C	15	GS1-259H13.10	0	intronic	1.691	6	9	15	1	0
7:99185747:A:G	rs1589739	7	99185747	A	G	0.161	1.51065e-09	729.619	120.691	0.992904	7:99178509_CCCTT_C	15	GS1-259H13.10	0	intronic	1.834	6	9	15	1	0
7:99186826:A:G	rs1581492	7	99186826	G	A	0.1044	2.40571e-05	663.105	156.977	0.608159	7:99178509_CCCTT_C	15	GS1-259H13.10	0	intronic	1.103	5	9	15	1	0
7:99188589:A:T	rs10257273	7	99188589	A	T	0.1561	1.94658e-09	744.422	123.982	0.957748	7:99178509_CCCTT_C	15	GS1-259H13.10	0	intronic	1.377	6	9	15	1	0
7:99188988:A:C	rs10257758	7	99188988	A	C	0.161	1.77329e-09	726.884	120.756	0.992904	7:99178509_CCCTT_C	15	GS1-259H13.10	0	intronic	1.601	6	9	15	1	0
7:99189722:A:T	rs10261661	7	99189722	A	T	0.1044	2.15844e-05	666.911	156.972	0.608159	7:99178509_CCCTT_C	15	GS1-259H13.10	0	intronic	1.301	6	9	15	1	0
7:99193457:A:G	rs34777615	7	99193457	G	A	0.167	1.06326e-09	749.385	122.814	0.884371	7:99178509_CCCTT_C	15	GS1-259H13.10	0	intronic	6.341	6	9	15	1	0
7:99196073:A:T	rs10273424	7	99196073	T	A	0.1044	2.30761e-05	664.713	157.009	0.608159	7:99178509_CCCTT_C	15	GS1-259H13.10:GS1-259H13.2	00:00:00	ncRNA_intronic	3.427	5	1	15	1	0
7:99196428:G:T	rs10254729	7	99196428	T	G	0.167	1.11218e-09	747.362	122.627	0.884371	7:99178509_CCCTT_C	15	GS1-259H13.10:GS1-259H13.2	00:00:00	ncRNA_intronic	6.791	5	1	15	1	0
7:99197178:C:G	rs10240199	7	99197178	G	C	0.1243	4.41608e-07	713.812	141.311	0.735899	7:99178509_CCCTT_C	15	GS1-259H13.10:GS1-259H13.2	00:00:00	ncRNA_intronic	1.184	5	5	15	1	0
7:99197401:A:G	rs1011024	7	99197401	A	G	0.167	8.4199e-10	752.975	122.654	0.884371	7:99178509_CCCTT_C	15	GS1-259H13.10:GS1-259H13.2	00:00:00	ncRNA_intronic	8.828	1f	5	15	1	0
7:99266318:A:G	rs4646450	7	99266318	G	A	0.165	1.14856e-07	640.933	120.863	0.790526	7:99178509_CCCTT_C	15	CYP3A5	0	intronic	1.772	NA	4	15	1	0
7:99340049:A:G	rs12538820	7	99340049	G	A	0.1262	1.29962e-06	677.243	139.899	0.603122	7:99178509_CCCTT_C	15	CYP3A7	7229	intergenic	0.017	5	5	15	1	0
7:99938955:A:G	rs35305377	7	99938955	A	G	0.4453	1.13921e-06	-430.654	88.4833	0.808211	rs55773945	16	PMS2P1:STAG3L5P:STAG3L5P-PVRIG2P-PILRB:PILRB	0:0:0:0	ncRNA_intronic	4.164	7	4	4	1	1
7:100013457:C:T	rs5015756	7	100013457	C	T	0.4324	9.32359e-07	-433.07	88.2634	0.957725	rs55773945	16	ZCWPW1	0	intronic	0.314	7	4	15	1	1
7:100042413:C:T	rs55773945	7	100042413	C	T	0.4423	2.85882e-08	-488.336	87.9642	1	rs55773945	16	RP11-758P17.3	6285	intergenic	4.529	4	2	7	1	1
7:100178177:C:T	rs35061193	7	100178177	C	T	0.4821	2.95702e-08	490.111	88.3776	1	rs35061193	16	LRCH4	0	intronic	3.745	3a	3	4	1	0
7:156066471:A:G	rs11763338	7	156066471	G	A	0.3141	4.22499e-12	658.427	94.9745	0.707956	rs4716596	17	RP11-362B23.1	9974	intergenic	0.997	6	9	15	1	0
7:156066592:C:T	rs4717030	7	156066592	C	T	0.3111	2.87333e-12	659.223	94.3489	0.705957	rs4716596	17	RP11-362B23.1	10095	intergenic	5.45	7	9	15	0	0
7:156066865:A:G	rs11764163	7	156066865	G	A	0.3738	2.57679e-14	689.635	90.4766	0.957768	rs4716596	17	RP11-362B23.1	10368	intergenic	10.75	7	9	15	0	0
7:156067051:A:G	rs12533568	7	156067051	G	A	0.2684	6.50001e-14	-727.355	96.9596	1	rs12533568	17	RP11-362B23.1	10554	intergenic	15.4	7	9	15	0	0
7:156067956:C:T	rs4716596	7	156067956	C	T	0.3658	2.1599e-14	691.194	90.411	1	rs4716596	17	RP11-362B23.1	11459	intergenic	6.587	2c	9	15	0	0
7:156068831:A:G	rs10949809	7	156068831	G	A	0.3698	3.12187e-14	686.589	90.372	0.982734	rs4716596	17	RP11-362B23.1	12334	intergenic	5.868	5	9	15	0	0
7:156069485:A:C	rs4717031	7	156069485	A	C	0.3052	4.18635e-12	653.618	94.2637	0.763199	rs4716596	17	RP11-362B23.1	12988	intergenic	1.479	7	9	15	0	0
7:156072187:A:G	rs10447501	7	156072187	G	A	0.2654	6.84136e-14	-726.033	96.8703	0.966608	rs12533568	17	RP11-362B23.1	15690	intergenic	1.139	7	9	15	0	0
7:156072251:C:T	rs10447502	7	156072251	C	T	0.2654	6.7833e-14	-726.203	96.8784	0.966608	rs12533568	17	RP11-362B23.1	15754	intergenic	2.878	6	9	15	0	0
7:156076068:A:G	rs55925641	7	156076068	G	A	0.2465	NA	NA	NA	0.880973	rs12533568	17	RP11-362B23.1	19571	intergenic	3.031	5	9	15	0	0
7:156076445:G:T	rs13243635	7	156076445	T	G	0.2654	8.53729e-14	-723.045	96.8484	0.966608	rs12533568	17	RP11-362B23.1	19948	intergenic	7.974	7	9	15	0	0
7:156078107:A:G	rs112039833	7	156078107	G	A	0.3012	2.95033e-12	658.541	94.302	0.734958	rs4716596	17	RP11-362B23.1	21610	intergenic	3.51	7	9	15	0	0
7:156078205:C:T	rs62482424	7	156078205	C	T	0.2644	1.44412e-13	-715.276	96.7104	0.961888	rs12533568	17	RP11-362B23.1	21708	intergenic	0.191	7	9	15	0	0
7:156079082:A:T	rs4717032	7	156079082	A	T	0.3012	3.09699e-12	657.966	94.3118	0.734958	rs4716596	17	RP11-362B23.1	22585	intergenic	11.53	5	9	15	0	0
7:156079135:G:T	rs35518850	7	156079135	G	T	0.2644	1.18095e-13	-717.766	96.6975	0.961888	rs12533568	17	RP11-362B23.1	22638	intergenic	12.37	5	9	15	0	0
7:156079329:C:T	rs34142772	7	156079329	T	C	0.2644	1.49085e-13	-714.957	96.7227	0.961888	rs12533568	17	RP11-362B23.1	22832	intergenic	11.07	6	9	15	0	0
7:156079379:A:C	rs4717033	7	156079379	A	C	0.3002	7.35939e-12	645.765	94.2231	0.732123	rs4716596	17	RP11-362B23.1	22882	intergenic	3.557	6	9	15	0	0
7:156080374:C:CATATGTATAT	rs566470327	7	156080374	C	CATATGTATAT	0.2296	NA	NA	NA	0.813614	rs12533568	17	RP11-362B23.1	23877	intergenic	NA	NA	9	15	0	0
7:156082550:A:G	rs11505249	7	156082550	A	G	0.4523	8.96936e-15	685.196	88.3263	0.653609	rs4716596	17	RP11-362B23.1	26053	intergenic	0.436	6	9	15	0	0
7:156082662:C:T	rs12698390	7	156082662	C	T	0.2644	2.21097e-13	-710.017	96.7438	0.961888	rs12533568	17	RP11-362B23.1	26165	intergenic	2.353	6	9	15	0	0
7:156082686:C:T	rs6966309	7	156082686	T	C	0.4523	9.36877e-15	684.722	88.3283	0.653609	rs4716596	17	RP11-362B23.1	26189	intergenic	1.986	7	9	15	0	0
7:156083104:C:T	rs4537190	7	156083104	T	C	0.4254	7.16911e-16	-719.416	89.1181	0.992214	rs4304216	17	RP11-362B23.1	26607	intergenic	0.237	7	9	15	0	0
7:156083152:C:T	rs4537191	7	156083152	T	C	0.4254	6.64736e-16	-720.213	89.1148	0.992214	rs4304216	17	RP11-362B23.1	26655	intergenic	1.436	6	9	15	0	0
7:156083929:A:G	rs4376400	7	156083929	G	A	0.4254	9.27263e-16	-716.347	89.086	0.992214	rs4304216	17	RP11-362B23.1	27432	intergenic	8.749	6	9	15	0	0
7:156084150:A:G	rs10214998	7	156084150	A	G	0.4254	6.88959e-16	-719.746	89.1054	0.992214	rs4304216	17	RP11-362B23.1	27653	intergenic	5.175	6	9	15	0	0
7:156084177:A:G	rs10215000	7	156084177	A	G	0.4254	7.18124e-16	-719.108	89.0823	0.992214	rs4304216	17	RP11-362B23.1	27680	intergenic	0.763	NA	9	15	0	0
7:156085122:C:G	rs12698392	7	156085122	C	G	0.2634	2.54849e-13	-707.962	96.7152	0.957193	rs12533568	17	RP11-362B23.1	28625	intergenic	0.073	6	9	15	0	0
7:156085787:A:G	rs10216088	7	156085787	G	A	0.4254	8.62763e-16	-717.136	89.0861	0.992214	rs4304216	17	RP11-362B23.1	29290	intergenic	1.028	6	9	15	0	0
7:156086471:A:T	rs7794692	7	156086471	T	A	0.4225	8.58401e-15	-695.536	89.5947	0.980387	rs4304216	17	RP11-362B23.1	29974	intergenic	2.516	6	9	15	0	0
7:156087547:C:T	rs10233415	7	156087547	C	T	0.4254	9.33495e-16	-716.267	89.0852	0.992214	rs4304216	17	RP11-362B23.1	31050	intergenic	0.032	6	9	15	0	0
7:156089084:C:T	rs13237069	7	156089084	C	T	0.2644	2.56599e-13	-707.834	96.7098	0.961888	rs12533568	17	RP11-362B23.1	32587	intergenic	4.307	6	9	15	0	0
7:156089537:A:C	rs4458740	7	156089537	C	A	0.4523	8.91336e-15	685.333	88.3348	0.653609	rs4716596	17	RP11-362B23.1	33040	intergenic	4.394	6	9	15	0	0
7:156089852:C:T	rs4388337	7	156089852	T	C	0.4523	7.66465e-15	687	88.3315	0.653609	rs4716596	17	RP11-362B23.1	33355	intergenic	1.981	5	9	15	0	0
7:156090144:A:G	rs13246124	7	156090144	A	G	0.2644	2.38531e-13	-708.785	96.7101	0.961888	rs12533568	17	RP11-362B23.1	33647	intergenic	4.865	6	9	15	0	0
7:156090612:A:G	rs13230645	7	156090612	G	A	0.2644	2.56035e-13	-707.842	96.707	0.961888	rs12533568	17	RP11-362B23.1	34115	intergenic	1.664	7	9	15	0	0
7:156091182:A:G	rs13234079	7	156091182	G	A	0.2644	2.71564e-13	-707.021	96.6995	0.961888	rs12533568	17	RP11-362B23.1	34685	intergenic	0.168	7	9	15	0	0
7:156091987:A:G	rs4467824	7	156091987	G	A	0.2644	2.71564e-13	-707.021	96.6995	0.961888	rs12533568	17	RP11-362B23.1	35490	intergenic	0.114	7	9	15	0	0
[truncated: 1,613 more rows]

## Sheet: 6. Lead SNPs & loci
Supplementary Data 6. Genomic loci and lead variants in the GWAS of cerebellar volume as identified by FUMA
Genomic Locus = locus number; uniqID = ID of the top lead variant within the locus formatted as 'chromosome:base pair position:alleles in alphabetic order'; Chr = chromosome; Pos = base pair position lead SNP; P = P-value; Start = locus BP start position of the locus; End = stop position of the locus; N Ind Sign SNPs = number of independent significant variants within the locus; Ind Sig SNPs = rs…
Genomic Locus	uniqID	rsID	Chr	Pos	P	Start	End	n Ind Sig SNPs	Ind Sig SNPs	LeadSNPs
1	1:51594082:A:AACGGCATTTAAATGTGCTTTTAG	rs142355453	1	51594082	1.06406e-18	50826176	52368501	14	rs4926555;rs58432198;rs12043819;rs144682688;rs142355453;rs60624039;rs7521849;rs41287298;rs141246049;rs115674696;rs114745413;rs12066733;rs6656199;rs36020010	rs4926555;rs142355453
2	1:76010959:C:T	rs2748444	1	76010959	5.83923e-10	75946751	76073887	1	rs2748444	rs2748444
3	2:179127569:C:T	rs334005	2	179127569	1.46113e-08	179095185	179127569	1	rs334005	rs334005
4	2:217749247:A:G	rs72960342	2	217749247	1.23022e-08	217749247	217855600	1	rs72960342	rs72960342
5	2:223085955:G:T	rs2234675	2	223085955	1.05293e-14	223046616	223102579	2	rs2234675;rs16863547	rs2234675
6	3:127348226:T:TGCGGCGCCGCCGGGAGCGCGCGTGTCCCGGCCGGGCC	3:127348226_TGCGGCGCCGCCGGGAGCGCGCGTGTCCCGGCCGGGCC_T	3	127348226	7.57056e-10	127348226	127458217	1	3:127348226_TGCGGCGCCGCCGGGAGCGCGCGTGTCCCGGCCGGGCC_T	3:127348226_TGCGGCGCCGCCGGGAGCGCGCGTGTCCCGGCCGGGCC_T
7	4:4762383:C:G	rs2172442	4	4762383	1.3196e-09	4754484	4778828	1	rs2172442	rs2172442
8	4:103188709:C:T	rs13107325	4	103188709	2.02153e-11	102702364	103387161	3	rs13107325;rs13114461;rs34592089	rs13107325
9	4:145659064:C:T	rs11727676	4	145659064	1.47989e-08	145621328	145659064	1	rs11727676	rs11727676
10	5:53472191:A:G	rs3843451	5	53472191	2.00952e-08	53457856	53508400	1	rs3843451	rs3843451
11	5:87469663:C:T	rs10057775	5	87469663	3.98591e-08	87456831	87511314	1	rs10057775	rs10057775
12	6:100121117:G:T	rs477323	6	100121117	9.28185e-11	99794450	100277937	5	rs477323;rs9402716;rs6570130;rs330873;rs33929108	rs477323
13	6:127000881:A:G	rs74580701	6	127000881	1.33368e-10	126648460	127369230	2	rs4427021;rs74580701	rs4427021;rs74580701
14	7:50759158:G:T	rs977791	7	50759158	7.86659e-09	50697051	50882081	5	rs977791;rs977791;rs12536500;rs2529407;rs977791	rs977791
15	7:98965658:A:G	rs28820905	7	98965658	6.76962e-11	98891438	99340049	2	rs28820905;7:99178509_CCCTT_C	rs28820905
16	7:100042413:C:T	rs55773945	7	100042413	2.85882e-08	99938955	100178177	2	rs55773945;rs35061193	rs55773945
17	7:156092669:A:T	rs4304216	7	156092669	6.36953e-16	156066471	156224661	12	rs4304216;rs7805881;rs4295532;rs6972975;rs4076954;rs12698403;rs12533568;rs4716596;rs36071136;rs116210281;rs9638081;rs11974338	rs4304216;rs36071136
18	8:120887566:A:G	rs10110223	8	120887566	1.14575e-08	120886545	120953873	1	rs10110223	rs10110223
19	8:142040409:A:T	rs35807050	8	142040409	4.17138e-09	142032804	142043249	1	rs35807050	rs35807050
20	9:109626812:C:T	rs118017926	9	109626812	5.25811e-13	109526479	109790579	2	rs118017926;rs118152556	rs118017926
21	9:119061396:A:G	rs72754248	9	119061396	4.73273e-51	118917007	119482585	9	rs1160248;rs770293683;rs72754248;rs35202686;rs148004436;rs1885983;rs71502077;rs4836757;rs78246677	rs1160248;rs72754248;rs1885983;rs71502077
22	10:104242537:T:TA	rs35645620	10	104242537	1.27268e-09	104225832	104434209	1	rs35645620	rs35645620
23	10:123443605:A:G	rs4752582	10	123443605	2.31553e-13	123443605	123443605	1	rs4752582	rs4752582	*suspicious locus, removed from further analyses
24	11:61557803:C:T	rs102275	11	61557803	4.41846e-08	61542006	61624181	1	rs102275	rs102275
25	11:121933392:A:G	rs12421081	11	121933392	2.54872e-08	121898218	121936490	1	rs12421081	rs12421081
26	12:102846020:A:G	rs11111278	12	102846020	1.80492e-24	102322606	102962583	12	rs4301837;rs4764850;rs11111278;rs142665966;rs11111293;rs11611487;rs10745936;rs139596819;rs11111237;rs10778174;rs703547;rs35013802	rs4301837;rs11111278;rs703547
27	12:120801099:C:G	rs111891989	12	120801099	5.07869e-09	120760385	120806259	1	rs111891989	rs111891989
28	12:123776226:T:TA	rs755339976	12	123776226	2.13518e-08	123450765	123897177	1	rs755339976	rs755339976
29	14:99750164:C:T	rs2496482	14	99750164	1.40575e-08	99733954	99751267	1	rs2496482	rs2496482
30	20:34030606:A:G	rs34298551	20	34030606	2.89553e-08	34013252	34030606	1	rs34298551	rs34298551

## Sheet: 7. Credible SNPs FINEMAP
Supplementary Data 7. All SNPs within 95% set as identified by FINEMAP for cerebellar volume
Genomic Locus = locus number; uniqID = ID of the credible SNP within the locus formatted as 'chromosome:base pair position:alleles in alphabetic order'; rsID = rsID of the credible SNP; Chr = chromosome; A1 = effect allele; A2= non-effect allele; MAF = minor allele frequency; Beta = beta coefficient of the regression; SE = standard error of the beta coefficient; P = P-value; PIP = Posterior Inclu…
GenomicLocus	uniqID	rsID	Chr	A1	A2	MAF	Beta	SE	P	PIP	CADD	RDB	Function
5	2:223085955:G:T	rs2234675	2	T	G	0.03678	-1688.74	218.265	1.05293e-14	0.9927	25.2	NA	exonic
20	9:109626812:C:T	rs118017926	9	C	T	0.0159	-2022.48	280.042	5.25811e-13	0.97593	21.8	3a	intronic
21	9:119061396:A:G	rs72754248	9	A	G	0.07555	2574.39	170.929	4.73273e-51	0.987281	13.23	4	ncRNA intronic
27	12:120801099:C:G	rs111891989	12	G	C	0.04473	-1081.7	185.017	5.07869e-09	0.961124	13.1	5	intronic
1	1:50826624:A:G	rs78068749	1	A	G	0.1869	646.596	111.439	6.61772e-09	5.17248e-05	0.23	7	intergenic
1	1:50826924:A:G	rs3992625	1	A	G	0.1869	645.327	111.36	6.91069e-09	5.08558e-05	7.786	5	intergenic
1	1:50829879:A:G	rs2765893	1	A	G	0.4881	-500.774	87.5709	1.08621e-08	0.0038216	5.629	6	intergenic
1	1:50830214:A:G	rs2653889	1	A	G	0.174	737.893	114.843	1.339e-10	0.000269599	4.83	7	intergenic
1	1:50830896:A:T	rs2765894	1	A	T	0.4881	-499.889	87.5455	1.14149e-08	0.00368575	9.305	5	intergenic
1	1:50831385:A:G	rs113841607	1	A	G	0.173	734.26	114.858	1.6562e-10	0.000237179	14.09	6	intergenic
1	1:50832097:C:CCCTT	rs144682688	1	C	CCCTT	0.1799	753.04	115.285	6.60731e-11	0.000518219	2.494		intergenic
1	1:50832213:C:T	rs2357091	1	C	T	0.175	726.644	115.32	3.00168e-10	0.000160249	2.307	6	intergenic
1	1:50833414:C:T	rs2653888	1	C	T	0.4881	-499.131	87.5494	1.20269e-08	0.00354908	4.775		intergenic
1	1:50834471:C:G	rs12139515	1	G	C	0.173	726.672	114.901	2.58402e-10	0.000178295	1.039	2b	intergenic
1	1:50836955:A:G	rs12124357	1	G	A	0.4871	-505.426	87.5618	7.90973e-09	0.00449524	1.631	7	intergenic
1	1:50837939:A:G	rs72896949	1	A	G	0.173	728.547	114.925	2.34458e-10	0.000189393	5.5	7	intergenic
1	1:50838990:C:T	rs6660621	1	C	T	0.4871	-507.56	87.5596	6.83793e-09	0.00404146	2.215	6	intergenic
1	1:50839740:A:G	rs2356864	1	G	A	0.4682	527.078	87.6183	1.81543e-09	0.00870572	1.664		intergenic
1	1:50840015:A:G	rs2102188	1	G	A	0.174	731.994	114.921	1.9267e-10	0.000214655	7.84		intergenic
1	1:50841382:A:G	rs7515823	1	A	G	0.4871	-505.601	87.5766	7.86237e-09	0.00435068	11.56	7	intergenic
1	1:50842123:A:T	rs4926859	1	A	T	0.174	731.994	114.921	1.9267e-10	0.000214655	4.561	7	intergenic
1	1:50843153:C:T	rs35166191	1	T	C	0.173	728.547	114.925	2.34458e-10	0.000189393	0.304	6	intergenic
1	1:50843711:C:G	rs2455638	1	G	C	0.4871	-505.426	87.5618	7.90973e-09	0.00447706	6.316	6	intergenic
1	1:50843776:A:C	rs2455637	1	C	A	0.4871	-505.445	87.5661	7.91314e-09	0.00447521	9.842		intergenic
1	1:50844173:C:T	rs2455636	1	T	C	0.174	731.427	114.921	1.98942e-10	0.00021043	2.904	6	intergenic
1	1:50844697:A:G	rs7525764	1	A	G	0.4871	-505.426	87.5618	7.90973e-09	0.00364379	3.334	5	intergenic
1	1:50844859:C:G	rs7525876	1	C	G	0.4871	-505.426	87.5618	7.90973e-09	0.00447706	8.113	7	intergenic
1	1:50844929:G:T	rs7517924	1	G	T	0.4871	-505.454	87.5645	7.90315e-09	0.00448012	1.476	7	intergenic
1	1:50845365:G:T	rs2784152	1	G	T	0.4871	-505.426	87.5618	7.90973e-09	0.00364379	7.49	7	intergenic
1	1:50845469:G:GTTT	rs772192858	1	G	GTTT	0.4871	-505.574	87.5811	7.89068e-09	0.00449101	0.493		intergenic
1	1:50845641:A:G	rs12731247	1	G	A	0.4871	-505.426	87.5618	7.90973e-09	0.00364379	0.989	6	intergenic
1	1:50845804:G:T	rs12731855	1	T	G	0.4871	-505.426	87.5618	7.90973e-09	0.00447706	0.8	5	intergenic
1	1:50846032:C:CAAAGGGCAAGATCTCCTTTTT	rs755636501	1	C	CAAAGGGCAAGATCTCCTTTTT	0.4871	-503.98	87.813	9.61352e-09	0.00324449	0.296		intergenic
1	1:50846286:A:G	rs2653893	1	G	A	0.4871	-505.425	87.5634	7.9154e-09	0.00449253	2.239		intergenic
1	1:50846747:C:G	rs201499083	1	G	C	0.4871	-502.054	87.6336	1.02107e-08	0.00378192	2.481	7	intergenic
1	1:50847109:C:G	rs9436893	1	G	C	0.4871	-500.333	87.7365	1.19189e-08	0.00282299	2.492	7	intergenic
1	1:50847336:C:T	rs113097081	1	T	C	0.172	729.69	115.211	2.43469e-10	0.000212461	3.775	6	intergenic
1	1:50847647:T:TG	rs570420172	1	TG	T	0.175	726.427	115.025	2.73754e-10	0.000184867	2.122		intergenic
1	1:50848204:C:G	rs12123055	1	C	G	0.173	726.785	115.146	2.80048e-10	0.000178848	2.147	7	intergenic
1	1:50848447:C:T	rs1502855	1	C	T	0.4871	-503.252	87.6524	9.48908e-09	0.00322103	10.12		intergenic
1	1:50849156:A:G	rs2653900	1	A	G	0.4871	-503.047	87.6796	9.72238e-09	0.00313571	7.284		intergenic
1	1:50849274:A:G	rs2484683	1	G	A	0.4871	-494.473	87.7691	1.78077e-08	0.00247098	4.41		intergenic
1	1:50849364:C:T	rs2653899	1	C	T	0.4871	-499.819	87.6741	1.20454e-08	0.0032752	6.142		intergenic
1	1:50849406:A:T	rs2653898	1	T	A	0.4871	-499.819	87.6741	1.20454e-08	0.0032752	7.085	6	intergenic
1	1:50849547:C:T	rs2784138	1	T	C	0.4871	-497.891	87.6686	1.36706e-08	0.00297473	2.751		intergenic
1	1:50850677:A:G	rs2653897	1	G	A	0.174	727.944	115.03	2.51828e-10	0.000180424	4.677		intergenic
1	1:50851128:C:T	rs2784136	1	T	C	0.4871	-498.8	87.6856	1.29495e-08	0.00253324	11.02		intergenic
1	1:50851189:A:C	rs2653896	1	C	A	0.4871	-498.8	87.6856	1.29495e-08	0.00310222	5.199		intergenic
1	1:50851457:A:G	rs2653895	1	A	G	0.4871	-493.819	87.8027	1.88252e-08	0.0024488	5.066		intergenic
1	1:50851923:A:T	rs4448561	1	A	T	0.4871	-495.957	87.6873	1.56557e-08	0.00269066	13.34	7	intergenic
1	1:50852249:A:G	rs2784135	1	G	A	0.4871	-495.154	87.7003	1.65918e-08	0.00258561	10.79		intergenic
1	1:50852720:A:G	rs2055492	1	G	A	0.4831	-499.528	87.7794	1.27838e-08	0.00326378	10.46		intergenic
1	1:50852769:C:T	rs2055491	1	C	T	0.4831	-500.065	87.7998	1.24297e-08	0.00334937	0.681		intergenic
1	1:50854197:C:G	rs7522339	1	C	G	0.4831	-498.938	88.0029	1.4465e-08	0.00265784	0.758	7	intergenic
1	1:50854465:A:G	rs5027764	1	A	G	0.4831	-502.028	87.821	1.09908e-08	0.0036816	8.995	7	intergenic
1	1:50854466:C:T	rs11205718	1	T	C	0.172	732.073	114.734	1.79323e-10	0.000264703	9.159	7	intergenic
1	1:50854654:A:G	rs5027763	1	G	A	0.4831	-501.65	87.8167	1.1254e-08	0.0036006	13.29	6	intergenic
1	1:50855083:A:G	rs12137724	1	G	A	0.4831	-499.783	87.8325	1.28239e-08	0.00263807	12.77	6	intergenic
1	1:50855137:A:G	rs34660213	1	G	A	0.4831	-501.318	87.8204	1.15229e-08	0.00353138	8.427	6	intergenic
1	1:50855207:A:T	rs12134378	1	A	T	0.4831	-501.133	87.8307	1.17119e-08	0.00284214	7.639	6	intergenic
1	1:50855284:C:T	rs12145267	1	T	C	0.4831	-501.397	87.8259	1.14861e-08	0.00353971	3.961	6	intergenic
1	1:50855708:A:G	rs2784133	1	G	A	0.4831	-501.714	87.8248	1.12409e-08	0.00360532	7.362		intergenic
1	1:50855924:A:G	rs2653887	1	G	A	0.4831	-502.187	87.8332	1.09259e-08	0.0036838	2.573		intergenic
1	1:50856193:A:T	rs2653886	1	A	T	0.4831	-502.062	87.8309	1.1008e-08	0.00297905	11.53	6	intergenic
1	1:50856277:C:T	rs2653885	1	C	T	0.4831	-502.062	87.8309	1.1008e-08	0.00297905	7.89	6	intergenic
1	1:50856537:G:T	rs2784132	1	T	G	0.4831	-502.062	87.8309	1.1008e-08	0.00365383	5.802		intergenic
1	1:50857713:A:T	rs2784131	1	A	T	0.4831	-502.246	87.8488	1.09482e-08	0.002974	11.5	6	intergenic
1	1:50858087:A:G	rs2653884	1	G	A	0.4831	-502.343	87.8667	1.09514e-08	0.00365813	7.566		intergenic
1	1:50858252:A:G	rs2653883	1	G	A	0.4831	-501.748	87.8539	1.13406e-08	0.00355478	3.472		intergenic
1	1:50858272:A:G	rs2784130	1	A	G	0.4831	-501.748	87.8539	1.13406e-08	0.00355478	0.275		intergenic
1	1:50858518:C:G	rs2653882	1	G	C	0.4831	-502.246	87.8488	1.09482e-08	0.00366709	11.65	6	intergenic
1	1:50858748:A:G	rs2653881	1	A	G	0.4831	-502.246	87.8488	1.09482e-08	0.00364957	3.179		intergenic
1	1:50860499:A:C	rs2784129	1	A	C	0.4831	-503.176	87.8717	1.03776e-08	0.00310654	5.377		intergenic
1	1:50860679:C:T	rs12145113	1	T	C	0.172	715.581	115.254	5.41952e-10	0.000118415	8.789	6	intergenic
1	1:50861220:A:C	rs2653878	1	C	A	0.4831	-499.378	87.7899	1.2964e-08	0.00266343	5.947		intergenic
1	1:50861621:C:T	rs2653877	1	T	C	0.4632	-502.844	89.2806	1.79806e-08	0.00331994	2.836		intergenic
1	1:50861622:C:T	rs7553439	1	T	C	0.2296	591.852	106.556	2.81279e-08	7.40559e-05	2.949	7	intergenic
1	1:50861886:G:T	rs10888687	1	G	T	0.2018	624.455	109.211	1.09001e-08	5.33081e-05	1.118		intergenic
1	1:50861987:A:G	rs6676515	1	A	G	0.497	-507.798	87.6426	6.95181e-09	0.00433414	3.103	6	intergenic
1	1:50862183:C:T	rs2784128	1	C	T	0.4692	508.2	87.704	6.93001e-09	0.00350299	9.447		intergenic
1	1:50862738:T:TAAAGATTC	rs747128577	1	TAAAGATTC	T	0.4692	499.18	87.728	1.2831e-08	0.00168907	4.572		intergenic
1	1:50862893:C:G	rs2653876	1	G	C	0.4692	507.687	87.6461	7.01418e-09	0.00268234	3.495	5	intergenic
1	1:50862994:C:T	rs2653875	1	T	C	0.4692	505.305	87.6385	8.21778e-09	0.00293022	0.904		intergenic
1	1:50863012:C:T	rs2653874	1	T	C	0.4692	511.84	87.743	5.49413e-09	0.00325247	0.932		intergenic
1	1:50863031:A:C	rs2784127	1	A	C	0.4692	511.84	87.743	5.49413e-09	0.00325247	4.674		intergenic
1	1:50863112:C:T	rs2784126	1	C	T	0.4692	505.366	87.6432	8.19873e-09	0.00293561	4.304		intergenic
1	1:50863159:A:G	rs2484682	1	A	G	0.4692	505.366	87.6432	8.19873e-09	0.00239581	1.507		intergenic
1	1:50863166:G:T	rs2484681	1	G	T	0.4692	505.366	87.6432	8.19873e-09	0.00294669	2.609		intergenic
1	1:50863529:A:G	rs2784125	1	G	A	0.4692	496.317	87.7519	1.56618e-08	0.00148516	0.118		downstream
1	1:50863717:A:G	rs2653873	1	G	A	0.4682	506.203	87.6553	7.78422e-09	0.00307293	0.109		downstream
1	1:50864021:A:G	rs72896969	1	G	A	0.17	685.887	115.668	3.07029e-09	4.0013e-05	1.114	5	downstream
1	1:50864969:A:G	rs2784124	1	G	A	0.4682	505.047	87.6999	8.56433e-09	0.00233973	11.78		ncRNA_exonic
1	1:50865008:A:G	rs2784123	1	A	G	0.4692	505.413	87.6502	8.19504e-09	0.00240813	10.11		ncRNA_exonic
1	1:50865101:A:G	rs11585823	1	A	G	0.169	685.455	115.665	3.138e-09	3.95814e-05	0.9	7	ncRNA_intronic
1	1:50865140:A:G	rs2784122	1	A	G	0.4682	505.413	87.6502	8.19504e-09	0.00295104	1.46		ncRNA_intronic
1	1:50865259:C:T	rs2784121	1	C	T	0.4682	505.413	87.6502	8.19504e-09	0.00294831	2.945		ncRNA_intronic
1	1:50865316:A:C	rs2653872	1	C	A	0.4682	505.681	87.6546	8.06189e-09	0.00243539	8.532		ncRNA_intronic
1	1:50865454:A:AT	rs200803684	1	AT	A	0.4682	502.856	87.7461	1.0103e-08	0.00248835	14.03		upstream
1	1:50866618:A:G	rs2784119	1	A	G	0.4682	504.075	87.661	9.00756e-09	0.00274501	0.11		intergenic
1	1:50867521:C:T	rs2653871	1	C	T	0.4682	504.075	87.661	9.00756e-09	0.00224387	11.17	7	intergenic
1	1:50867728:C:T	rs2784118	1	T	C	0.4682	504.075	87.661	9.00756e-09	0.002243	8.848	7	intergenic
1	1:50868036:C:T	rs2653870	1	C	T	0.4682	504.075	87.661	9.00756e-09	0.00224387	1.622		intergenic
1	1:50868417:C:T	rs2484680	1	T	C	0.4672	504.116	87.7052	9.13751e-09	0.00215945	0.034	7	intergenic
1	1:50868866:A:G	rs2784117	1	G	A	0.4682	504.748	87.6577	8.59646e-09	0.00284143	1.436		intergenic
1	1:50870083:C:G	rs2885040	1	G	C	0.4682	504.075	87.661	9.00756e-09	0.002243	1.406	6	intergenic
1	1:50870454:A:G	rs11589380	1	A	G	0.17	685.975	115.655	3.04352e-09	4.02988e-05	0.676	7	downstream
1	1:50870851:A:G	rs2784160	1	G	A	0.4682	504.075	87.661	9.00756e-09	0.00274501	0.587		downstream
1	1:50871167:C:T	rs2484678	1	C	T	0.4682	504.075	87.661	9.00756e-09	0.002243	8.651		ncRNA_exonic
1	1:50871536:C:T	rs2784159	1	T	C	0.17	685.975	115.655	3.04352e-09	4.02988e-05	12.5		ncRNA_exonic
1	1:50871575:C:T	rs2653907	1	T	C	0.17	685.975	115.655	3.04352e-09	4.02988e-05	0.382	7	ncRNA_exonic
1	1:50871847:A:G	rs1502856	1	G	A	0.4682	504.075	87.661	9.00756e-09	0.00274501	2.236		upstream
1	1:50872673:A:T	rs2484676	1	A	T	0.4682	504.087	87.6609	8.99944e-09	0.00274665	8.081	6	upstream
1	1:50872841:A:AG	rs201123860	1	AG	A	0.169	680.425	116.868	5.87621e-09	4.55088e-05	0.633		intergenic
1	1:50873105:C:T	rs2455640	1	C	T	0.4682	504.087	87.6609	8.99944e-09	0.0022452	1.407		intergenic
1	1:50873233:A:G	rs2653904	1	A	G	0.4682	504.087	87.6609	8.99944e-09	0.00224434	3.431		intergenic
1	1:50874220:A:G	rs76910682	1	A	G	0.17	685.662	115.665	3.10403e-09	3.97936e-05	6.602	6	intergenic
1	1:50874830:C:T	rs2784143	1	T	C	0.17	684.724	115.65	3.24595e-09	3.90593e-05	1.943	6	intergenic
1	1:50875677:T:TA	rs35346804	1	T	TA	0.175	705.024	115.803	1.15822e-09	7.41772e-05	1.295		intergenic
1	1:50876601:C:T	rs2784156	1	C	T	0.4682	504.475	87.6521	8.73721e-09	0.00278169	6.081	6	intergenic
1	1:50877107:A:G	rs2784157	1	G	A	0.4662	504.617	87.6868	8.77171e-09	0.00268622	0.924	5	intergenic
1	1:50877526:A:T	rs2653901	1	T	A	0.4692	511.385	87.6959	5.5618e-09	0.00373043	2.22	6	intergenic
1	1:50882159:G:T	rs1278537	1	T	G	0.4612	510.248	87.7766	6.20524e-09	0.0033951	3.879		intergenic
1	1:50883804:C:CTT	1:50883804_CTT_C	1	C	CTT	0.4632	519.988	89.0595	5.32552e-09	0.0034546	13.51		UTR3
1	1:50889255:A:G	rs1278530	1	A	G	0.4632	534.035	87.9923	1.30371e-09	0.00933925	17.59		upstream
1	1:50890634:C:T	rs1278529	1	T	C	0.4602	562.514	87.9945	1.65811e-10	0.0453627	6.899		intergenic
1	1:50890649:G:T	rs1278528	1	G	T	0.4602	561.134	88.0476	1.88332e-10	0.0411102	2.969		intergenic
1	1:50890967:C:T	rs1278527	1	C	T	0.4612	563.068	87.9566	1.56282e-10	0.0481312	5.21		intergenic
1	1:50891093:C:T	rs7550594	1	T	C	0.3598	312.129	91.0002	0.000604547	0.00456794	0.703	2b	intergenic
1	1:50891213:A:C	rs1278526	1	C	A	0.4612	562.999	88.0158	1.61575e-10	0.0462797	5.734		intergenic
1	1:50892199:C:T	rs2653892	1	C	T	0.4602	560.255	88.1259	2.08499e-10	0.0390834	9.191		intergenic
1	1:50892202:C:T	rs2784145	1	C	T	0.4602	559.233	88.1282	2.25046e-10	0.0358183	6.55	4	intergenic
1	1:50892547:A:G	rs1278525	1	G	A	0.4612	562.188	87.9486	1.66208e-10	0.0475817	7.96		intergenic
1	1:50897342:A:C	rs1278519	1	C	A	0.4573	560.611	88.037	1.94783e-10	0.0382072	2.633		intergenic
1	1:50901368:C:T	rs1278515	1	C	T	0.4761	560.97	88.0299	1.89055e-10	0.0440332	0.217		intergenic
1	1:50907438:C:T	rs4381241	1	C	T	0.4612	559.993	87.9529	1.95977e-10	0.0401674	4.999	7	intronic
1	1:50933830:A:G	rs4926555	1	G	A	0.4751	573.481	87.683	6.24715e-11	0.105713	0.12	6	ncRNA_intronic
1	1:50960521:C:T	rs10888690	1	C	T	0.4076	472.356	89.443	1.2943e-07	0.000108881	1.587	7	intronic
1	1:50968097:A:T	rs10788928	1	A	T	0.4563	552.026	87.9234	3.47166e-10	0.0222941	1.063	2b	intronic
1	1:50978927:A:G	rs12130340	1	G	A	0.4235	535.743	88.6756	1.54632e-09	0.00347979	3.208	7	intronic
1	1:50984962:C:T	rs12096443	1	T	C	0.4235	533.443	88.6773	1.81629e-09	0.00241338	1.126	6	intronic
1	1:50991473:C:G	rs10888692	1	G	C	0.4235	538.371	88.6658	1.28115e-09	0.00393277	3.72	5	intronic
1	1:50992883:C:T	rs11205728	1	T	C	0.1501	767.417	122.98	4.43718e-10	3.66244e-05	2.215	5	intronic
1	1:51016603:A:G	rs10888696	1	A	G	0.4235	548.139	88.5264	6.03485e-10	0.00678892	3.787	6	intronic
1	1:51019273:C:T	rs10888697	1	T	C	0.1501	766.035	122.702	4.3557e-10	3.53033e-05	2.055	6	intronic
1	1:51029387:C:T	rs3789584	1	C	T	0.4254	551.674	88.4147	4.45244e-10	0.00846116	7.272	6	intronic
1	1:51038327:A:T	rs12121301	1	A	T	0.4254	550.8	88.4269	4.76841e-10	0.00804928	1.964	5	intronic
1	1:51039300:A:G	rs17383290	1	G	A	0.4254	550.675	88.4265	4.81077e-10	0.00796163	7.885	7	intronic
1	1:51058495:A:T	rs9969991	1	A	T	0.4254	553.471	88.4513	3.97529e-10	0.00916421	2.981	7	intronic
1	1:51062976:A:G	rs3850873	1	G	A	0.4254	549.376	88.4345	5.30113e-10	0.00739883	0.98	7	intronic
1	1:51063131:C:T	rs3850874	1	T	C	0.4254	551.176	88.4498	4.6889e-10	0.00806973	0.516	6	intronic
1	1:51066950:A:T	rs12083078	1	A	T	0.1501	770.621	122.734	3.46454e-10	3.82993e-05	6.912	6	intronic
1	1:51069102:C:T	rs7543272	1	C	T	0.1511	766.461	122.638	4.17239e-10	3.54756e-05	2.138	2b	intronic
1	1:51075040:A:T	rs12094601	1	A	T	0.4254	553.081	88.4594	4.10402e-10	0.00889033	2.407	7	intronic
1	1:51086337:C:T	rs10888700	1	C	T	0.4254	537.418	88.439	1.24344e-09	0.0038105	0.618	1d	intronic
1	1:51093690:A:G	rs11205746	1	G	A	0.4254	538.688	88.4482	1.14148e-09	0.00506713	1.154	6	intronic
1	1:51094008:C:T	rs9803853	1	C	T	0.4254	539.192	88.4443	1.09978e-09	0.00520166	1.933	6	intronic
1	1:51106975:G:T	rs6658904	1	T	G	0.4254	539.787	88.4812	1.0714e-09	0.00520852	4.184	6	intronic
1	1:51114503:C:T	rs11584472	1	C	T	0.4254	540.817	88.4987	1.00379e-09	0.00549321	2.242	7	intronic
1	1:51114808:C:T	rs28699363	1	T	C	0.4254	536.661	88.5144	1.35423e-09	0.00440561	2.183	7	intronic
1	1:51115173:C:T	rs11205751	1	C	T	0.4254	536.493	88.518	1.37242e-09	0.0043601	2.699	7	intronic
1	1:51118253:C:T	rs10788930	1	T	C	0.1501	773.27	122.72	3.00233e-10	3.72678e-05	5.838	6	intronic
1	1:51137691:C:CT	rs370154209	1	CT	C	0.4195	479.464	90.5028	1.18183e-07	0.000115847	0.675		intronic
1	1:51144995:C:CA	rs58902185	1	CA	C	0.4076	480.281	90.3494	1.07049e-07	9.59829e-05	0.952		intronic
1	1:51159347:C:T	rs7515597	1	T	C	0.4076	488.51	89.5941	5.01138e-08	0.000175756	2.44	5	intronic
1	1:51165916:T:TCA	rs34733138	1	TCA	T	0.4076	466.888	90.3535	2.39184e-07	7.30845e-05	19.17		intronic
1	1:51168696:A:T	rs7539478	1	T	A	0.4076	476.487	90.0892	1.23929e-07	9.41761e-05	0.012	6	intronic
1	1:51181099:C:T	rs6693790	1	C	T	0.4076	490.107	89.5603	4.48063e-08	0.000188731	3.008	7	intronic
1	1:51183257:C:T	rs11205761	1	C	T	0.4076	489.876	89.5684	4.55908e-08	0.000186718	8.761	5	intronic
1	1:51188674:C:G	rs6680846	1	C	G	0.4076	491.111	89.5832	4.23959e-08	0.000193894	2.624	1f	intronic
1	1:51193555:A:G	rs6668519	1	G	A	0.4076	491.76	89.5799	4.06463e-08	0.000199376	6.869	7	intronic
1	1:51199116:G:T	rs12085479	1	G	T	0.4076	492.041	89.5746	3.986e-08	0.000200914	1.38	1f	intronic
1	1:51199193:C:T	rs10127531	1	T	C	0.4076	493.92	89.5807	3.54651e-08	0.000217448	1.395	1f	intronic
1	1:51205699:A:AT	rs5774092	1	AT	A	0.4066	478.981	90.1254	1.07759e-07	9.91921e-05	15		intronic
1	1:51216616:C:T	rs12565379	1	T	C	0.4076	492.91	89.5703	3.7673e-08	0.000209233	2.318	5	intronic
1	1:51217065:A:G	rs113899460	1	G	A	0.4076	490.517	89.5622	4.36916e-08	0.000190464	4.611	7	intronic
1	1:51218695:A:G	rs28787109	1	A	G	0.4056	474.319	89.846	1.30739e-07	0.000147171	1.728	7	intronic
1	1:51220127:C:T	rs11205768	1	C	T	0.4076	493.424	89.5761	3.65398e-08	0.000214226	2.892	6	intronic
1	1:51223480:C:T	rs11205769	1	T	C	0.4076	494.873	89.6135	3.37731e-08	0.000223805	1.619	6	intronic
1	1:51226608:A:G	rs10888707	1	A	G	0.4076	481.391	90.1049	9.24043e-08	0.000108712	0.429	7	intronic
1	1:51235019:C:T	rs6691061	1	C	T	0.4324	493.522	89.3009	3.29756e-08	0.000245412	2.926	5	intronic
1	1:51237194:C:T	rs10888708	1	C	T	0.4324	487.593	89.3117	4.8192e-08	0.00018955	5.123	6	intronic
1	1:51237409:C:G	rs12569177	1	C	G	0.4324	490.961	89.3116	3.8951e-08	0.000218047	0.718	6	intronic
1	1:51242674:C:G	rs12084257	1	G	C	0.4324	495.727	89.3144	2.8783e-08	0.000268285	2.55	7	intronic
1	1:51243374:C:G	rs1416685	1	C	G	0.4125	471.098	89.6602	1.49771e-07	8.90478e-05	0.367	6	intronic
1	1:51257608:C:T	rs7522611	1	C	T	0.4324	488.75	89.3068	4.47249e-08	0.000199277	0.119	6	intronic
1	1:51259645:A:G	rs6671962	1	G	A	0.4324	490.903	89.2761	3.86123e-08	0.000219919	2.544	6	intronic
1	1:51262960:C:T	rs7552837	1	T	C	0.4324	497.63	89.2944	2.52959e-08	0.000291776	0.722	7	intronic
1	1:51298828:A:G	rs6684901	1	G	A	0.4334	508.465	89.1004	1.16451e-08	0.00049173	3.186	6	intronic
1	1:51314782:A:C	rs10888709	1	C	A	0.4324	503.546	89.1787	1.65438e-08	0.000407528	0.018	6	intronic
1	1:51340598:C:T	rs58235906	1	C	T	0.4324	512.647	89.0954	8.81576e-09	0.000591958	3.182	7	intronic
1	1:51356764:C:T	rs1315085	1	C	T	0.4324	508.873	89.1351	1.1485e-08	0.000611491	2.511	6	intronic
1	1:51397457:A:T	rs10888711	1	A	T	0.4324	512.715	89.1744	9.0446e-09	0.000580287	2.789	4	intronic
1	1:51398544:A:G	rs12042533	1	A	G	0.4324	500.474	89.3164	2.123e-08	0.000319846	9.137	6	intronic
1	1:51403595:C:T	rs4926873	1	C	T	0.4334	510.632	89.1679	1.0355e-08	0.000530869	0.765	7	intronic
1	1:51413205:A:G	rs6695869	1	A	G	0.4324	512.34	89.2481	9.53596e-09	0.000551321	4.572	6	intronic
1	1:51418437:A:G	rs6678244	1	G	A	0.4314	515.056	90.989	1.52423e-08	0.000338892	0.828	7	intronic
1	1:51418472:C:T	rs6703250	1	C	T	0.4294	511.727	90.9814	1.87952e-08	0.000289429	0.836	6	intronic
1	1:51452978:C:CTT	1:51452978_CTT_C	1	C	CTT	0.4304	480.887	89.2152	7.09818e-08	0.000115917	0.917		intergenic
1	1:51457656:G:T	rs9436458	1	T	G	0.4284	499.89	89.0082	1.97119e-08	0.00027153	0.204	6	intergenic
1	1:51458009:C:T	rs2487826	1	C	T	0.4304	499.193	88.9763	2.03854e-08	0.000266342	0.105		intergenic
1	1:51462439:A:G	rs2487824	1	A	G	0.4294	496.739	89.0218	2.42901e-08	0.00023817	13.85		intergenic
1	1:51463907:G:GA	rs144880110	1	GA	G	0.4304	495.657	89.1245	2.70198e-08	0.000217838	7.479		intergenic
1	1:51463966:A:G	rs2487823	1	A	G	0.4304	496.154	89.028	2.52788e-08	0.000232041	3.79	7	intergenic
1	1:51464565:C:T	rs6588396	1	C	T	0.4294	494.096	89.0484	2.90661e-08	0.000214322	0.368	5	intergenic
1	1:51464645:C:T	rs6656241	1	T	C	0.4294	496.132	89.0363	2.53915e-08	0.000231367	0.086	7	intergenic
1	1:51549253:C:T	rs6702775	1	T	C	0.04573	1660.41	194.495	1.44954e-17	0.00189221	1.025	7	intergenic
1	1:51552838:A:G	rs4073099	1	G	A	0.04573	1660.41	194.495	1.44954e-17	0.00189221	0.065	4	intergenic
1	1:51554017:C:T	rs59824935	1	T	C	0.04573	1660.41	194.495	1.44954e-17	0.00223804	0.051	7	intergenic
1	1:51554755:C:T	rs72908875	1	C	T	0.04573	1660.41	194.495	1.44954e-17	0.00189221	12.84	7	intergenic
1	1:51554925:A:G	rs72908878	1	G	A	0.04573	1673.47	195.167	1.04791e-17	0.00308669	12.58	6	intergenic
1	1:51555983:G:T	rs57501944	1	T	G	0.04573	1660.41	194.495	1.44954e-17	0.00189216	1.137	7	intergenic
1	1:51558119:A:G	rs72892405	1	A	G	0.04573	1660.41	194.495	1.44954e-17	0.00223182	6.489	6	intergenic
1	1:51558856:A:C	rs7530673	1	A	C	0.07654	1360.66	166.728	3.4692e-16	0.00297716	0.112	7	intergenic
1	1:51560839:A:T	rs11485580	1	T	A	0.04573	1659.98	194.496	1.47819e-17	0.00186145	3.831	5	intergenic
1	1:51561370:C:T	rs72892411	1	T	C	0.04573	1659.98	194.496	1.47819e-17	0.00186145	8.59	7	intergenic
1	1:51562016:A:G	rs6681364	1	G	A	0.07654	1367.49	166.325	2.09515e-16	0.00491237	4.866	6	intergenic
1	1:51562762:C:T	rs11485581	1	C	T	0.04573	1659.98	194.496	1.47819e-17	0.00186145	4.142	6	intergenic
1	1:51562786:G:T	rs11488220	1	G	T	0.04573	1659.98	194.496	1.47819e-17	0.00186145	9.712	6	intergenic
1	1:51564034:C:T	rs11205813	1	C	T	0.04573	1659.98	194.496	1.47819e-17	0.00186145	2.382	6	intergenic
1	1:51564853:A:G	rs72892420	1	A	G	0.04573	1659.98	194.496	1.47819e-17	0.00186145	10.76	6	intergenic
1	1:51564991:C:T	rs12043819	1	T	C	0.3857	-515.654	92.1252	2.19926e-08	0.000387297	0.885	7	intergenic
1	1:51566686:A:T	rs75371861	1	T	A	0.04473	1666.68	194.52	1.10747e-17	0.00287163	0.342	6	intergenic
1	1:51566847:G:GAAAAAAA	1:51566847_GAAAAAAA_G	1	G	GAAAAAAA	0.04672	1658.94	194.061	1.31203e-17	0.00206468	1.642		intergenic
1	1:51567215:A:G	rs11804832	1	G	A	0.07555	1374.46	166.353	1.49483e-16	0.00683597	0.238	7	upstream
1	1:51567300:A:G	rs113087449	1	A	G	0.07555	1369.5	166.322	1.89234e-16	0.0053564	7.198	6	upstream
1	1:51567474:A:C	rs17106406	1	C	A	0.04473	1667.07	194.519	1.08785e-17	0.00291591	0.1	7	upstream
1	1:51568124:A:G	rs12076395	1	G	A	0.04573	1668.35	194.296	9.43415e-18	0.00274643	5.763	5	intronic
1	1:51569624:A:G	rs12068050	1	A	G	0.04473	1667.07	194.519	1.08785e-17	0.00244176	2.558	6	intronic
1	1:51571122:A:G	rs17106407	1	G	A	0.04473	1667.07	194.519	1.08785e-17	0.00244176	0.841	7	intronic
1	1:51571884:A:T	rs57401684	1	A	T	0.07555	1391.59	167.514	1.02472e-16	0.0113468	0.217	6	intronic
1	1:51571893:A:T	rs79304933	1	A	T	0.07654	1354.9	168.822	1.05184e-15	0.0014518	0.275	6	intronic
1	1:51572465:C:G	rs12072311	1	C	G	0.04473	1675.7	195.472	1.06603e-17	0.00322371	0.732	6	intronic
1	1:51573963:A:T	rs11205817	1	A	T	0.07455	1358.69	166.969	4.21525e-16	0.00256113	0.292	5	intronic
1	1:51574602:A:G	rs12033811	1	A	G	0.07555	1365.95	166.563	2.49434e-16	0.00427126	2.351	5	intronic
1	1:51575187:A:AT	rs36020010	1	A	AT	0.08748	1375.93	168.43	3.24383e-16	0.00393407	0.858		intronic
1	1:51576197:C:T	rs17106409	1	C	T	0.07555	1367.06	166.405	2.21158e-16	0.00429419	0.38	6	intronic
1	1:51576633:C:G	rs116100525	1	G	C	0.04374	1671.45	195.99	1.56352e-17	0.00187439	1.1	6	intronic
1	1:51579620:A:C	rs67343486	1	C	A	0.07555	1358.69	166.969	4.21525e-16	0.00274958	8.211	6	intronic
1	1:51581486:A:G	rs79203824	1	G	A	0.04374	1671.45	195.99	1.56352e-17	0.00187439	3.566	3a	intronic
1	1:51582494:G:GA	rs11372422	1	GA	G	0.07455	1366.37	166.399	2.28379e-16	0.00414478	0.779		intronic
1	1:51583835:G:T	rs193261074	1	T	G	0.04274	1668.05	196.471	2.172e-17	0.00140918	0.059	7	intronic
1	1:51585227:A:G	rs12093378	1	G	A	0.05169	1628.81	187.617	4.12378e-18	0.013296	0.153	5	intronic
1	1:51586945:A:G	rs59851927	1	G	A	0.05169	1631.48	186.81	2.61471e-18	0.0200646	7.383	5	intronic
1	1:51588565:A:G	rs76083709	1	G	A	0.0497	1648.84	188.823	2.64121e-18	0.0210545	8.529	5	intronic
1	1:51589492:C:G	rs77782444	1	G	C	0.04274	1666.5	196.295	2.17648e-17	0.00143711	0.083	7	intronic
1	1:51589653:G:T	rs12086999	1	G	T	0.04473	1639.66	193.979	2.988e-17	0.00108524	0.17	6	intronic
1	1:51591725:C:T	rs80217527	1	T	C	0.04274	1666.5	196.295	2.17648e-17	0.00167992	4.27	7	intronic
1	1:51592974:G:T	rs61677045	1	T	G	0.05169	1631.27	186.865	2.7011e-18	0.0196937	0.621	5	intronic
1	1:51594082:A:AACGGCATTTAAATGTGCTTTTAG	rs142355453	1	AACGGCATTTAAATGTGCTTTTAG	A	0.05169	1649	186.65	1.06406e-18	0.0453158	0.25		intronic
1	1:51594929:C:T	rs4433450	1	C	T	0.05268	1640.98	186.759	1.63206e-18	0.0317579	4.038	7	intronic
1	1:51596023:C:CT	rs547234947	1	CT	C	0.05567	1556.89	189.277	2.03524e-16	0.000213947	1.024		intronic
1	1:51596400:A:AT	1:51596400_AT_A	1	A	AT	0.04274	1646.41	195.654	4.12665e-17	0.000790815	0.622		intronic
1	1:51597985:C:T	rs114495468	1	C	T	0.04274	1628.41	196.264	1.1174e-16	0.000343384	4.794	7	intronic
1	1:51604023:A:G	rs11801530	1	G	A	0.05169	1628.42	186.453	2.60719e-18	0.0211697	0.744	7	intronic
1	1:51604265:C:T	rs28654087	1	T	C	0.04274	1677.85	196.248	1.29952e-17	0.00228311	2.286	6	intronic
1	1:51605804:C:T	rs60487493	1	C	T	0.04274	1658.11	196.171	2.9985e-17	0.00110823	3.47	7	intronic
1	1:51606983:C:G	rs12071547	1	G	C	0.05169	1631.03	186.321	2.18105e-18	0.0246408	0.014	6	intronic
1	1:51609315:C:CTT	rs10660877	1	CTT	C	0.05169	1632.68	186.377	2.06475e-18	0.0262461	0.745		intronic
1	1:51610351:A:C	rs116237199	1	A	C	0.04274	1662.01	196.351	2.70389e-17	0.00120848	1.312	7	intronic
1	1:51610533:A:T	rs74080735	1	T	A	0.05169	1624.35	186.441	3.14378e-18	0.0147645	3.207	7	intronic
1	1:51611515:A:C	rs41286446	1	C	A	0.04274	1666.1	196.495	2.38495e-17	0.00135482	8.234	7	intronic
1	1:51615719:C:T	rs9887881	1	C	T	0.04274	1662.01	196.351	2.70389e-17	0.00120848	7.067	7	intergenic
1	1:51615912:A:G	rs7532605	1	G	A	0.05169	1631.03	186.321	2.18105e-18	0.0249272	0.466	7	intergenic
1	1:51616183:C:T	rs12084577	1	T	C	0.05169	1631.03	186.321	2.18105e-18	0.0246709	1.974	7	intergenic
1	1:51616833:A:G	rs77647381	1	G	A	0.04274	1672.65	195.93	1.45001e-17	0.00207629	3.439	5	intergenic
1	1:51618573:G:T	rs12064928	1	G	T	0.05169	1631.03	186.321	2.18105e-18	0.0247994	5.032	6	intergenic
1	1:51618878:A:G	rs74581889	1	A	G	0.04274	1677.27	196.269	1.34421e-17	0.00223707	0.192	7	intergenic
1	1:51619809:C:G	rs72894420	1	C	G	0.05169	1631.03	186.321	2.18105e-18	0.0245237	0.879	7	intergenic
1	1:51619900:A:C	rs72894423	1	A	C	0.05169	1628.66	186.224	2.3444e-18	0.0234942	1.349	7	intergenic
1	1:51622697:C:T	rs12070851	1	C	T	0.04274	1661.66	196.353	2.74702e-17	0.00119246	9.38	4	downstream
1	1:51623154:C:T	rs114156779	1	T	C	0.03777	1632.82	202.948	8.94526e-16	6.5924e-05	1.266	5	downstream
1	1:51624437:A:G	rs59856424	1	A	G	0.05169	1624.21	186.436	3.15867e-18	0.0176026	0.336	7	upstream
1	1:51626454:T:TACGTTACCTC	rs138332177	1	TACGTTACCTC	T	0.04274	1683.67	195.922	8.88734e-18	0.00319592	1.094		intergenic
1	1:51626511:A:G	rs115298321	1	A	G	0.04274	1655.82	196.196	3.34243e-17	0.00100713	7.268	7	intergenic
1	1:51628012:C:T	rs142632436	1	C	T	0.04274	1672.4	196.227	1.63892e-17	0.0018756	6.49	7	intergenic
1	1:51628722:A:G	rs137973025	1	A	G	0.04274	1672.4	196.227	1.63892e-17	0.0018756	10.6	5	intergenic
1	1:51629420:G:T	rs114217677	1	T	G	0.04274	1655.96	196.192	3.31794e-17	0.00101436	1.227	7	intergenic
1	1:51629837:A:G	rs77783104	1	G	A	0.04274	1661.66	196.353	2.74702e-17	0.00119246	0.841	7	intergenic
1	1:51631884:C:T	rs11205821	1	T	C	0.05169	1630.66	186.323	2.22148e-18	0.0248204	1.508	4	intergenic
1	1:51634613:G:T	rs59273644	1	T	G	0.04274	1669.12	195.903	1.67679e-17	0.00184035	2.634	5	intergenic
1	1:51634832:G:T	rs80056613	1	T	G	0.04274	1652.77	196.163	3.77081e-17	0.000912543	9.701	5	intergenic
1	1:51635557:C:T	rs1999230	1	T	C	0.05169	1628.74	186.327	2.43784e-18	0.0225901	1.81	7	intergenic
1	1:51636554:A:T	rs78086411	1	A	T	0.0666	1620.12	186.008	3.21546e-18	0.0174909	0.729	6	intergenic
1	1:51637104:C:T	rs77553263	1	C	T	0.04274	1663.5	196.037	2.25549e-17	0.001431	11.91	7	intergenic
1	1:51637522:C:T	rs10888718	1	C	T	0.05169	1628.74	186.327	2.43784e-18	0.0224493	1.562	7	intergenic
1	1:51637955:C:T	rs79355989	1	T	C	0.04274	1669.12	195.903	1.67679e-17	0.00184035	0.237	6	intergenic
1	1:51640531:A:T	rs6663478	1	A	T	0.05169	1628.74	186.327	2.43784e-18	0.0224595	2.408	7	intergenic
1	1:51643669:C:T	rs11205822	1	C	T	0.05169	1630.78	186.412	2.29251e-18	0.0239663	0.141	6	intergenic
1	1:51644579:C:T	rs2104773	1	C	T	0.05169	1630.78	186.412	2.29251e-18	0.024079	2.851	6	intergenic
1	1:51646922:A:T	rs74730257	1	T	A	0.04274	1682.91	195.936	9.23716e-18	0.00362648	2.077	7	intergenic
1	1:51647894:A:G	rs145369029	1	A	G	0.04274	1693.38	196.001	5.94903e-18	0.00449688	0.491	7	intergenic
1	1:51648608:A:G	rs3850875	1	A	G	0.05169	1642.66	186.578	1.39684e-18	0.038062	13.1	7	intergenic
1	1:51648876:A:G	rs74866786	1	A	G	0.04274	1693.38	196.001	5.94903e-18	0.00449688	0.085	7	intergenic
1	1:51650336:C:T	rs75202451	1	T	C	0.04274	1693.38	196.001	5.94903e-18	0.00537913	0.484	7	intergenic
1	1:51651736:A:G	rs11205825	1	G	A	0.07753	1315.66	166.242	2.58717e-15	0.00070276	3.271	6	intergenic
1	1:51651828:A:C	rs115964801	1	A	C	0.04274	1667.15	197.342	3.11146e-17	0.00124758	0.152	6	intergenic
1	1:51652375:C:G	rs140928801	1	G	C	0.04374	1665.03	195.325	1.61603e-17	0.00195292	2.564	5	intergenic
1	1:51653911:A:G	rs78971936	1	A	G	0.04274	1689.66	195.975	6.95029e-18	0.00390446	0.281	5	upstream
1	1:51653998:A:G	rs11205826	1	A	G	0.04274	1693.38	196.001	5.94903e-18	0.00541246	0.483	5	upstream
1	1:51654503:A:G	rs116580787	1	A	G	0.04274	1705.81	196.956	4.94159e-18	0.00663387	0.327	5	downstream
1	1:51654504:A:C	rs115574950	1	A	C	0.04274	1706.83	196.703	4.28354e-18	0.00764436	0.223	5	downstream
1	1:51655306:A:C	rs17106445	1	A	C	0.07555	1330.6	166.26	1.26203e-15	0.00118671	5.614	4	intergenic
1	1:51655420:C:G	rs17106447	1	C	G	0.07654	1314.42	165.906	2.41454e-15	0.000685428	1.831	4	intergenic
1	1:51659401:A:C	rs12091097	1	C	A	0.0507	1634.29	187.623	3.19767e-18	0.0156473	6.071	4	intergenic
1	1:51660046:A:G	rs113274261	1	A	G	0.07654	1309.56	165.703	2.8254e-15	0.000607239	0.758	7	downstream
1	1:51673209:C:T	rs150803875	1	C	T	0.04374	1637.41	196.076	7.09881e-17	0.000585389	2.875	7	ncRNA_intronic
1	1:51697627:A:C	rs116770311	1	A	C	0.04374	1655.04	196.692	4.14494e-17	0.00110842	11.6	5	ncRNA_intronic
1	1:51727383:A:G	rs184306491	1	A	G	0.04374	1645.41	196.89	6.74329e-17	0.000666742	0.385	7	intronic
1	1:51739801:A:G	rs144155783	1	A	G	0.04374	1649.98	196.999	5.7626e-17	0.000754223	0.379	6	downstream
1	1:51762846:A:G	rs79492354	1	A	G	0.04374	1664.38	198.379	5.1026e-17	0.000895832	6.193	4	intronic
1	1:51763879:G:T	rs72906148	1	T	G	0.05169	1623.31	189.978	1.35619e-17	0.0058691	4.577	5	UTR3
1	1:51764865:T:TG	rs201084583	1	TG	T	0.04374	1625.78	198.557	2.77481e-16	0.000208743	0.159		UTR3
1	1:51765468:A:C	rs79010065	1	C	A	0.04374	1654.21	198.231	7.47329e-17	0.000676848	9.469	4	UTR3
1	1:51766928:G:T	rs76534213	1	G	T	0.04374	1649.84	198.297	9.20953e-17	0.000565839	0.081	3a	UTR3
1	1:51768410:A:C	rs41287294	1	A	C	0.04374	1646.29	198.457	1.13216e-16	0.000472173	3.981	3a	intronic
1	1:51768716:C:T	rs74356055	1	T	C	0.04374	1644.65	198.529	1.24467e-16	0.000497698	2.177	3a	intronic
1	1:51776245:A:C	rs75204777	1	A	C	0.04374	1647.15	199.491	1.56564e-16	0.000358273	0.165	6	intronic
1	1:51776342:A:G	rs75125057	1	A	G	0.04374	1647.15	199.491	1.56564e-16	0.000358273	10.39	7	intronic
1	1:51779358:C:G	rs34323439	1	G	C	0.0507	1018.05	187.423	5.62602e-08	8.68359e-05	8.387	4	intronic
2	1:75946751:A:G	rs186152026	1	G	A	0.159	-682.633	135.502	4.73956e-07	0.000536462	0.987	6	intronic
2	1:75966150:T:TG	1:75966150_TG_T	1	T	TG	0.1968	-555.922	123.671	6.98101e-06	0.000380086	1.558		intronic
2	1:75967778:C:T	rs12401888	1	T	C	0.1581	-686.404	135.701	4.26021e-07	0.000532619	0.407	7	intronic
2	1:75988164:C:T	rs77646906	1	C	T	0.1183	-593.505	143.325	3.46891e-05	0.000534797	3.79	2a	intronic
2	1:75995505:A:T	rs211776	1	T	A	0.2276	-655.3	113.514	7.88092e-09	0.00471088	6.817	3a	intronic
2	1:75995650:C:T	rs211775	1	T	C	0.2276	-653.233	113.445	8.59858e-09	0.00317779	6.829		intronic
2	1:75995772:C:G	rs211774	1	C	G	0.2276	-651.501	113.499	9.56195e-09	0.00397795	1.213	7	intronic
2	1:75996363:A:G	rs211772	1	A	G	0.2286	-651.234	112.989	8.31938e-09	0.00445499	1.005	7	intronic
2	1:75996444:A:T	rs211771	1	A	T	0.2276	-648.733	112.946	9.36242e-09	0.00402652	2.578	5	intronic
2	1:75997703:A:T	rs211769	1	T	A	0.2276	-650.09	112.782	8.29941e-09	0.00325039	10.41	7	intronic
2	1:75998695:C:T	rs184159	1	T	C	0.2276	-652.472	112.622	6.97178e-09	0.00521129	0.784	5	intronic
2	1:75999452:A:G	rs211754	1	G	A	0.2276	-662.962	112.515	3.85665e-09	0.00890271	3.458	6	intronic
2	1:75999964:A:C	rs75726608	1	C	A	0.1819	-746.348	124.321	1.95702e-09	0.0129388	7.172	6	intronic
2	1:76000434:C:G	rs211752	1	C	G	0.2276	-660.88	112.477	4.2612e-09	0.0081182	5.508	6	intronic
2	1:76000596:A:T	rs211751	1	A	T	0.2256	-650.776	112.788	8.01974e-09	0.0045919	7.33	6	intronic
2	1:76001635:C:T	rs7541214	1	C	T	0.1809	-743.915	124.116	2.07741e-09	0.0122265	1.938		intronic
2	1:76002219:A:G	rs211748	1	G	A	0.2316	-679.03	112.982	1.87896e-09	0.0167397	2.648	7	intronic
2	1:76003262:A:C	rs1930320	1	A	C	0.2346	-653.357	111.935	5.37937e-09	0.00651566	14.42		intronic
2	1:76004141:C:T	rs211747	1	C	T	0.2306	-675.863	112.282	1.77438e-09	0.0182466	7.692	6	intronic
2	1:76004652:C:T	rs4080327	1	T	C	0.1839	-749.675	123.98	1.49766e-09	0.0166878	5.383	5	intronic
2	1:76004778:A:T	rs17375756	1	A	T	0.1839	-749.675	123.98	1.49766e-09	0.0166878	3.9	7	intronic
2	1:76005804:C:T	rs17303788	1	T	C	0.1849	-762.334	123.809	7.50406e-10	0.0323408	1.942	7	intronic
2	1:76007232:C:T	rs211744	1	T	C	0.2326	-680.322	112.207	1.35336e-09	0.0235576	1.42	7	intronic
2	1:76009518:A:G	rs11586288	1	G	A	0.1849	-762.691	123.808	7.36629e-10	0.0329209	6.516	4	intronic
2	1:76009864:A:T	rs78620757	1	T	A	0.1849	-762.691	123.808	7.36629e-10	0.0329209	1.39	7	intronic
2	1:76010959:C:T	rs2748444	1	C	T	0.1849	-767.345	123.825	5.83923e-10	0.0411762	3.644	7	intronic
2	1:76011382:A:C	rs449394	1	C	A	0.2326	-681.371	112.167	1.25972e-09	0.0252309	1.64		intronic
2	1:76011592:A:T	rs2748445	1	T	A	0.1849	-761.932	123.82	7.68477e-10	0.0316077	4.792	7	intronic
2	1:76011651:A:G	rs2587040	1	A	G	0.1849	-762.924	123.807	7.27659e-10	0.033309	4.221		intronic
2	1:76012862:C:T	rs2587032	1	T	C	0.1849	-762.418	123.813	7.4795e-10	0.0324352	9.339	7	intronic
2	1:76013268:A:G	rs76934732	1	A	G	0.1849	-768.448	124.211	6.23602e-10	0.0386578	2.192	7	intronic
2	1:76014288:C:T	rs2779490	1	T	C	0.1849	-765.57	123.827	6.39803e-10	0.037706	6.265		intronic
2	1:76015460:A:G	rs1443845	1	A	G	0.1849	-755.831	123.705	1.01031e-09	0.0243051	6.391	5	intronic
2	1:76018540:A:C	rs894819	1	C	A	0.1849	-764.252	123.861	6.91639e-10	0.0349813	4.996	6	intronic
2	1:76018649:A:G	rs894820	1	G	A	0.1849	-764.252	123.861	6.91639e-10	0.0349813	7.468	7	intronic
2	1:76019664:C:T	rs57804608	1	T	C	0.1849	-761.43	123.857	7.97582e-10	0.0305069	3.433	4	intronic
2	1:76019734:C:T	rs59401016	1	T	C	0.1849	-761.43	123.857	7.97582e-10	0.0305008	1.177	4	intronic
2	1:76021205:A:T	rs2779491	1	A	T	0.1849	-765.732	123.878	6.44926e-10	0.0374229	1.214	7	intronic
2	1:76024137:A:C	rs190024	1	C	A	0.2326	-682.315	112.235	1.223e-09	0.02595	4.771	7	intronic
2	1:76024919:C:T	rs61653323	1	T	C	0.1849	-764.13	123.828	6.88792e-10	0.0351244	1.703	2b	intronic
2	1:76026721:A:C	rs211702	1	C	A	0.2326	-678.379	112.259	1.53285e-09	0.0209227	2.869	5	intronic
2	1:76027657:A:G	rs2024773	1	A	G	0.2326	-678.272	112.266	1.54587e-09	0.0207699	2.041	6	intronic
2	1:76028240:A:G	rs211703	1	G	A	0.2326	-677.335	112.262	1.62573e-09	0.0197996	0.125	7	intronic
2	1:76028526:C:T	rs74091737	1	C	T	0.1849	-756.596	123.889	1.0289e-09	0.0239021	1.561	7	intronic
2	1:76028726:A:T	rs74091739	1	T	A	0.1849	-756.596	123.889	1.0289e-09	0.0239021	4.481	6	intronic
2	1:76030453:C:T	rs211708	1	C	T	0.2326	-675.83	112.264	1.76694e-09	0.0182834	0.856	7	intronic
2	1:76033993:C:CA	1:76033993_CA_C	1	C	CA	0.1869	-751.706	124.326	1.50221e-09	0.0166576	1.149		intronic
2	1:76034363:C:T	rs2748446	1	T	C	0.2346	-611.506	112.772	5.92887e-08	0.000986765	0.051	6	intronic
2	1:76035007:C:T	rs1332785	1	T	C	0.1859	-758.919	123.938	9.28807e-10	0.0264079	0.57		intronic
2	1:76035457:A:G	rs17303921	1	A	G	0.2336	-608.427	112.948	7.23396e-08	0.000897498	2.668	6	intronic
2	1:76035910:C:T	rs74091752	1	T	C	0.2306	-600.023	113.301	1.19407e-07	0.000744526	0.787	7	intronic
2	1:76036278:C:T	rs1332784	1	C	T	0.2336	-614.664	112.92	5.27453e-08	0.00104988	2.842		intronic
2	1:76036759:C:T	rs57412923	1	C	T	0.2336	-612.307	112.947	5.97159e-08	0.000985423	1.027	6	intronic
2	1:76037060:A:G	rs7511726	1	G	A	0.2336	-613.213	112.94	5.6989e-08	0.00100892	0.331	6	intronic
2	1:76038320:C:T	rs11578532	1	C	T	0.1859	-756.659	124.04	1.07449e-09	0.0229784	2.665	7	intronic
2	1:76044120:G:T	rs55694101	1	G	T	0.1879	-737.426	123.858	2.65281e-09	0.00980804	3.008	6	intronic
2	1:76045238:C:T	rs74091759	1	C	T	0.1889	-732.822	123.861	3.32944e-09	0.006535	5.189	7	intronic
2	1:76045396:C:T	rs74091760	1	T	C	0.1889	-736.611	123.669	2.61255e-09	0.00994566	5.473	6	intronic
2	1:76045766:C:T	rs74091761	1	C	T	0.1889	-733.31	123.67	3.07485e-09	0.00852678	11.71	5	intronic
2	1:76046528:A:G	rs7524072	1	G	A	0.1839	-734.07	125.524	5.03225e-09	0.00538158	2.416	6	intronic
2	1:76048784:A:G	rs1930323	1	A	G	0.1889	-740.565	124.266	2.56156e-09	0.0101437	1.823	4	intronic
2	1:76051848:A:G	rs1576927	1	A	G	0.1889	-717.366	123.859	7.04275e-09	0.00326223	3.304	7	intronic
2	1:76052392:C:G	rs74091769	1	C	G	0.1889	-712.783	123.83	8.70076e-09	0.00323884	6.188	7	intronic
2	1:76058813:C:T	rs6687877	1	T	C	0.2366	-576.386	117.212	8.82012e-07	0.0010117	8.053	7	intronic
2	1:76060541:A:G	rs35425390	1	G	A	0.2366	-576.386	117.212	8.82012e-07	0.0010117	4.846	6	intronic
2	1:76064322:A:AG	rs746445989	1	A	AG	0.2366	-585.242	117.721	6.68811e-07	0.00089818	7.694		intronic
2	1:76066498:A:C	rs12406883	1	C	A	0.2376	-568.054	119.065	1.84318e-06	0.000955251	2.389	7	intronic
2	1:76066504:A:G	rs12406884	1	G	A	0.2376	-571.084	118.955	1.58872e-06	0.00091773	2.859	5	intronic
2	1:76067119:A:ATGACGGGT	1:76067119_ATGACGGGT_A	1	A	ATGACGGGT	0.2495	-538.529	117.595	4.68207e-06	0.000985568	0.954		intronic
2	1:76068279:C:T	rs6662665	1	C	T	0.2376	-543.793	117.8	3.92561e-06	0.0017476	5.921	4	intronic
2	1:76070085:A:G	rs6682395	1	A	G	0.2416	-520.772	116.474	7.81363e-06	0.00157362	11.29	7	intronic
3	2:179095185:A:G	rs334040	2	A	G	0.3091	505.153	96.0175	1.44366e-07	0.0232326	1.004		intronic
3	2:179097232:A:G	rs334041	2	A	G	0.3549	420.349	93.4593	6.89977e-06	0.00272012	7.528		intronic
3	2:179097483:G:T	rs334042	2	T	G	0.3131	499.355	95.8886	1.92682e-07	0.0161113	6.165		intronic
3	2:179098674:C:T	rs334043	2	T	C	0.3539	428.805	93.392	4.42217e-06	0.00297677	1.505		intronic
3	2:179099272:A:C	rs170791	2	A	C	0.3121	510.288	95.7788	1.00243e-07	0.0319348	0.421		intronic
3	2:179102232:C:T	rs334044	2	T	C	0.3529	435.948	93.3372	3.01702e-06	0.00333876	0.751	7	intronic
3	2:179102749:C:T	rs334045	2	T	C	0.3121	514.451	95.7652	7.8531e-08	0.0397157	14.15		intronic
3	2:179106380:A:C	rs333999	2	A	C	0.3111	516.045	95.7795	7.19245e-08	0.0429704	0.257		intronic
3	2:179108299:A:T	rs333996	2	T	A	0.3618	513.356	91.7247	2.20653e-08	0.122292	8.975	7	intronic
3	2:179114736:C:T	rs334017	2	C	T	0.3628	494.864	91.5363	6.49338e-08	0.0439736	3.643		intronic
3	2:179123605:C:T	rs334011	2	T	C	0.3628	513.064	91.3434	1.96408e-08	0.136664	1.335		intronic
3	2:179123611:G:T	rs334010	2	T	G	0.3728	482.625	91.3324	1.27218e-07	0.0235307	0.979		intronic
3	2:179124628:A:G	rs334007	2	G	A	0.3628	516.455	91.2758	1.54567e-08	0.17172	6.77		intronic
3	2:179126602:A:G	rs334006	2	G	A	0.3628	516.785	91.1887	1.46661e-08	0.180607	8.15		intronic
3	2:179127569:C:T	rs334005	2	T	C	0.3628	516.889	91.1969	1.46113e-08	0.181195	9.207		intronic
4	2:217749247:A:G	rs72960342	2	A	G	0.03777	-1486.71	260.951	1.23022e-08	0.0636	0.559	5	ncRNA_intronic
4	2:217750082:C:T	rs116593115	2	T	C	0.03777	-1479.78	260.368	1.33412e-08	0.0625443	1.367	5	ncRNA_intronic
4	2:217756004:A:AT	rs148937356	2	AT	A	0.04374	-1347.15	248.932	6.29612e-08	0.0133297	1.153		ncRNA_intronic
4	2:217759849:C:T	rs56376845	2	T	C	0.04374	-1354.17	248.031	4.81249e-08	0.0169945	7.577	7	ncRNA_intronic
4	2:217760676:T:TG	rs34147501	2	TG	T	0.04473	-1305.76	246.09	1.12951e-07	0.00572646	11.93		ncRNA_intronic
4	2:217761826:C:T	rs67614498	2	C	T	0.04374	-1360.3	248.221	4.28679e-08	0.0193511	1.201	7	ncRNA_intronic
4	2:217767151:C:T	rs72656922	2	T	C	0.04374	-1343.26	248.547	6.55637e-08	0.0125215	0.08	7	ncRNA_intronic
4	2:217771012:G:GA	rs552395939	2	GA	G	0.04473	-1374.43	246.831	2.59721e-08	0.0332541	1.601		ncRNA_intronic
4	2:217771135:A:G	rs67736064	2	G	A	0.04374	-1390.41	248.631	2.26314e-08	0.0378086	0.326	5	ncRNA_intronic
4	2:217771410:A:G	rs13415018	2	G	A	0.04374	-1361.36	247.82	3.98034e-08	0.0200266	2.829	5	ncRNA_intronic
4	2:217774673:A:G	rs56189231	2	A	G	0.04374	-1383.22	248.591	2.65875e-08	0.0313505	6.83	5	ncRNA_intronic
4	2:217778001:C:T	rs67043264	2	T	C	0.04374	-1389.31	247.891	2.10912e-08	0.0384626	0.945	7	ncRNA_intronic
4	2:217778312:A:G	rs67910836	2	G	A	0.04374	-1370.66	248.426	3.4736e-08	0.0239978	2.34	6	ncRNA_intronic
4	2:217780650:C:T	rs67866554	2	T	C	0.04374	-1378.59	248.69	2.99455e-08	0.0280927	1.276	5	ncRNA_intronic
4	2:217781569:C:T	rs67419781	2	T	C	0.04374	-1374.4	247.952	3.00121e-08	0.0283883	0.365	7	ncRNA_intronic
4	2:217782371:C:T	rs56272121	2	T	C	0.04374	-1395.85	247.996	1.83585e-08	0.0487295	0.869	5	ncRNA_intronic
4	2:217786096:C:T	rs7607112	2	T	C	0.04374	-1374.81	247.882	2.94706e-08	0.028349	0.198	7	ncRNA_intronic
4	2:217792908:A:G	rs55772339	2	G	A	0.04374	-1351.57	252.37	8.60166e-08	0.00761687	4.578	6	ncRNA_intronic
4	2:217793638:A:T	rs72943864	2	A	T	0.04374	-1378.53	245.384	1.95273e-08	0.0478349	1.082	5	ncRNA_intronic
4	2:217795616:A:T	rs55767004	2	A	T	0.04374	-1368.32	245.597	2.55127e-08	0.033951	4.957	5	ncRNA_intronic
4	2:217797568:C:T	rs55790218	2	T	C	0.04374	-1352.12	245.392	3.62083e-08	0.0234814	8.407	5	ncRNA_intronic
4	2:217798177:C:G	rs7579388	2	G	C	0.04374	-1351.67	245.203	3.57163e-08	0.0240107	1.934		ncRNA_intronic
4	2:217798851:C:G	rs72945761	2	G	C	0.04374	-1370.27	245.523	2.41441e-08	0.0358788	1.054	5	ncRNA_intronic
4	2:217801102:A:G	rs72945778	2	G	A	0.04374	-1339.42	244.689	4.44003e-08	0.0191613	1.868	5	ncRNA_intronic
4	2:217803906:A:G	rs2542212	2	A	G	0.04374	-1296.73	238.118	5.20428e-08	0.0171416	0.773		ncRNA_intronic
4	2:217805883:A:G	rs2705595	2	G	A	0.04374	-1285.92	241.507	1.02015e-07	0.00837234	2.691	6	ncRNA_intronic
4	2:217807247:A:G	rs72945791	2	A	G	0.04374	-1327.01	246.264	7.1624e-08	0.0115903	4.306	7	ncRNA_intronic
4	2:217838399:A:G	rs72947750	2	A	G	0.04374	-1391.94	247.124	1.79332e-08	0.048265	0.717	5	ncRNA_intronic
4	2:217839367:A:C	rs114794969	2	A	C	0.04274	-1402.34	247.776	1.53193e-08	0.0506918	0.073	5	ncRNA_intronic
4	2:217843682:C:G	rs7605968	2	G	C	0.04374	-1392.58	247.502	1.85691e-08	0.0425509	1.259	7	ncRNA_intronic
4	2:217843792:C:T	rs7606095	2	T	C	0.04274	-1396.41	248.453	1.92413e-08	0.0423114	3.947	6	ncRNA_intronic
4	2:217846315:A:G	rs7587582	2	G	A	0.04374	-1281.57	241.017	1.06148e-07	0.00532495	9.412	7	ncRNA_intronic
4	2:217846389:G:T	rs7575370	2	G	T	0.04374	-1284.23	240.957	9.9185e-08	0.00690145	0.346	7	ncRNA_intronic
4	2:217850809:C:T	rs111520262	2	T	C	0.04473	-1284.31	239.263	8.03887e-08	0.00854507	1.218	5	ncRNA_intronic
4	2:217851440:A:G	rs58340270	2	A	G	0.04274	-1393.52	247.976	1.93347e-08	0.042835	0.45	7	ncRNA_intronic
4	2:217854158:A:T	rs78038594	2	T	A	0.04274	-1374.43	251.97	4.94796e-08	0.0155298	0.252	2b	ncRNA_intronic
4	2:217855600:C:CT	rs113695876	2	CT	C	0.04076	-1240.61	257.904	1.51515e-06	0.000565333	4.331		ncRNA_intronic
5	2:223046616:C:G	rs111745190	2	G	C	0.05467	-1395.07	197.616	1.71222e-12	0.00888747	0.765	7	intergenic
5	2:223057209:A:G	rs75779789	2	G	A	0.06262	-1198.38	188.043	1.88507e-10	0.00110026	3.483	6	intergenic
5	2:223059445:C:T	rs112360424	2	T	C	0.06262	-1179.48	187.342	3.10425e-10	0.00104539	1.319	6	intergenic
5	2:223062952:A:G	rs45624038	2	A	G	0.06262	-1196.9	187.924	1.93274e-10	0.00111481	0.634		intergenic
5	2:223101728:C:T	rs75239294	2	T	C	0.05964	-1229.1	191.396	1.37021e-10	0.0011339	4.936	6	intronic
5	2:223102579:A:G	rs16863547	2	A	G	0.06163	-1236.16	190.956	9.7426e-11	0.00121019	0.467	6	intronic
6	3:127348226:T:TGCGGCGCCGCCGGGAGCGCGCGTGTCCCGGCCGGGCC	3:127348226_TGCGGCGCCGCCGGGAGCGCGCGTGTCCCGGCCGGGCC_T	3	T	TGCGGCGCCGCCGGGAGCGCGCGTGTCCCGGCCGGGCC	0.01889	-2318.83	376.682	7.57056e-10	0.939973	10.54		intronic
6	3:127352970:A:G	rs114895876	3	G	A	0.01889	-2333.43	410.289	1.30437e-08	0.0607276	8.252	6	intronic
6	3:127458217:C:G	rs116665663	3	C	G	0.01491	-1533.97	345.837	9.22158e-06	0.00117979	0.354	5	intronic
7	4:4754484:C:T	rs7663990	4	T	C	0.2932	-522.929	99.8624	1.64944e-07	0.00688769	1.054	4	intergenic
7	4:4755109:C:G	rs58949007	4	G	C	0.2942	-520.036	99.7455	1.86619e-07	0.00557488	4.218	5	intergenic
7	4:4757566:A:C	rs2020165	4	A	C	0.3042	-515.453	98.2823	1.57844e-07	0.00679643	2.439	7	intergenic
7	4:4758190:A:G	rs4689932	4	G	A	0.4215	-381.681	90.1806	2.32006e-05	0.00192395	0.043	7	intergenic
7	4:4758294:C:T	rs4689181	4	T	C	0.3211	-544.131	95.777	1.35171e-08	0.040833	2.696	7	intergenic
7	4:4759743:A:G	rs4689182	4	A	G	0.4125	-345.073	90.3844	0.000134939	0.00210591	0.006	6	intergenic
7	4:4761140:C:T	rs4689933	4	C	T	0.3221	-566.617	95.2627	2.74992e-09	0.186453	19.89	5	intergenic
7	4:4761520:A:T	rs1318946	4	T	A	0.4235	-386.544	89.8479	1.69729e-05	0.00197304	2.923	5	intergenic
7	4:4761862:A:G	rs1318947	4	G	A	0.3221	-566.715	95.0693	2.53798e-09	0.201824	6.71	5	intergenic
7	4:4762315:A:G	rs1022136	4	G	A	0.4225	-390.287	89.7195	1.36607e-05	0.00195893	0.129	5	intergenic
7	4:4762383:C:G	rs2172442	4	G	C	0.3221	-575.776	94.9001	1.3196e-09	0.379158	0.005	5	intergenic
7	4:4762672:A:G	rs6854227	4	G	A	0.4145	-372.556	89.6388	3.24637e-05	0.0019984	0.006	5	intergenic
7	4:4764026:C:T	rs1039906	4	T	C	0.2515	-596.169	100.313	2.83211e-09	0.188273	1.157	7	intergenic
7	4:4766265:A:G	rs6446685	4	A	G	0.3608	-397.262	91.638	1.46227e-05	0.00199434	9.43	5	intergenic
7	4:4766534:A:G	rs34394950	4	A	G	0.3618	-399.612	91.5398	1.27348e-05	0.00197736	9.753	5	intergenic
7	4:4767695:C:T	rs6830371	4	T	C	0.3628	-393.131	91.5544	1.76143e-05	0.00200886	0.087	4	intergenic
7	4:4768913:A:G	rs3856972	4	G	A	0.3728	-352.992	91.0209	0.000105516	0.00241688	0.366	5	intergenic
7	4:4770427:C:G	rs6845654	4	G	C	0.3628	-394.659	91.4612	1.60155e-05	0.00198869	2.218	5	intergenic
7	4:4771861:A:G	rs35712660	4	G	A	0.3648	-396.139	91.3256	1.44547e-05	0.00197248	1.841	6	intergenic
7	4:4772188:A:G	rs59910907	4	G	A	0.3648	-393.133	91.3264	1.67814e-05	0.00198588	5.199	6	intergenic
7	4:4772251:A:G	rs77021188	4	G	A	0.3638	-398.449	91.3921	1.3069e-05	0.00196792	4.831	7	intergenic
7	4:4772440:A:G	rs61011743	4	A	G	0.3638	-393.622	92.2272	1.97972e-05	0.00195202	1.377	7	intergenic
7	4:4772447:C:G	rs78483983	4	G	C	0.3509	-376.185	92.773	5.03043e-05	0.00211998	0.072	7	intergenic
7	4:4772530:A:G	rs67239138	4	A	G	0.3638	-389.084	91.3036	2.03828e-05	0.00201002	1.12	6	intergenic
7	4:4773037:A:C	rs55985553	4	A	C	0.3489	-377.934	91.7102	3.78461e-05	0.00205807	2.859	5	intergenic
7	4:4778175:A:G	rs76411246	4	A	G	0.3141	-471.178	94.3368	5.93271e-07	0.00318441	0.015	5	intergenic
7	4:4778828:A:T	rs75766908	4	T	A	0.3101	-381.733	96.0723	7.10461e-05	0.00226159	2.23	5	intergenic
8	4:102702364:G:T	rs13105682	4	G	T	0.04573	741.162	204.092	0.000282316	5.17111e-05	3.926	7	intronic
8	4:102865304:A:G	rs13126505	4	A	G	0.06163	897.473	183.752	1.04487e-06	7.26886e-05	0.36	6	intronic
8	4:102896591:G:T	rs13109404	4	G	T	0.06163	916.908	177.833	2.54103e-07	0.000138682	0.341	6	intronic
8	4:102921704:A:T	rs13127398	4	A	T	0.06262	910.044	177.762	3.08586e-07	0.000123408	0.416	6	ncRNA_intronic
8	4:102926923:A:G	rs34592089	4	A	G	0.05268	1073.68	188.315	1.2002e-08	0.00186397	0.701	7	ncRNA_intronic
8	4:103001649:G:T	rs1813006	4	T	G	0.05964	1105.09	203.072	5.32078e-08	0.000489934	1.848	5	intergenic
8	4:103146888:A:C	rs35225200	4	C	A	0.09245	1070.86	174.174	7.95138e-10	0.0238799	2.395	7	intergenic
8	4:103146890:A:T	rs35518360	4	T	A	0.09245	1033.06	173.822	2.83114e-09	0.00716975	0.228	7	intergenic
8	4:103188709:C:T	rs13107325	4	T	C	0.07952	1157.91	172.634	2.02153e-11	0.88169	23.1	5	exonic
8	4:103198082:A:G	rs13135092	4	G	A	0.08549	1047.63	165.193	2.30673e-10	0.0783049	10.31	6	intronic
8	4:103228830:C:T	rs13105581	4	T	C	0.0825	931.625	170.266	4.50049e-08	0.000408064	9.664	7	intronic
8	4:103283117:A:G	rs34333163	4	G	A	0.07654	963.182	175.242	3.91437e-08	0.000567065	2.777	7	intergenic
8	4:103284697:C:T	rs13114461	4	T	C	0.08052	931.798	164.971	1.63742e-08	0.00140844	3.885	6	intergenic
8	4:103284865:C:T	rs13114738	4	T	C	0.08052	931.704	164.974	1.64396e-08	0.00140312	0.811	5	intergenic
8	4:103285906:C:G	rs13135688	4	C	G	0.08052	930.84	164.95	1.68659e-08	0.0013691	11.24	7	intergenic
8	4:103287131:A:G	rs13143234	4	A	G	0.08052	930.446	164.956	1.71203e-08	0.00135039	0.264	7	intergenic
8	4:103292422:C:T	rs13109272	4	C	T	0.07654	929.787	171.642	6.11262e-08	0.000320203	2.081	7
8	4:103345983:C:T	rs71621626	4	T	C	0.07952	908.402	166.31	4.7477e-08	0.000420416	1.835	7	ncRNA_intronic
8	4:103363860:A:G	rs13140033	4	A	G	0.09642	810.745	160.043	4.09424e-07	0.000117033	1.607	2b	ncRNA_intronic
8	4:103373286:A:G	rs13116385	4	A	G	0.08549	787.709	160.656	9.49122e-07	8.08792e-05	2.925	7	intergenic
8	4:103374760:A:G	rs13129951	4	A	G	0.09245	779.417	161.965	1.50057e-06	6.72449e-05	0.695	6	intergenic
8	4:103376409:A:G	rs1585606	4	A	G	0.09642	792.332	160.646	8.18113e-07	8.62518e-05	0.073	7	intergenic
8	4:103385300:A:G	rs13131500	4	G	A	0.09543	799.532	162.209	8.31417e-07	8.4159e-05	4.595	6	intergenic
8	4:103385336:A:G	rs531685993	4	G	A	0.09443	837.165	163.799	3.22807e-07	0.000131173	6.469		intergenic
8	4:103385407:C:T	rs13107511	4	C	T	0.09245	789.127	162.299	1.1677e-06	7.2939e-05	7.043	6	intergenic
8	4:103385427:C:T	rs71621627	4	C	T	0.0994	818.084	161.616	4.17885e-07	0.000115141	6.547	6	intergenic
8	4:103387094:C:T	rs34316881	4	T	C	0.09642	849.869	165.184	2.69468e-07	0.000158341	8.35	7	intergenic
8	4:103387160:A:T	rs13116422	4	A	T	0.09443	844.782	173.57	1.13925e-06	8.21446e-05	3.996	6	intergenic
9	4:145621328:A:G	rs75686861	4	A	G	0.07753	-803.102	154.787	2.13631e-07	0.104943	1.15	5	intronic
9	4:145659064:C:T	rs11727676	4	C	T	0.07654	-850.408	150.099	1.47989e-08	0.865859	12.31	6	exonic
10	5:53457856:C:G	rs72752133	5	C	G	0.2097	-422.711	112.846	0.000180131	0.00080779	0.53	7	intronic
10	5:53462968:C:T	rs10940361	5	T	C	0.2396	-583.849	104.513	2.34147e-08	0.0595741	2.774	5	intronic
10	5:53463451:C:CA	rs36115991	5	CA	C	0.1769	-608.093	113.568	8.65427e-08	0.0198874	5.573		intronic
10	5:53463520:A:G	rs13172689	5	G	A	0.1769	-609.197	113.198	7.44217e-08	0.0265897	7.925	5	intronic
10	5:53463790:C:T	rs13153747	5	T	C	0.2396	-583.172	104.368	2.32434e-08	0.0616721	4.992	7	intronic
10	5:53463908:A:G	rs13173294	5	G	A	0.2396	-584.113	104.371	2.20856e-08	0.0649484	6.152	7	intronic
10	5:53464403:C:T	rs3797269	5	T	C	0.2396	-581.45	104.355	2.54503e-08	0.0580429	5.866		intronic
10	5:53465090:A:T	rs3797267	5	A	T	0.2396	-580.171	104.343	2.72034e-08	0.0555767	1.114	7	intronic
10	5:53466201:C:T	rs13160282	5	C	T	0.2386	-580.58	104.237	2.57539e-08	0.056905	12.52	7	intronic
10	5:53466338:C:T	rs13164221	5	C	T	0.2376	-580.435	104.232	2.59206e-08	0.0542376	0.038	7	intronic
10	5:53467060:A:T	rs3936611	5	T	A	0.2366	-575.875	104.398	3.49715e-08	0.038914	5.414	6	intronic
10	5:53467948:C:T	rs35105742	5	C	T	0.1769	-600.75	113.029	1.07502e-07	0.0163763	1.329	4	intronic
10	5:53468276:A:G	rs7718177	5	G	A	0.2366	-572.559	104.411	4.20331e-08	0.0341046	4.163	5	intronic
10	5:53469059:A:G	rs13172077	5	G	A	0.2296	-580.457	104.088	2.47621e-08	0.057749	3.757	7	intronic
10	5:53472191:A:G	rs3843451	5	A	G	0.2406	-584.46	104.128	2.00952e-08	0.074623	9.238	5	intronic
10	5:53476548:A:C	rs66541213	5	A	C	0.1909	-598.834	108.855	3.80644e-08	0.0479176	18.77	5	intronic
10	5:53476717:A:C	rs17413044	5	A	C	0.1909	-601.211	108.871	3.37813e-08	0.0484685	15.77	4	intronic
10	5:53484470:A:G	rs3846492	5	A	G	0.1918	-583.007	109.338	9.78548e-08	0.0167921	2.111		intronic
10	5:53487292:G:T	rs72752147	5	T	G	0.1918	-586.835	109.311	8.00746e-08	0.0217107	6.545	7	intronic
10	5:53487293:C:T	rs66704626	5	C	T	0.1918	-583.195	109.353	9.7325e-08	0.0178925	6.313	7	intronic
10	5:53491838:C:T	rs11740324	5	C	T	0.1938	-585.68	108.881	7.55067e-08	0.0262482	2.783	6	intronic
10	5:53498407:A:G	rs11743996	5	A	G	0.1948	-586.525	108.033	5.71254e-08	0.0294424	8.535	7	intronic
10	5:53500731:C:T	rs13162552	5	T	C	0.1938	-568.005	108.521	1.67103e-07	0.0101406	6.79	5	intronic
10	5:53502197:C:T	rs72752163	5	C	T	0.1968	-568.493	108.326	1.54955e-07	0.0107438	2.51	7	intronic
10	5:53507866:A:G	rs35702491	5	A	G	0.1938	-582.59	108.768	8.56639e-08	0.0181743	0.594	4	intronic
10	5:53508400:C:G	rs34889997	5	C	G	0.1938	-583.866	108.815	8.1333e-08	0.020221	2.162	5	intronic
11	5:87456831:C:G	rs4577731	5	G	C	0.1332	-628.502	132.229	2.0133e-06	0.0100123	0.799	7	intergenic
11	5:87457441:A:G	rs10061672	5	A	G	0.1312	-633.48	132.49	1.75069e-06	0.0113684	1.362	6	intergenic
11	5:87457822:C:T	rs2162713	5	T	C	0.1312	-630.322	132.374	1.92995e-06	0.0103792	5.105	6	intergenic
11	5:87457922:G:T	rs10067455	5	G	T	0.1332	-628.502	132.229	2.0133e-06	0.0100123	0.954	7	intergenic
11	5:87458278:A:G	rs919238	5	A	G	0.1312	-630.738	132.37	1.89901e-06	0.0105227	1.171	7	intergenic
11	5:87460108:A:G	rs4916715	5	G	A	0.1332	-630.914	132.428	1.90615e-06	0.0104101	0.56	6	intergenic
11	5:87461841:A:T	rs10052183	5	T	A	0.1322	-628.502	132.229	2.0133e-06	0.0101108	6.866	5	intergenic
11	5:87464783:C:T	rs6881085	5	T	C	0.09046	-716.338	148.504	1.41707e-06	0.0138822	9.306	7	intergenic
11	5:87466128:C:T	rs4379234	5	C	T	0.1332	-630.914	132.428	1.90615e-06	0.0104101	1.986	6	intergenic
11	5:87466943:C:T	rs4298283	5	C	T	0.1312	-630.322	132.374	1.92995e-06	0.0103792	7.905	7	intergenic
11	5:87469663:C:T	rs10057775	5	T	C	0.1004	-785.076	142.921	3.98591e-08	0.364743	5.208	7	intergenic
11	5:87470240:G:T	rs6452775	5	G	T	0.09841	-785.746	143.11	4.04424e-08	0.35994	6.879	5	intergenic
11	5:87472212:C:T	rs6452776	5	C	T	0.1342	-624.468	132.169	2.31559e-06	0.00891436	7.124	7	intergenic
11	5:87472540:A:G	rs4337877	5	G	A	0.1412	-544.103	128.296	2.2328e-05	0.00280996	4.843	6	intergenic
11	5:87476402:A:T	rs9293498	5	A	T	0.1322	-627	132.328	2.16691e-06	0.0094175	2.901	7	intergenic
11	5:87476940:C:T	rs10074260	5	T	C	0.1342	-623.172	131.787	2.27201e-06	0.00902345	0.942	6	intergenic
11	5:87479906:A:G	rs6452777	5	A	G	0.1322	-627.822	131.898	1.94694e-06	0.0102641	3.744	6	intergenic
11	5:87483588:C:CTTTA	rs10658606	5	C	CTTTA	0.1322	-631.148	131.85	1.70314e-06	0.0114997	12.93		intergenic
11	5:87485064:A:G	rs1133152	5	A	G	0.1322	-627.822	131.898	1.94694e-06	0.0102641	6.677		downstream
11	5:87485145:C:T	rs2162714	5	T	C	0.1322	-625.883	131.855	2.07795e-06	0.00971401	3.556	4	downstream
11	5:87487318:C:T	rs357511	5	C	T	0.1322	-627.822	131.898	1.94694e-06	0.0102679	0.396	7	intronic
11	5:87487967:A:C	rs357508	5	A	C	0.1252	-561.077	135.953	3.68678e-05	0.00181018	4.474	7	intronic
11	5:87489270:A:G	rs357507	5	G	A	0.1322	-622.639	131.837	2.33799e-06	0.00880047	2.885	7	intronic
11	5:87492891:C:T	rs358294	5	T	C	0.1322	-625.883	131.855	2.07795e-06	0.00971401	2.896	7	intronic
11	5:87494315:C:G	rs189624	5	G	C	0.1312	-623.16	131.824	2.28794e-06	0.00896291	1.328	7	UTR3
11	5:87495504:A:G	rs358288	5	G	A	0.1312	-624.508	131.726	2.13807e-06	0.00947205	2.491	7	UTR3
11	5:87501223:A:G	rs357514	5	G	A	0.1322	-622.938	131.832	2.31016e-06	0.00888691	2.952	6	intronic
11	5:87503631:C:T	rs357516	5	T	C	0.1322	-624.952	131.896	2.16711e-06	0.00937191	5.284	7	intronic
11	5:87504483:A:G	rs357517	5	G	A	0.1322	-624.952	131.896	2.16711e-06	0.00937191	0.593	6	intronic
11	5:87505679:A:ACTGCC	rs2307811	5	A	ACTGCC	0.1322	-633.35	132.051	1.62539e-06	0.0119694	1.165		intronic
11	5:87506937:G:T	rs168570	5	G	T	0.1322	-624.857	131.887	2.17157e-06	0.00935694	1.076	7	intronic
11	5:87507052:A:G	rs357518	5	G	A	0.1322	-625.378	131.875	2.12497e-06	0.00953151	0.67	7	intronic
11	5:87507067:C:T	rs184826	5	C	T	0.1322	-625.378	131.875	2.12497e-06	0.00962537	0.729	6	intronic
11	5:87510854:A:C	rs357519	5	C	A	0.1322	-625.839	132.062	2.15905e-06	0.00939512	7.724		intronic
11	5:87511314:C:CA	rs34713537	5	C	CA	0.1501	-594.548	132.237	6.95125e-06	0.00386875	0.747		intronic
12	6:100000485:A:G	rs330812	6	A	G	0.1889	-664.763	108.087	7.84626e-10	0.00358072	1.381	4	intronic
12	6:100000890:C:T	rs330813	6	T	C	0.1889	-664.605	108.085	7.91372e-10	0.00354722	4.948	4	intronic
12	6:100002903:C:T	rs485924	6	T	C	0.1889	-664.544	108.09	7.95384e-10	0.00353044	10.14	3a	intronic
12	6:100003307:C:G	rs519721	6	G	C	0.1889	-665.092	108.054	7.60674e-10	0.00269916	15.49	5	intronic
12	6:100003312:C:CT	6:100003312_CT_C	6	CT	C	0.1859	-636.114	108.89	5.2249e-09	0.000476569	0.793		intronic
12	6:100003394:A:G	rs639488	6	G	A	0.1889	-664.148	108.088	8.13543e-10	0.00345368	4.375		intronic
12	6:100003880:G:GTTC	6:100003880_GTTC_G	6	GTTC	G	0.1889	-665.092	108.054	7.60674e-10	0.00368483	0.176		intronic
12	6:100004086:C:T	rs517333	6	C	T	0.1889	-664.148	108.088	8.13543e-10	0.00345368	2.319	4	intronic
12	6:100006244:G:T	rs486881	6	T	G	0.1889	-664.148	108.088	8.13543e-10	0.00345368	23.9	4	UTR3
12	6:100007023:C:T	rs515259	6	T	C	0.1889	-664.148	108.088	8.13543e-10	0.00345368	23.1	2b	intronic
12	6:100007528:T:TA	6:100007528_TA_T	6	T	TA	0.496	390.619	88.5433	1.03009e-05	0.000243473	0.052		intronic
12	6:100008089:C:T	rs182791	6	C	T	0.1889	-663.9	108.086	8.24592e-10	0.00340652	0.408	4	intronic
12	6:100008287:C:T	rs330862	6	C	T	0.1889	-663.9	108.086	8.24592e-10	0.00340652	1.147	2b	intronic
12	6:100008420:C:G	rs330863	6	G	C	0.1889	-663.9	108.086	8.24592e-10	0.00340652	0.92	4	intronic
12	6:100010166:C:G	rs330864	6	G	C	0.1889	-665.739	108.086	7.40886e-10	0.00378877	0.79	3a	intronic
12	6:100010247:C:T	rs330865	6	C	T	0.1889	-663.9	108.086	8.24592e-10	0.00250376	2.741	5	intronic
12	6:100012955:C:T	rs330868	6	T	C	0.1879	-676.429	108.717	4.98484e-10	0.0056439	2.942	5	intronic
12	6:100016240:A:G	rs330872	6	A	G	0.1889	-668.036	108.071	6.4442e-10	0.00434908	1.036	6	ncRNA_exonic
12	6:100017156:C:T	rs330873	6	T	C	0.2694	-619.507	97.2192	1.89297e-10	0.0132913	2.879	5	upstream:downstream
12	6:100018656:G:T	rs559790	6	G	T	0.1889	-667.609	108.069	6.60206e-10	0.00424564	7.013	6	intergenic
12	6:100019358:A:G	rs620791	6	G	A	0.1889	-667.609	108.069	6.60206e-10	0.00424564	5.332	7	intergenic
12	6:100019882:A:T	rs191347550	6	T	A	0.1879	-656.732	108.425	1.40529e-09	0.00202096	0.013	4	intergenic
12	6:100019957:G:T	rs482396	6	G	T	0.1889	-669.361	108.092	6.0085e-10	0.00465539	2.324	7	intergenic
12	6:100020197:A:G	rs485009	6	G	A	0.1889	-669.361	108.092	6.0085e-10	0.00465539	2.504	6	intergenic
12	6:100020322:A:G	rs179367	6	A	G	0.1879	-669.361	108.092	6.0085e-10	0.00465539	0.75	7	intergenic
12	6:100022121:G:T	rs330848	6	T	G	0.1889	-669.215	108.09	6.05506e-10	0.00461951	2.304	5	intergenic
12	6:100023574:C:T	rs330850	6	T	C	0.1889	-669.215	108.09	6.05506e-10	0.00461951	14.7	6	upstream
12	6:100023604:C:T	rs330852	6	T	C	0.1889	-669.215	108.09	6.05506e-10	0.00461951	18.98	7	ncRNA_exonic
12	6:100024123:C:G	rs330853	6	C	G	0.1889	-669.215	108.09	6.05506e-10	0.00461951	9.293	4	ncRNA_exonic
12	6:100024561:A:C	rs330854	6	A	C	0.1889	-669.215	108.09	6.05506e-10	0.00461951	1.804	6	downstream
12	6:100025172:G:GT	6:100025172_GT_G	6	GT	G	0.2734	-608.963	98.2239	5.73978e-10	0.00478877	7.015		downstream
12	6:100025952:C:CA	6:100025952_CA_C	6	CA	C	0.1909	-667.792	109.289	1.00811e-09	0.00276077	0.453		intergenic
12	6:100029028:G:T	rs330861	6	G	T	0.1889	-669.215	108.09	6.05506e-10	0.00461951	0.123	7	intergenic
12	6:100030492:A:G	rs640199	6	A	G	0.1899	-665.558	108.051	7.39359e-10	0.00380703	3.539		intergenic
12	6:100030849:T:TCAAAA	6:100030849_TCAAAA_T	6	TCAAAA	T	0.1938	-634.859	107.54	3.60262e-09	0.000656714	2.458		intergenic
12	6:100031814:C:T	rs857917	6	T	C	0.1899	-668.848	108.035	6.06398e-10	0.00461812	1.507	6	intergenic
12	6:100031957:C:T	rs864512	6	C	T	0.1899	-668.848	108.035	6.06398e-10	0.00461812	0.085	7	intergenic
12	6:100035437:C:T	rs480715	6	C	T	0.1899	-666.859	108.043	6.83369e-10	0.00411654	0.531	7	intergenic
12	6:100035973:A:C	rs478684	6	A	C	0.1899	-671.007	108.11	5.49127e-10	0.00509698	1.743	6	intergenic
12	6:100036128:C:T	rs674151	6	C	T	0.1899	-670.437	108.11	5.67657e-10	0.00492603	11.36	7	intergenic
12	6:100036185:A:C	rs674070	6	A	C	0.1899	-670.437	108.11	5.67657e-10	0.00492603	16.98	7	intergenic
12	6:100036429:A:G	rs520545	6	G	A	0.1899	-673.233	108.093	4.7871e-10	0.00585836	16.51	7	intergenic
12	6:100036452:C:T	rs672772	6	T	C	0.1899	-672.305	108.135	5.13292e-10	0.00545154	10.75	7	intergenic
12	6:100037266:C:G	rs545465	6	C	G	0.1899	-662.308	108.244	9.56892e-10	0.00293927	8.963	5	intergenic
12	6:100037768:C:T	rs574834	6	C	T	0.1928	-656.767	108.253	1.32102e-09	0.00214928	0.124	5	intergenic
12	6:100038025:C:G	rs644980	6	G	C	0.1928	-654.47	108.371	1.57005e-09	0.00183187	0.746	7	intergenic
12	6:100038026:A:G	rs577419	6	G	A	0.1928	-662.111	108.593	1.09462e-09	0.00259355	3.559		intergenic
12	6:100038805:C:T	rs330817	6	T	C	0.1928	-661.464	108.095	9.53087e-10	0.00219073	0.114	5	intergenic
12	6:100038843:C:T	rs330818	6	C	T	0.1928	-665.192	108.149	7.82422e-10	0.00363511	0.491	5	intergenic
12	6:100040211:G:T	rs330819	6	T	G	0.1938	-661.631	108.094	9.43656e-10	0.00301279	4.63	6	intergenic
12	6:100041975:G:T	rs330821	6	T	G	0.1938	-655.17	108.198	1.42037e-09	0.00202413	19.95	7	intergenic
12	6:100042655:C:T	rs330822	6	T	C	0.1938	-666.524	108.291	7.61793e-10	0.00372174	15.44	7	intergenic
12	6:100043043:A:G	rs330823	6	G	A	0.1938	-655.958	108.21	1.36339e-09	0.00210569	0.453	6	intergenic
12	6:100043987:A:G	rs330825	6	A	G	0.1938	-656.017	108.242	1.37393e-09	0.00208969	4.501	7	intergenic
12	6:100044745:A:G	rs330827	6	G	A	0.1938	-658.087	108.321	1.25404e-09	0.00227853	0.826	6	intergenic
12	6:100045149:A:G	rs330828	6	A	G	0.1938	-661.111	108.35	1.06456e-09	0.00266884	6.569	7	intergenic
12	6:100045810:G:T	rs330829	6	G	T	0.1938	-662.103	108.395	1.02154e-09	0.0027775	0.497		intergenic
12	6:100046426:G:T	rs1746606	6	T	G	0.1928	-651.289	108.674	2.08641e-09	0.00140247	2.275	7	intergenic
12	6:100046428:C:T	rs1746607	6	T	C	0.1928	-656.292	108.702	1.58575e-09	0.00182162	1.36	6	intergenic
12	6:100047043:T:TA	rs33929108	6	T	TA	0.4076	-545.164	89.3891	1.08374e-09	0.0136326	0.307		intergenic
12	6:100047457:C:G	rs330830	6	C	G	0.1938	-658.741	108.362	1.22533e-09	0.00173327	2.49	6	intergenic
12	6:100047669:C:T	rs330831	6	T	C	0.1938	-655.895	108.372	1.44743e-09	0.00198527	3.807	6	intergenic
12	6:100047851:C:G	rs330832	6	G	C	0.4076	-544.675	89.3102	1.0843e-09	0.01382	0.217	6	intergenic
12	6:100051236:A:C	rs330835	6	A	C	0.1928	-503.494	107.839	3.04225e-06	0.000837198	0.103	7	intergenic
12	6:100052699:C:G	rs330837	6	C	G	0.1928	-502.007	107.766	3.20388e-06	0.000947195	4.326	7	intergenic
12	6:100054245:A:T	rs330839	6	T	A	0.1918	-501.659	107.699	3.20882e-06	0.000977799	4.52	7	upstream
12	6:100058932:A:G	rs330842	6	A	G	0.1918	-514.055	107.865	1.89176e-06	0.000685866	0.844	6	intronic
12	6:100063243:A:G	rs330844	6	A	G	0.1889	-515.837	107.811	1.72235e-06	0.000645786	2.628	6	UTR3
12	6:100064031:A:G	rs330846	6	G	A	0.1889	-509.645	107.829	2.29687e-06	0.000887835	3.469	7	downstream
12	6:100069974:C:G	rs688444	6	G	C	0.1909	-510.657	107.771	2.16601e-06	0.000884676	3.266	6	intergenic
12	6:100072304:C:CAAAACAAAAG	rs113318010	6	C	CAAAACAAAAG	0.1938	-501.31	108.231	3.64118e-06	0.00129455	8.41		intergenic
12	6:100074908:C:T	rs857615	6	C	T	0.1879	-503.879	108.563	3.47802e-06	0.000836325	1.505	6	intergenic
12	6:100078332:A:T	rs499540	6	A	T	0.1909	-506.774	107.66	2.52461e-06	0.00106901	0.727	7	intergenic
12	6:100079031:C:T	rs643235	6	T	C	0.1909	-504.211	107.383	2.67352e-06	0.00132252	1.709		intergenic
12	6:100080204:A:C	rs658666	6	C	A	0.1909	-511.293	107.051	1.7963e-06	0.00100648	0.044	7	intergenic
12	6:100080944:A:C	rs672369	6	C	A	0.1909	-520.121	107.08	1.19667e-06	0.000683878	3.605	7	intergenic
12	6:100082085:A:C	rs491397	6	A	C	0.1909	-520.048	107.085	1.20223e-06	0.000698845	9.515		intergenic
12	6:100082384:C:G	rs689120	6	C	G	0.1909	-520.048	107.085	1.20223e-06	0.000698845	5.55	5	intergenic
12	6:100083583:A:G	rs597009	6	A	G	0.1909	-520.048	107.085	1.20223e-06	0.000698845	0.506	6	intergenic
12	6:100083808:C:G	rs625011	6	C	G	0.1909	-520.048	107.085	1.20223e-06	0.000698845	0.503	7	intergenic
12	6:100084985:A:G	rs567024	6	A	G	0.1909	-520.813	107.086	1.15982e-06	0.000671989	0.014		intergenic
12	6:100085378:A:G	rs508311	6	G	A	0.1909	-520.813	107.086	1.15982e-06	0.000671989	5.395		intergenic
12	6:100086200:A:C	rs534962	6	C	A	0.1909	-520.813	107.086	1.15982e-06	0.000671989	6.641	6	intergenic
12	6:100086261:C:T	rs656608	6	T	C	0.1909	-520.813	107.086	1.15982e-06	0.000671989	6.725	6	intergenic
12	6:100087866:A:G	rs498743	6	G	A	0.1909	-524.432	107.092	9.78805e-07	0.000551028	22.9	7	intergenic
12	6:100088268:A:G	rs550848	6	A	G	0.1909	-520.813	107.086	1.15982e-06	0.000671989	8.334	6	intergenic
12	6:100091403:C:T	rs623303	6	T	C	0.1889	-522.123	107.105	1.095e-06	0.000632784	3.932	7	intergenic
12	6:100092792:C:T	rs649966	6	T	C	0.1909	-522.662	107.111	1.06902e-06	0.000615509	9.677	7	intergenic
12	6:100093560:G:T	rs693233	6	T	G	0.1909	-523.01	107.106	1.05032e-06	0.000605107	10.28	5	intergenic
12	6:100095294:A:C	rs532213	6	C	A	0.1909	-523.359	107.109	1.03391e-06	0.000596807	8.186	5	intergenic
12	6:100097882:C:G	rs857620	6	G	C	0.1909	-527.435	107.122	8.54452e-07	0.000493262	1.477	7	intergenic
12	6:100098396:A:G	rs857622	6	G	A	0.1909	-527.653	107.121	8.45442e-07	0.000487557	8.376	7	intergenic
12	6:100098733:C:T	rs517077	6	T	C	0.1909	-527.666	107.119	8.44448e-07	0.000488211	14.84	5	intergenic
12	6:100099647:C:T	rs650484	6	C	T	0.1909	-523.169	107.103	1.04175e-06	0.00060134	1.768	4	intergenic
12	6:100099825:A:T	rs543274	6	A	T	0.1909	-523.169	107.103	1.04175e-06	0.00060134	10.46	6	intergenic
12	6:100100028:G:T	rs662554	6	T	G	0.1909	-523.169	107.103	1.04175e-06	0.00060134	9.099	2b	intergenic
12	6:100101549:A:G	rs506683	6	A	G	0.1909	-523.169	107.103	1.04175e-06	0.00060134	6.928	7	intergenic
12	6:100101609:A:G	rs506521	6	A	G	0.1909	-523.169	107.103	1.04175e-06	0.00060134	7.99	7	intergenic
12	6:100101666:A:G	rs484413	6	A	G	0.1909	-523.169	107.103	1.04175e-06	0.00060134	4.496		intergenic
12	6:100101872:C:T	rs857626	6	T	C	0.1909	-523.835	107.113	1.01182e-06	0.000581534	10.04	7	intergenic
12	6:100102118:C:T	rs555388	6	C	T	0.1899	-516.741	107.575	1.56722e-06	0.000679309	4.368	6	intergenic
12	6:100102601:A:C	rs9495005	6	A	C	0.1928	-518.706	107.084	1.28009e-06	0.000686949	0.199	7	intergenic
12	6:100102602:A:G	rs9495006	6	G	A	0.1909	-527.666	107.119	8.44448e-07	0.000488211	0.67	7	intergenic
12	6:100102802:C:G	rs1102232	6	C	G	0.1909	-527.666	107.119	8.44448e-07	0.000488211	0.385	6	intergenic
12	6:100104057:G:T	rs1071333	6	T	G	0.1909	-527.08	107.119	8.68331e-07	0.000501762	0.13		intergenic
12	6:100104289:A:G	rs528808	6	A	G	0.1909	-527.08	107.119	8.68331e-07	0.000501762	3.194		intergenic
12	6:100104578:A:C	rs499487	6	C	A	0.1909	-522.669	107.105	1.06721e-06	0.000615663	0.35	6	intergenic
12	6:100105808:A:C	rs706227	6	A	C	0.1909	-527.08	107.119	8.68331e-07	0.000501762	0.934	7	intergenic
12	6:100106323:G:T	rs551185	6	T	G	0.1909	-522.669	107.105	1.06721e-06	0.000615663	3.632	5	intergenic
12	6:100106362:A:G	rs551119	6	G	A	0.1909	-522.669	107.105	1.06721e-06	0.000615663	0.512	5	intergenic
12	6:100107341:A:G	rs676023	6	G	A	0.1909	-523.379	107.473	1.12324e-06	0.000779919	1.406	7	intergenic
12	6:100107514:A:T	rs676917	6	A	T	0.1909	-522.286	107.497	1.18882e-06	0.000842097	0.799	5	intergenic
12	6:100107951:C:T	rs689158	6	T	C	0.1909	-521.846	107.541	1.226e-06	0.000895157	0.474	6	intergenic
12	6:100109291:C:T	rs857628	6	T	C	0.1909	-523.13	107.531	1.1516e-06	0.000833526	1.711	5	intergenic
12	6:100109592:A:G	rs598909	6	A	G	0.1909	-521.122	107.543	1.26868e-06	0.000953608	0.393	7	intergenic
12	6:100110728:C:G	rs614414	6	C	G	0.1909	-521.836	107.545	1.22757e-06	0.000905071	9.195	5	intergenic
12	6:100111594:C:G	rs628428	6	G	C	0.1909	-523.931	107.531	1.10897e-06	0.000804618	3.98	6	intergenic
12	6:100111975:C:G	rs563906	6	G	C	0.1909	-522.561	107.544	1.1862e-06	0.000868441	0.241	7	intergenic
12	6:100113539:A:G	rs657862	6	A	G	0.1909	-513.987	107.678	1.82143e-06	0.00155563	9.453	6	intergenic
12	6:100114091:A:G	rs687039	6	G	A	0.1909	-517.236	107.649	1.55714e-06	0.00128367	18.58	5	intergenic
12	6:100115117:A:T	rs594277	6	T	A	0.174	-670.641	111.212	1.65843e-09	0.00186797	8.393	5	intergenic
12	6:100116299:G:T	rs609669	6	T	G	0.171	-711.893	110.825	1.35367e-10	0.0251892	0.187	5	intergenic
12	6:100116745:G:T	rs491178	6	G	T	0.171	-714.397	110.835	1.17116e-10	0.0296973	4.659	5	intergenic
12	6:100118449:C:T	rs564733	6	T	C	0.171	-713.841	110.835	1.21041e-10	0.0288056	17.49	6	intergenic
12	6:100118912:A:G	rs562753	6	A	G	0.171	-715.149	110.852	1.12746e-10	0.0309528	20.4		intergenic
12	6:100119354:C:T	rs706225	6	C	T	0.1879	-564.635	107.643	1.57127e-07	0.00053309	8.264	6	intergenic
12	6:100119372:C:G	rs706224	6	C	G	0.171	-712.994	110.833	1.27195e-10	0.0270991	8.88	7	intergenic
12	6:100120980:C:T	rs478318	6	T	C	0.171	-713.774	110.837	1.21646e-10	0.0285143	1.755		intergenic
12	6:100121017:C:T	rs478247	6	T	C	0.171	-712.994	110.833	1.27195e-10	0.0270991	1.452		intergenic
12	6:100121117:G:T	rs477323	6	T	G	0.173	-718.398	110.85	9.28185e-11	0.0384748	0.037	7	intergenic
12	6:100121537:A:G	rs684910	6	A	G	0.171	-713.841	110.835	1.21041e-10	0.0286275	0.136	6	intergenic
12	6:100122621:A:T	rs575965	6	T	A	0.1889	-565.798	107.374	1.37914e-07	0.000408082	0.8	6	intergenic
12	6:100123049:A:G	rs604406	6	A	G	0.171	-712.323	110.831	1.3223e-10	0.0259008	0.675	7	intergenic
12	6:100123569:G:T	rs522842	6	G	T	0.171	-713.337	110.833	1.24626e-10	0.0277223	0.628	6	intergenic
12	6:100123947:A:G	rs635039	6	G	A	0.1879	-565.798	107.374	1.37914e-07	0.000408082	0.026	7	intergenic
12	6:100124090:T:TG	rs140943167	6	T	TG	0.171	-711.598	110.847	1.38914e-10	0.0246465	1.874		intergenic
12	6:100125118:C:T	rs489750	6	T	C	0.171	-713.865	110.826	1.20457e-10	0.0287832	2.463		intergenic
12	6:100125119:A:G	rs650783	6	G	A	0.1889	-565.798	107.374	1.37914e-07	0.000408082	2.221	6	intergenic
12	6:100125684:A:AT	rs377181090	6	A	AT	0.1918	-556.516	107.439	2.237e-07	0.000356134	1.664		intergenic
12	6:100125874:G:T	rs515047	6	T	G	0.171	-707.32	110.833	1.77847e-10	0.0187408	2.195	6	intergenic
12	6:100126424:C:T	rs509868	6	T	C	0.171	-713.52	110.83	1.23162e-10	0.0280939	1.029	7	intergenic
12	6:100126524:C:T	rs565450	6	T	C	0.171	-713.52	110.83	1.23162e-10	0.0281064	0.339	7	intergenic
12	6:100127108:G:T	rs482799	6	G	T	0.1889	-566.381	107.374	1.33908e-07	0.000398251	1.225	6	intergenic
12	6:100128073:A:T	rs563088	6	T	A	0.1889	-565.798	107.374	1.37914e-07	0.000408082	8.885	7	intergenic
12	6:100128266:C:T	rs473634	6	C	T	0.1889	-565.798	107.374	1.37914e-07	0.00041641	11.73	7	intergenic
12	6:100129807:A:T	rs505326	6	A	T	0.171	-713.841	110.835	1.21041e-10	0.0286314	6.132	7	intergenic
12	6:100131160:A:T	rs494401	6	T	A	0.1889	-565.798	107.374	1.37914e-07	0.000408082	17.74	6	intergenic
12	6:100132256:A:G	rs573594	6	G	A	0.171	-712.903	110.923	1.32339e-10	0.0258457	0.623	7	intergenic
12	6:100132355:A:G	rs549687	6	G	A	0.169	-712.989	110.929	1.31989e-10	0.0259923	11.93		intergenic
12	6:100132370:G:T	rs549632	6	G	T	0.169	-713.082	111.162	1.43351e-10	0.0233514	0.953		intergenic
12	6:100132684:A:G	rs548653	6	A	G	0.171	-689.573	110.686	4.7348e-10	0.00682541	4.13	6	intergenic
12	6:100132856:A:G	rs546897	6	A	G	0.171	-708.198	110.952	1.7659e-10	0.0189778	3.719	6	intergenic
12	6:100134491:G:GTT	6:100134491_GTT_G	6	GTT	G	0.1889	-552.702	111.861	7.82198e-07	0.000221611	0.713		intergenic
12	6:100134807:A:G	rs587444	6	G	A	0.1889	-559.318	107.407	1.92885e-07	0.000535042	2.506	7	intergenic
12	6:100136580:A:G	rs503489	6	A	G	0.1889	-553.887	107.351	2.49286e-07	0.00068422	3.373	7	intergenic
12	6:100136658:C:T	rs538177	6	C	T	0.1889	-554.469	107.352	2.42197e-07	0.000663425	9.564	7	intergenic
12	6:100137647:A:G	rs473917	6	G	A	0.1889	-554.737	107.352	2.39034e-07	0.000659189	1.958		intergenic
12	6:100138232:A:G	rs604180	6	A	G	0.1889	-565.147	107.415	1.44095e-07	0.00040263	2.068		intergenic
12	6:100138561:C:T	rs576231	6	C	T	0.2266	-377.695	99.6303	0.000150391	0.00044291	1.696		intergenic
12	6:100139610:A:G	rs522862	6	A	G	0.171	-718.658	111.078	9.97992e-11	0.0349828	1.244	7	intergenic
12	6:100139801:C:T	rs522867	6	T	C	0.171	-700.266	110.967	2.8239e-10	0.0117198	1.268		intergenic
12	6:100140325:A:G	rs517573	6	G	A	0.1889	-565.147	107.415	1.44095e-07	0.00040263	0.763	6	intergenic
12	6:100140536:A:T	rs515714	6	T	A	0.1879	-554.737	107.352	2.39034e-07	0.000659189	0.992	6	intergenic
12	6:100141024:A:G	rs490151	6	G	A	0.1889	-556.682	107.349	2.16737e-07	0.000597025	0.556		intergenic
12	6:100141666:A:C	rs573806	6	C	A	0.1889	-559.249	107.34	1.90161e-07	0.000529259	0.747	6	intergenic
12	6:100141922:A:T	rs1102230	6	T	A	0.1889	-561.193	107.378	1.74186e-07	0.000487854	1.001	7	intergenic
12	6:100142021:A:G	rs570886	6	G	A	0.1889	-561.193	107.378	1.74186e-07	0.000487854	0.769	7	intergenic
12	6:100142229:C:T	rs568352	6	T	C	0.1889	-557.648	107.378	2.08106e-07	0.000554647	0.924		intergenic
12	6:100143268:A:G	rs538049	6	A	G	0.1889	-555.09	107.389	2.37064e-07	0.000626443	1.025		intergenic
12	6:100144588:C:G	rs505023	6	G	C	0.1889	-557.646	107.375	2.07963e-07	0.000554586	0.769	6	intergenic
12	6:100144876:G:GTTTT	6:100144876_GTTTT_G	6	GTTTT	G	0.2366	-403.909	100.714	6.07731e-05	0.000230303	0.424		intergenic
12	6:100145150:C:T	rs532188	6	C	T	0.1889	-557.646	107.375	2.07963e-07	0.000554586	0.802	6	intergenic
12	6:100146584:A:G	rs667700	6	G	A	0.1889	-558.614	107.376	1.98183e-07	0.000524148	1.142		intergenic
12	6:100147326:A:G	rs580707	6	A	G	0.1889	-561.484	107.348	1.70336e-07	0.000473914	1.335	7	intergenic
12	6:100149395:C:T	rs542383	6	T	C	0.1889	-561.036	107.346	1.74116e-07	0.000483205	1.246		intergenic
12	6:100150274:A:C	rs490284	6	C	A	0.1889	-561.29	107.342	1.71715e-07	0.000478347	0.545		intergenic
12	6:100150291:G:T	rs513044	6	G	T	0.1889	-561.29	107.342	1.71715e-07	0.000478347	0.542		intergenic
12	6:100153325:A:T	rs6570286	6	T	A	0.1889	-562.146	107.379	1.66084e-07	0.000453505	2.061	7	intergenic
12	6:100154853:C:T	rs4840073	6	C	T	0.2356	-461.708	102.194	6.27062e-06	0.000171631	2.113	7	intergenic
12	6:100154921:A:G	rs4840074	6	A	G	0.1889	-562.442	107.403	1.64662e-07	0.000458689	2.063	7	intergenic
12	6:100154976:A:C	rs4840075	6	A	C	0.1889	-562.536	107.386	1.63178e-07	0.000459418	2.461	6	intergenic
12	6:100155096:A:G	rs9495265	6	G	A	0.1889	-562.061	107.375	1.66616e-07	0.000455312	1.188	7	intergenic
12	6:100155743:C:CA	6:100155743_CA_C	6	CA	C	0.1889	-563.667	107.384	1.54053e-07	0.000437126	3.349		intergenic
12	6:100155829:C:G	rs2223679	6	G	C	0.1889	-563.04	107.399	1.59635e-07	0.000432259	1.035	6	intergenic
12	6:100155845:G:T	rs2223680	6	T	G	0.1889	-567.359	108.037	1.5199e-07	0.000263911	1.325	6	intergenic
12	6:100155853:A:G	rs2206727	6	A	G	0.1889	-567.359	108.037	1.5199e-07	0.000263911	1.618	6	intergenic
12	6:100156357:A:G	rs2223681	6	G	A	0.1889	-565.225	107.367	1.41742e-07	0.000395229	11.86	6	intergenic
12	6:100157242:C:G	rs2397429	6	C	G	0.1889	-564.14	107.376	1.50074e-07	0.000415223	2.293		intergenic
12	6:100157980:A:C	rs2206718	6	C	A	0.1889	-564.14	107.376	1.50074e-07	0.000415778	8.51	7	intergenic
12	6:100158035:A:G	rs4839751	6	A	G	0.1909	-564.068	107.749	1.66219e-07	0.000348278	2.415	7	intergenic
12	6:100159009:G:T	rs7752843	6	T	G	0.1889	-564.086	107.372	1.50324e-07	0.000415329	5.183	6	intergenic
12	6:100159747:T:TTTG	6:100159747_TTTG_T	6	TTTG	T	0.1889	-572.147	107.449	1.01885e-07	0.000303328	1.38		intergenic
12	6:100159976:C:T	rs1997801	6	T	C	0.1889	-564.279	107.376	1.49005e-07	0.000406952	10.39	5	intergenic
12	6:100160117:G:T	rs1997802	6	T	G	0.1889	-563.235	107.371	1.56885e-07	0.000428089	18.76	5	intergenic
12	6:100160340:C:T	rs4840078	6	C	T	0.1889	-563.235	107.371	1.56885e-07	0.000428089	20.9	6	intergenic
12	6:100160377:C:T	rs4839752	6	C	T	0.1889	-563.235	107.371	1.56885e-07	0.000428089	11.14	6	intergenic
12	6:100161203:C:CCTT	rs150447330	6	C	CCTT	0.1889	-547.845	107.555	3.5368e-07	0.000608479	0.303		intergenic
12	6:100164626:C:T	rs6919252	6	T	C	0.1879	-561.506	107.366	1.70945e-07	0.000457957	4.475	6	intergenic
12	6:100165858:A:G	rs4839753	6	A	G	0.1889	-563.416	107.353	1.54715e-07	0.00042496	0.455	6	intergenic
12	6:100165962:A:C	rs4839754	6	C	A	0.1889	-561.506	107.366	1.70945e-07	0.000457957	4.645	6	intergenic
12	6:100169292:C:T	rs2206720	6	C	T	0.1909	-563.723	107.248	1.48134e-07	0.000364105	7.339	7	intergenic
12	6:100170326:C:T	rs2206721	6	C	T	0.1909	-554.372	107.379	2.45112e-07	0.000493293	2.2	7	intergenic
12	6:100179795:A:G	rs13213410	6	A	G	0.1889	-556.993	107.289	2.1009e-07	0.000565209	0.037	7	intergenic
12	6:100182889:G:T	rs35277671	6	T	G	0.1889	-556.81	107.496	2.23741e-07	0.000524912	0.013	7	intergenic
12	6:100183774:A:T	rs11155033	6	T	A	0.1889	-560.81	107.592	1.8783e-07	0.000443034	8.052	7	intergenic
12	6:100184337:C:T	rs11758519	6	T	C	0.1889	-558.079	107.691	2.20876e-07	0.00048151	0.366	4	intergenic
12	6:100184392:C:T	rs11752156	6	C	T	0.1889	-564.374	107.949	1.7252e-07	0.000326849	4.545	4	intergenic
12	6:100184404:A:G	rs11753726	6	A	G	0.1889	-565.105	107.933	1.65617e-07	0.00031871	1.177	2c	intergenic
12	6:100184485:C:T	rs11758549	6	T	C	0.1889	-562.687	107.652	1.73681e-07	0.000401977	0.044	4	intergenic
12	6:100194679:A:G	rs11155041	6	G	A	0.1889	-571.655	107.621	1.0944e-07	0.000273794	0.272	6	intergenic
12	6:100195051:G:T	rs12208252	6	T	G	0.1889	-570.834	107.649	1.14997e-07	0.000279669	0.287	5	intergenic
12	6:100199433:C:T	rs28387372	6	T	C	0.1909	-568.131	107.691	1.33385e-07	0.000261317	0.61	6	intergenic
12	6:100204407:T:TA	6:100204407_TA_T	6	T	TA	0.1909	-562.101	107.733	1.82676e-07	0.00029628	2.971		intergenic
12	6:100206168:G:T	rs10485225	6	G	T	0.1909	-560.565	107.446	1.83012e-07	0.000322584	6.82	6	intergenic
12	6:100206333:C:G	rs11751947	6	C	G	0.1899	-550.352	114.76	1.63029e-06	9.67255e-05	5.97	7	intergenic
12	6:100208996:A:C	rs11155055	6	A	C	0.1909	-564.676	107.449	1.48916e-07	0.000272362	1.44	7	intergenic
12	6:100212405:A:C	rs34024171	6	A	C	0.1938	-575.174	108.053	1.02874e-07	0.000166384	4.175	7	intergenic
12	6:100212668:C:G	rs71564287	6	G	C	0.1938	-573.203	108.096	1.15009e-07	0.000191897	1.157	7	intergenic
12	6:100213735:C:T	rs12210989	6	T	C	0.1938	-570.77	107.638	1.15034e-07	0.00019603	4.36	6	intergenic
12	6:100216540:C:G	rs12215309	6	G	C	0.1938	-570.383	107.64	1.17391e-07	0.000197428	1.212	6	intergenic
12	6:100224789:C:T	rs9403086	6	C	T	0.1918	-534.356	108.3	8.10364e-07	0.000143507	4.035	6	intergenic
12	6:100226135:C:G	rs11758062	6	C	G	0.1918	-536.89	108.176	6.97959e-07	0.000124899	4.544	7	intergenic
12	6:100226858:A:G	rs11155076	6	A	G	0.1899	-536.989	108.511	7.51726e-07	0.000151534	0.122	7	intergenic
12	6:100227425:A:G	rs9403088	6	A	G	0.1918	-534.204	108.3	8.16294e-07	0.000142957	5.067	7	intergenic
12	6:100235208:A:G	rs2016494	6	A	G	0.1918	-521.058	108.235	1.48641e-06	0.00019302	1.976		intergenic
12	6:100235581:C:T	rs12196337	6	T	C	0.1918	-522.482	108.249	1.39614e-06	0.0001845	0.028	5	intergenic
12	6:100235749:A:G	rs12203418	6	G	A	0.1918	-519.791	108.243	1.5789e-06	0.000202481	7.569	7	intergenic
12	6:100236326:C:T	rs9495551	6	T	C	0.2078	-510.474	106.95	1.82464e-06	0.000115757	8.171	6	intergenic
12	6:100236540:A:G	rs10872524	6	A	G	0.1918	-520.482	108.2	1.51484e-06	0.000191746	2.156	6	intergenic
12	6:100237591:A:T	rs9389703	6	A	T	0.1918	-522.098	107.732	1.26506e-06	0.000147703	6.921	7	intergenic
12	6:100238726:G:T	rs12210442	6	G	T	0.1918	-521.708	107.499	1.22197e-06	0.000138655	9.509	2b	intergenic
12	6:100238876:G:T	rs9373241	6	G	T	0.1918	-521.905	107.639	1.24994e-06	0.000151761	4.584	5	intergenic
12	6:100238958:A:G	rs9403099	6	A	G	0.1918	-521.864	107.64	1.25272e-06	0.000151673	0.816	5	intergenic
12	6:100239451:A:G	rs9403100	6	A	G	0.1918	-523.703	107.522	1.11875e-06	0.000133605	0.843	6	intergenic
12	6:100242931:C:T	rs9376454	6	T	C	0.2078	-518.569	106.102	1.02751e-06	8.16499e-05	2.153	7	intergenic
12	6:100245555:A:C	rs12205289	6	A	C	0.1918	-520.864	107.424	1.24993e-06	0.000146337	1.162	6	intergenic
12	6:100247652:C:CTTATTTTATTTTATTTTATT	rs745475252	6	C	CTTATTTTATTTTATTTTATT	0.2157	-468.604	104.926	8.00057e-06	0.000121789	2.557		intergenic
12	6:100248039:A:G	rs12216344	6	G	A	0.1928	-521.146	107.447	1.2399e-06	0.000142535	11.21	6	intergenic
12	6:100250056:C:T	rs11155085	6	C	T	0.1918	-526.86	107.95	1.06379e-06	0.000118843	9.593	7	intergenic
12	6:100257668:A:G	rs4495279	6	A	G	0.1998	-531.915	107.194	7.0148e-07	6.40816e-05	0.26	7	intergenic
12	6:100258075:G:GTA	rs200592128	6	GTA	G	0.1799	-549.759	109.165	4.78433e-07	6.89643e-05	0.667		intergenic
12	6:100258695:G:T	rs11155088	6	G	T	0.1829	-540.59	108.23	5.92689e-07	7.04013e-05	11.35	6	intergenic
12	6:100259631:C:T	rs9376475	6	C	T	0.1978	-544.644	107.021	3.62118e-07	6.95009e-05	3.125	6	intergenic
12	6:100264443:A:G	rs12199926	6	G	A	0.1819	-528.445	108.647	1.15764e-06	7.01961e-05	8.637	6	intergenic
12	6:100269060:C:G	rs3935232	6	C	G	0.1809	-557.062	109.058	3.27964e-07	7.04024e-05	0.373	7	intergenic
12	6:100270972:G:T	rs12204320	6	G	T	0.1809	-567.228	109.065	1.99883e-07	7.93386e-05	5.932	4	intergenic
12	6:100274174:C:T	rs530217517	6	T	C	0.1918	-561.889	109.614	2.97964e-07	7.70834e-05	1.776		intergenic
12	6:100274534:A:G	rs71564299	6	G	A	0.1918	-567.512	109.4	2.1477e-07	9.02043e-05	2.802	7	intergenic
12	6:100276867:C:T	rs547458099	6	C	T	0.1889	-560.826	110.242	3.65947e-07	7.27299e-05	4.148		intergenic
12	6:100277811:C:T	rs9385893	6	C	T	0.1799	-573.396	109.858	1.80859e-07	8.33209e-05	6.469	7	intergenic
12	6:100277937:C:T	rs12209210	6	T	C	0.1809	-571.758	109.907	1.98421e-07	8.04584e-05	5.003	7	intergenic
12	6:99794450:G:T	rs143596022	6	G	T	0.339	-516.457	92.9223	2.75582e-08	0.00146429	0.114	6	intronic
12	6:99794467:C:T	rs7774658	6	C	T	0.338	-518.899	92.8877	2.3422e-08	0.0016012	5.044	7	intronic
12	6:99796023:A:G	rs9376100	6	G	A	0.337	-521.555	92.8766	1.97873e-08	0.00175365	10.86	5	intronic
12	6:99798835:A:G	rs6924993	6	G	A	0.333	-553.313	93.1392	2.87314e-09	0.00704634	4.895	4	intergenic
12	6:99800122:A:G	rs9402699	6	A	G	0.3221	-557.718	94.0616	3.08007e-09	0.0132939	1.338	6	intergenic
12	6:99827314:C:T	rs9402716	6	T	C	0.333	-572.423	93.5995	9.75043e-10	0.0130177	13.26	6	intronic
12	6:99839601:A:C	rs35208690	6	A	C	0.16	-564.466	113.783	7.05944e-07	4.41404e-05	1.855	7	intronic
12	6:99839639:C:G	rs34188355	6	G	C	0.16	-565.476	113.792	6.75786e-07	4.47317e-05	1.329	7	intronic
12	6:99850350:G:GGTTA	6:99850350_GGTTA_G	6	G	GGTTA	0.16	-568.94	114.158	6.27463e-07	4.62512e-05	9.015		intronic
12	6:99893102:C:T	rs76480459	6	C	T	0.1899	-659.134	110.05	2.13415e-09	0.00138018	8.879	6	intronic
12	6:99893878:C:T	rs12203426	6	C	T	0.1879	-625.885	107.656	6.17822e-09	0.000456873	7.968	7	exonic
12	6:99895335:A:G	rs3886049	6	A	G	0.1869	-629.19	107.646	5.1259e-09	0.000496228	1.838	7	intronic
12	6:99895392:C:T	rs3886048	6	T	C	0.1869	-629.19	107.646	5.1259e-09	0.000549371	0.567	6	intronic
12	6:99897586:C:G	rs149721006	6	G	C	0.1879	-629.095	107.649	5.15826e-09	0.000493575	0.654	6	intronic
12	6:99897622:C:T	rs145597899	6	T	C	0.1869	-629.61	107.67	5.04586e-09	0.000503227	0.757	7	intronic
12	6:99899260:C:T	rs144703338	6	T	C	0.1869	-632.251	108.278	5.30784e-09	0.000483169	0.438	7	intronic
12	6:99901957:A:T	rs11757056	6	T	A	0.1869	-629.488	107.647	5.04188e-09	0.000503106	1.376	7	intronic
12	6:99902096:C:T	rs11754659	6	T	C	0.1869	-629.488	107.647	5.04188e-09	0.000503106	3.283	7	intronic
12	6:99902611:G:T	rs11154862	6	T	G	0.1869	-628.737	107.647	5.25715e-09	0.000485671	0.664	7	intronic
12	6:99903118:G:GACC	6:99903118_GACC_G	6	G	GACC	0.1869	-585.643	109.726	9.5114e-08	6.47201e-05	0.336		intronic
12	6:99903305:C:T	rs12202281	6	T	C	0.1869	-630.693	107.645	4.71207e-09	0.000532891	1.12	6	intronic
12	6:99903749:A:G	rs12529031	6	G	A	0.1869	-630.693	107.645	4.71207e-09	0.000532891	1.896	6	intronic
12	6:99904009:A:G	rs34718598	6	A	G	0.1849	-626.051	109.066	9.56688e-09	0.000296313	0.877	6	intronic
12	6:99904096:G:T	rs35535366	6	G	T	0.1869	-630.693	107.645	4.71207e-09	0.000532891	1.176	7	intronic
12	6:99905048:C:T	rs11154864	6	C	T	0.1869	-630.693	107.645	4.71207e-09	0.000532891	3.894	5	intronic
12	6:99905353:C:T	rs12214543	6	C	T	0.1869	-631.139	107.649	4.6012e-09	0.000543691	2.982	7	intronic
12	6:99905520:A:G	rs17181306	6	G	A	0.1869	-630.693	107.645	4.71207e-09	0.000595346	5.5	6	intronic
12	6:99906175:A:G	rs13200647	6	A	G	0.1869	-630.508	107.65	4.76758e-09	0.000527486	0.775	5	intronic
12	6:99908970:A:G	rs34292633	6	A	G	0.1869	-633.301	107.728	4.18431e-09	0.00058875	1.84	5	intronic
12	6:99909482:C:G	rs13214012	6	C	G	0.1869	-636.239	107.725	3.54514e-09	0.000679365	14.42	5	intronic
12	6:99910842:C:T	rs11154865	6	C	T	0.1879	-641.172	107.767	2.72148e-09	0.00103289	0.645	7	intronic
12	6:99911124:A:C	rs11154866	6	C	A	0.1879	-638.041	107.742	3.22131e-09	0.000738401	5.69	6	intronic
12	6:99913208:T:TG	6:99913208_TG_T	6	T	TG	0.1869	-630.06	109.642	9.2099e-09	0.000310291	0.408		intronic
12	6:99913218:A:C	rs12191324	6	C	A	0.1869	-636.579	107.783	3.54525e-09	0.000781957	1.412	6	intronic
12	6:99913962:A:G	rs13212024	6	A	G	0.1869	-633.304	107.796	4.27889e-09	0.000577366	0.383	7	intronic
12	6:99917998:A:AGG	6:99917998_AGG_A	6	A	AGG	0.1869	-628.851	108.818	7.60411e-09	0.000353262	1.244		intronic
12	6:99918660:A:G	rs9376188	6	A	G	0.1889	-641.713	107.599	2.49408e-09	0.00112928	5.091	6	intronic
12	6:99919228:C:T	rs11154870	6	C	T	0.1879	-626.817	108.056	6.67346e-09	0.000395244	4.347	7	intronic
12	6:99920126:C:T	rs11154871	6	T	C	0.1879	-628.283	108.053	6.14817e-09	0.00042301	4.551	6	intronic
12	6:99921206:C:T	rs34353991	6	T	C	0.1879	-629.748	108.066	5.69381e-09	0.00049515	0.331	7	intronic
12	6:99921822:C:T	rs7745012	6	T	C	0.1899	-643.03	107.608	2.32087e-09	0.000988432	0.094	6	intronic
12	6:99922159:C:T	rs13194567	6	T	C	0.1879	-620.598	108.102	9.52287e-09	0.00029369	0.566	7	intronic
12	6:99922476:C:T	rs12526314	6	C	T	0.1879	-624.245	108.104	7.80441e-09	0.000355261	0.163	6	intronic
12	6:99922631:C:T	rs71564272	6	C	T	0.1879	-623.72	108.104	8.03395e-09	0.000336761	3.079	7	intronic
12	6:99923706:C:T	rs11154874	6	C	T	0.1879	-624.904	108.102	7.52345e-09	0.000356363	0.56	6	intronic
12	6:99923899:G:T	rs11154875	6	T	G	0.1879	-629.69	108.068	5.71509e-09	0.000450583	1.758	7	intronic
12	6:99925555:A:G	rs35430913	6	G	A	0.1879	-622.939	108.106	8.39004e-09	0.000325172	0.948	5	intronic
12	6:99925771:C:T	rs10499025	6	T	C	0.1879	-627.729	108.072	6.37736e-09	0.000441398	3.184	6	intronic
12	6:99926169:C:T	rs4448102	6	T	C	0.2565	-583.141	99.1692	4.1456e-09	0.000726009	3.469	6	intronic
12	6:99926888:A:C	rs4240579	6	C	A	0.2565	-581.654	99.8789	5.82731e-09	0.000550313	0.697	6	intronic
12	6:99926891:A:C	rs12528201	6	C	A	0.1879	-627.888	108.888	8.19146e-09	0.00033852	2.3	6	intronic
12	6:99927096:C:CAATAG	rs753924481	6	CAATAG	C	0.2565	-589.087	100.011	3.9043e-09	0.00077296	1.038		intronic
12	6:99927548:A:AC	6:99927548_AC_A	6	A	AC	0.1879	-626.647	109.025	9.14566e-09	0.000302805	8.568		intronic
12	6:99928081:C:T	rs4840048	6	C	T	0.2565	-581.905	99.1708	4.47163e-09	0.000683362	7.379	7	intronic
12	6:99928694:A:G	rs12211254	6	G	A	0.1879	-626.742	108.07	6.73e-09	0.000392394	7.511	7	intronic
12	6:99928848:C:T	rs9402823	6	C	T	0.2565	-581.021	99.1673	4.71216e-09	0.000672831	0.134	7	intronic
12	6:99929263:A:G	rs12211598	6	G	A	0.1879	-626.742	108.07	6.73e-09	0.000392394	6.713	6	intronic
12	6:99931571:A:G	rs9376210	6	A	G	0.1899	-627.51	108.908	8.4126e-09	0.000323504	3.532	7	intronic
12	6:99931645:C:T	rs9321562	6	T	C	0.1879	-627.363	108.903	8.46748e-09	0.000321837	4.19	6	intronic
12	6:99932732:A:AT	6:99932732_AT_A	6	AT	A	0.2555	-584.87	100.101	5.19404e-09	0.000600924	1.223		intronic
12	6:99934104:C:T	rs6934517	6	C	T	0.1879	-626.742	108.07	6.73e-09	0.000392394	0.983	7	intronic
12	6:99934501:T:TTA	6:99934501_TTA_T	6	TTA	T	0.1879	-627.377	109.595	1.04868e-08	0.000274676	0.563		intronic
12	6:99934940:C:T	rs6940360	6	C	T	0.1879	-626.742	108.07	6.73e-09	0.000392394	3.991	5	intronic
12	6:99935669:C:T	rs4618535	6	C	T	0.2565	-581.128	99.166	4.67938e-09	0.000676599	0.098	7	intronic
12	6:99935975:A:G	rs2181687	6	G	A	0.1879	-626.234	108.07	6.92239e-09	0.000406787	6.658	5	intronic
12	6:99936958:A:G	rs9399192	6	A	G	0.1899	-640.152	107.624	2.748e-09	0.000851404	6.37	7	intronic
12	6:99938929:A:G	rs4840053	6	G	A	0.1879	-626.234	108.07	6.92239e-09	0.000383464	2.38	6	intronic
12	6:99940276:G:GC	6:99940276_GC_G	6	GC	G	0.1879	-628.937	108.882	7.72207e-09	0.000347909	1.266		intronic
12	6:99940542:A:AT	rs5878582	6	A	AT	0.1879	-630.245	108.885	7.19724e-09	0.000369716	6.951		intronic
12	6:99940614:C:T	rs2397339	6	C	T	0.1879	-623.933	108.095	7.91672e-09	0.00035072	5.927	7	intronic
12	6:99941530:C:T	rs4840054	6	T	C	0.1879	-624.249	108.097	7.78563e-09	0.00034615	5.526	7	intronic
12	6:99942603:C:T	rs9402840	6	C	T	0.1879	-626.064	108.084	7.01732e-09	0.00040096	2.771	6	intronic
12	6:99943328:C:T	rs9321565	6	C	T	0.1879	-626.377	108.487	7.83963e-09	0.000346561	5.692	5	intronic
12	6:99943332:G:T	rs9321566	6	T	G	0.1879	-625.215	108.49	8.36172e-09	0.000335563	0.815	7	intronic
12	6:99944051:A:G	rs7755530	6	G	A	0.2565	-576.393	99.2771	6.4758e-09	0.000508759	5.185	6	intronic
12	6:99944858:A:C	rs9389427	6	A	C	0.1899	-637.331	107.678	3.28171e-09	0.000728778	3.612	6	intronic
12	6:99945794:A:C	rs733615	6	C	A	0.1899	-639.062	107.693	2.99137e-09	0.000790231	2.529	6	intronic
12	6:99945885:A:G	rs912338	6	G	A	0.1879	-625.136	108.11	7.44603e-09	0.000358952	3.212	7	intronic
12	6:99948800:C:T	rs6570100	6	T	C	0.1879	-616.044	108.158	1.24105e-08	0.000237095	4.434	6	intronic
12	6:99951750:A:G	rs6934692	6	G	A	0.1879	-619.17	108.097	1.02767e-08	0.000274509	9.668	7	intronic
12	6:99953402:C:T	rs9321571	6	C	T	0.1899	-642.162	107.64	2.46489e-09	0.00113914	3.462	7	intronic
12	6:99953624:A:C	rs6926881	6	A	C	0.1879	-624.374	108.148	7.8591e-09	0.000341555	11.06	7	intronic
12	6:99953697:C:T	rs6905020	6	C	T	0.1879	-623.218	108.135	8.33824e-09	0.00033109	8.797	6	intronic
12	6:99954574:A:G	rs9376234	6	G	A	0.1879	-627.569	108.127	6.55025e-09	0.000400027	15.59	6	intronic
12	6:99956029:A:G	rs4840055	6	A	G	0.1918	-642.963	108.12	2.76936e-09	0.00102105	5.093	5	intronic
12	6:99956076:T:TA	6:99956076_TA_T	6	TA	T	0.1918	-647.964	108.772	2.6002e-09	0.00108426	0.644		intronic
12	6:99958250:C:T	rs9389444	6	C	T	0.1918	-641.097	108.158	3.11557e-09	0.000751667	1.964	7	intronic
12	6:99958527:C:T	rs9402854	6	T	C	0.3936	-468.762	89.1471	1.46529e-07	0.000646634	7.901	7	intronic
12	6:99958818:C:T	rs6919202	6	T	C	0.3936	-469.194	89.1474	1.42734e-07	0.000656567	0.398	6	intronic
12	6:99959410:A:G	rs9402856	6	A	G	0.1879	-661.303	108.819	1.24041e-09	0.00217348	9.198	7	intronic
12	6:99959434:G:T	rs9389445	6	G	T	0.1879	-662.041	108.804	1.18291e-09	0.001804	10.69	7	intronic
12	6:99959762:C:T	rs9376239	6	T	C	0.3936	-481.2	89.5127	7.69083e-08	0.000944783	0.355	7	intronic
12	6:99960694:C:T	rs994197	6	T	C	0.1918	-640.522	108.185	3.24761e-09	0.000863839	0.804	6	intronic
12	6:99960708:T:TC	6:99960708_TC_T	6	TC	T	0.3936	-479.683	89.4891	8.38119e-08	0.00088993	11.2		intronic
12	6:99960761:C:T	rs994198	6	C	T	0.1918	-640.549	108.189	3.24647e-09	0.000864062	0.268	5	intronic
12	6:99961180:A:G	rs7772948	6	A	G	0.3936	-470.745	89.1847	1.31411e-07	0.000685184	2.844	6	intronic
12	6:99961212:C:T	rs7753232	6	C	T	0.1918	-642.169	108.193	2.96759e-09	0.000784146	1.867	7	intronic
12	6:99962545:G:GA	rs199801594	6	GA	G	0.1918	-664.471	109.784	1.44564e-09	0.00150626	12.98		intronic
12	6:99963966:C:G	rs2209156	6	C	G	0.3926	-472.341	89.3785	1.26892e-07	0.000687615	12.44	7	intronic
12	6:99964012:C:T	rs2209157	6	T	C	0.1938	-658.286	107.759	1.01724e-09	0.00266199	8.437	7	intronic
12	6:99966713:A:C	rs7766335	6	A	C	0.1918	-648.748	108.36	2.16585e-09	0.00128701	2.235	4	intronic
12	6:99966805:A:G	rs7745682	6	G	A	0.3926	-478.614	89.4179	8.74472e-08	0.000841993	8.307	3a	intronic
12	6:99966897:G:GA	6:99966897_GA_G	6	GA	G	0.1918	-663.7	109.796	1.51567e-09	0.00180324	1.332		intronic
12	6:99968156:A:C	rs6570121	6	C	A	0.1918	-648.748	108.36	2.16585e-09	0.00103627	8.276	6	intronic
12	6:99968319:C:G	rs6570125	6	C	G	0.1918	-650.174	108.345	1.9875e-09	0.00111947	1.484	6	intronic
12	6:99970002:C:CCA	6:99970002_CCA_C	6	CCA	C	0.1948	-656.318	108.297	1.37701e-09	0.00197081	2.826		ncRNA_intronic
12	6:99970055:C:T	rs6570130	6	C	T	0.1948	-667.436	107.689	5.81009e-10	0.00459663	0.169	6	ncRNA_intronic
12	6:99970320:A:G	rs6570131	6	G	A	0.1918	-654.061	108.299	1.56773e-09	0.00174393	4.126	6	ncRNA_intronic
12	6:99971429:A:G	rs9402863	6	A	G	0.3946	-488.601	89.4637	4.76563e-08	0.00116132	3.507	7	ncRNA_intronic
12	6:99972361:A:G	rs9373177	6	G	A	0.1909	-654.372	108.287	1.53373e-09	0.00178084	3.371	7	ncRNA_intronic
12	6:99972609:C:T	rs6912892	6	C	T	0.1909	-654.901	108.282	1.48558e-09	0.00145582	1.721	7	ncRNA_intronic
12	6:99973544:C:T	rs7755707	6	C	T	0.1889	-640.531	108.138	3.19505e-09	0.000733455	7.6	6	ncRNA_intronic
12	6:99978570:A:T	rs7764055	6	A	T	0.1869	-633.906	108.132	4.61753e-09	0.000527023	4.11	7	ncRNA_intronic
12	6:99980522:C:T	rs2057518	6	C	T	0.1889	-665.63	108.116	7.5368e-10	0.00373046	0.216	3a	downstream
12	6:99980953:C:T	rs7751134	6	T	C	0.1889	-661.651	108.075	9.3602e-10	0.00301233	7.122	4	intergenic
12	6:99981828:A:AGT	6:99981828_AGT_A	6	AGT	A	0.1899	-663.612	108.197	8.72563e-10	0.00320905	8.821		intergenic
12	6:99981879:A:G	rs2038714	6	A	G	0.1889	-664.906	108.084	7.77333e-10	0.00361195	0.775	5	intergenic
12	6:99983867:A:G	rs9376253	6	G	A	0.1889	-666.61	108.054	6.96182e-10	0.00402825	4.596	6	intergenic
12	6:99984088:A:G	rs9321586	6	A	G	0.1839	-661.984	108.4	1.03014e-09	0.00271846	17.11	6	intergenic
12	6:99984284:G:GTC	rs758328013	6	GTC	G	0.1889	-666.61	108.054	6.96182e-10	0.00402825	1.137		intergenic
12	6:99985823:A:G	rs7752902	6	G	A	0.1889	-665.427	108.085	7.54202e-10	0.00372009	0.399	6	intergenic
12	6:99987690:G:GA	rs11397765	6	G	GA	0.1889	-664.372	108.069	7.97382e-10	0.00351671	8.972		intergenic
12	6:99989539:C:T	rs7771438	6	C	T	0.1889	-664.784	108.083	7.82477e-10	0.00358961	8.604	4	downstream
12	6:99993742:G:T	rs330807	6	G	T	0.1889	-664.605	108.085	7.91372e-10	0.00354722	22.9	6	intronic
12	6:99994764:A:G	rs330808	6	G	A	0.1889	-668.671	107.953	5.94688e-10	0.00469501	7.603		intronic
12	6:99995053:C:T	rs170710	6	C	T	0.1889	-664.605	108.085	7.91372e-10	0.0026021	8.06		intronic
12	6:99996416:C:T	rs330810	6	T	C	0.1889	-665.046	108.088	7.72091e-10	0.00363756	6.153	5	intronic
12	6:99996678:C:CAAAA	6:99996678_CAAAA_C	6	CAAAA	C	0.172	-653.091	112.104	5.75104e-09	0.000580412	3.124		intronic
13	6:126648460:A:G	rs182905872	6	A	G	0.02584	1384.33	236.678	5.00313e-09	0.0116265	0.427	7	intergenic
13	6:126666648:C:T	rs117892760	6	T	C	0.02386	1394.64	235.741	3.3396e-09	0.016539	1.52	7	intronic
13	6:126732511:C:T	rs75343521	6	T	C	0.02684	1418.14	223.512	2.26291e-10	0.218447	2.36	6	intergenic
13	6:126745633:A:C	rs139214174	6	A	C	0.02684	1403.88	226.511	5.80846e-10	0.0853761	9.134	7	intergenic
13	6:126845380:A:G	rs1337736	6	A	G	0.1998	553.828	106.6	2.05811e-07	0.00147228	0.495		intergenic
13	6:126938446:C:T	rs4427021	6	T	C	0.1998	594.39	105.389	1.71825e-08	0.00489657	1.208	7	intergenic
13	6:126961319:C:T	rs6569466	6	T	C	0.2008	590.825	105.257	2.00649e-08	0.00452014	2.831	7	intergenic
13	6:126989258:T:TTCTC	6:126989258_TTCTC_T	6	T	TTCTC	0.02187	1402.13	229.781	1.06193e-09	0.0495528	11.75		intergenic
13	6:127000881:A:G	rs74580701	6	G	A	0.02684	1398.17	217.585	1.33368e-10	0.431203	0.173	6	intergenic
13	6:127014862:C:T	rs9375452	6	T	C	0.2028	573.611	105.176	4.97388e-08	0.00237225	9.03	7	intergenic
13	6:127052822:C:G	rs190958130	6	G	C	0.02684	1427.16	234.446	1.16365e-09	0.0465999	0.018	6	intergenic
13	6:127055771:C:T	rs9401903	6	T	C	0.2137	568.53	104.515	5.3841e-08	0.00256292	0.745	7	intergenic
13	6:127078181:C:T	rs79636188	6	C	T	0.02684	1370.79	223.846	9.26378e-10	0.0528473	12.89	5	intergenic
13	6:127081190:C:T	rs1343222	6	C	T	0.2147	559.203	104.402	8.56645e-08	0.00189481	0.205	7	intergenic
13	6:127083941:C:T	rs9385403	6	T	C	0.2147	564.565	104.48	6.5882e-08	0.00221819	0.825	7	intergenic
13	6:127086138:A:G	rs13212467	6	A	G	0.2147	557.928	104.461	9.31926e-08	0.0017825	13.22	5	intergenic
13	6:127088303:A:G	rs72971190	6	G	A	0.2157	575	104.956	4.32921e-08	0.00312371	2.288	6	intergenic
13	6:127088318:C:T	rs72971192	6	C	T	0.2157	567.99	104.953	6.29146e-08	0.00243662	1.982	6	intergenic
13	6:127088550:A:T	rs4897189	6	T	A	0.2167	556.251	104.239	9.56284e-08	0.00179106	2.935	7	intergenic
13	6:127088591:A:G	rs9385404	6	G	A	0.2167	556.474	104.238	9.44945e-08	0.00187478	2.129	7	intergenic
13	6:127089401:C:T	rs2223739	6	T	C	0.2157	556.468	104.23	9.43122e-08	0.00181277	3.732	7	intergenic
13	6:127090025:A:T	rs76611955	6	T	A	0.02684	1392.54	224.734	5.86234e-10	0.0833841	20.9	5	intergenic
13	6:127090469:A:G	rs4895815	6	G	A	0.2157	552.164	104.197	1.17202e-07	0.00158666	0.065	7	intergenic
13	6:127091354:C:T	rs17054064	6	T	C	0.2157	557.478	104.216	8.90349e-08	0.00188024	1.027	7	intergenic
13	6:127094587:A:C	rs4895816	6	C	A	0.2157	557.752	104.25	8.8605e-08	0.00188802	15.99	4	intergenic
13	6:127094898:C:T	rs4895817	6	C	T	0.2157	558.029	104.264	8.76721e-08	0.00190504	12.88	5	intergenic
13	6:127094993:C:CA	rs565692119	6	CA	C	0.2177	566.267	104.887	6.76534e-08	0.00218496	2.56		intergenic
13	6:127095666:A:G	rs9388517	6	G	A	0.2157	553.381	104.3	1.13154e-07	0.00161315	1.113	6	intergenic
13	6:127096181:C:T	rs9401907	6	C	T	0.2167	552.29	104.281	1.19204e-07	0.00158477	2.596	5	intergenic
13	6:127096527:A:C	rs983741	6	A	C	0.2157	525.969	104.683	5.08328e-07	0.000667616	2.961	6	intergenic
13	6:127149538:C:T	rs9375460	6	T	C	0.2237	468.212	105.094	8.41608e-06	0.000206324	0.291	6	intergenic
13	6:127176330:C:T	rs77598707	6	T	C	0.02485	1226.71	230.932	1.09305e-07	0.000373737	7.229	7	intergenic
13	6:127179329:G:T	rs77636716	6	T	G	0.02485	1245.77	231.298	7.26517e-08	0.000475492	0.661	6	intergenic
13	6:127182732:C:G	rs185867463	6	C	G	0.02485	1249.51	231.674	6.97202e-08	0.000490035	7.929	6	intergenic
13	6:127183470:A:G	rs138299249	6	G	A	0.1968	246.735	112.542	0.0283613	0.000437127	8.936	7	intergenic
13	6:127185801:A:G	rs9375476	6	A	G	0.2217	484.799	105.144	4.02964e-06	0.000315118	6.712	7	intergenic
13	6:127277488:A:G	rs79398770	6	G	A	0.02584	1112.85	228.685	1.1437e-06	0.000103487	6.098	6	intergenic
14	7:50697051:A:G	rs6948959	7	G	A	0.2525	-302.355	102.176	0.00308767	0.000169414	3.272	5	intronic
14	7:50699235:C:G	rs2190496	7	G	C	0.2455	-293.176	101.996	0.00405133	0.000167608	0.208	4	intronic
14	7:50730452:A:G	rs2715094	7	G	A	0.2435	-283.888	101.412	0.0051244	0.000174611	3.093	7	intronic
14	7:50734630:A:G	rs2715146	7	A	G	0.0994	-639.298	130.252	9.24803e-07	0.00134283	0.751		intronic
14	7:50735005:C:T	rs2237469	7	C	T	0.0994	-665.18	129.615	2.88735e-07	0.00461733	0.085	5	intronic
14	7:50736073:A:AAAC	rs10623495	7	A	AAAC	0.09841	-653.803	130.349	5.31528e-07	0.00212501	0.596		intronic
14	7:50737202:C:T	rs2715110	7	T	C	0.1004	-672.863	128.98	1.83411e-07	0.00693544	4.551	7	intronic
14	7:50737831:A:G	rs2529414	7	G	A	0.2048	-405.67	105.74	0.000125102	0.000239515	0.236		intronic
14	7:50742118:A:G	rs2715128	7	A	G	0.1004	-673.26	128.81	1.73815e-07	0.00586332	1.799		intronic
14	7:50742617:A:G	rs2190503	7	A	G	0.1014	-688.84	127.694	6.93218e-08	0.0168564	1.678	5	intronic
14	7:50743095:C:T	rs886821	7	T	C	0.1004	-690.35	128.004	6.98023e-08	0.0167837	0.214		intronic
14	7:50745919:C:T	rs2529409	7	C	T	0.1024	-687.127	127.829	7.70702e-08	0.0152168	1.647		intronic
14	7:50748338:C:T	rs2237481	7	T	C	0.1034	-685.513	127.89	8.3822e-08	0.0140765	2.845	7	intronic
14	7:50749079:C:T	rs2715131	7	C	T	0.2058	-403.309	104.742	0.00011815	0.000238196	3.194	5	intronic
14	7:50749425:A:G	rs2715133	7	A	G	0.2058	-401.865	105.021	0.000130258	0.00023494	3.712	2b	intronic
14	7:50750056:C:T	rs2715134	7	C	T	0.1024	-676.475	127.569	1.14932e-07	0.0104743	0.136	2b	intronic
14	7:50751090:C:T	rs10248619	7	T	C	0.2058	-414.359	104.714	7.608e-05	0.000264523	0.358	6	intronic
14	7:50751199:C:T	rs10239132	7	C	T	0.2058	-409.275	104.701	9.29068e-05	0.000250844	2.265	6	intronic
14	7:50751829:C:T	rs6960169	7	T	C	0.2058	-410.251	104.814	9.09759e-05	0.000252532	5.987	7	intronic
14	7:50755208:A:C	rs1004402	7	A	C	0.1024	-689.12	127.856	7.11214e-08	0.0163957	0.038	5	intronic
14	7:50755273:A:G	rs1004401	7	G	A	0.2058	-415.914	105.003	7.48408e-05	0.00026589	0.848		intronic
14	7:50755995:A:G	rs2237488	7	G	A	0.1014	-694.873	128.022	5.75608e-08	0.0199902	5.593	3a	intronic
14	7:50756310:C:T	rs2715125	7	T	C	0.1014	-696.657	128.047	5.35591e-08	0.0213899	0.572		intronic
14	7:50757097:C:T	rs2529407	7	T	C	0.1004	-718.211	128.089	2.0774e-08	0.0523094	8.925		intronic
14	7:50757541:C:G	rs2237490	7	C	G	0.2525	-438.113	98.9665	9.59861e-06	0.000456285	5.71	6	intronic
14	7:50757867:C:T	rs2058014	7	C	T	0.2525	-438.113	98.9665	9.59861e-06	0.000456285	3.316		intronic
14	7:50758017:C:CA	7:50758017_CA_C	7	CA	C	0.1024	-687.3	127.527	7.12727e-08	0.0165234	0.664		intronic
14	7:50758245:C:T	rs933360	7	C	T	0.2525	-438.552	98.8105	9.10309e-06	0.000470081	0.238	5	intronic
14	7:50758386:A:AAT	rs200311946	7	AAT	A	0.2505	-455.165	99.3126	4.60094e-06	0.000673139	11.95		intronic
14	7:50759158:G:T	rs977791	7	G	T	0.2018	-736.626	127.595	7.86659e-09	0.133162	0.537		intronic
14	7:50759893:C:T	rs2299153	7	C	T	0.2495	-446.352	99.4833	7.26371e-06	0.000517942	0.453	7	intronic
14	7:50760220:A:G	rs6976501	7	G	A	0.2008	-444.023	105.41	2.53551e-05	0.00036585	6.401	5	intronic
14	7:50762045:A:T	rs2011899	7	T	A	0.0994	-713.284	128.167	2.64252e-08	0.0414605	1.036	5	intronic
14	7:50762742:A:C	rs2214963	7	C	A	0.2495	-443.551	99.6093	8.50586e-06	0.000478795	2.019		intronic
14	7:50763174:A:AG	rs5884163	7	A	AG	0.0994	-698.254	129.245	6.62609e-08	0.0174416	5.893		intronic
14	7:50763624:G:T	rs2190502	7	T	G	0.2505	-436.72	99.7419	1.19958e-05	0.00040309	3.186		intronic
14	7:50765738:C:CCT	rs59433110	7	C	CCT	0.0994	-715.874	129.147	2.99968e-08	0.0368127	9.43		intronic
14	7:50766010:A:T	rs2529404	7	A	T	0.0994	-708.794	128.97	3.92489e-08	0.0285438	0.264	7	intronic
14	7:50767072:C:T	rs2190501	7	T	C	0.0994	-706.909	128.808	4.10009e-08	0.0273753	4.279		intronic
14	7:50768153:C:T	rs2329489	7	C	T	0.2495	-429.91	100.022	1.7284e-05	0.000345097	0.056	7	intronic
14	7:50769251:A:G	rs4521715	7	G	A	0.2475	-427.107	100.067	1.97743e-05	0.000325282	0.361	7	intronic
14	7:50770629:C:T	rs3779072	7	C	T	0.1461	-627.339	115.855	6.18695e-08	0.0184859	0.573		intronic
14	7:50771163:A:G	rs2715102	7	G	A	0.09841	-706.204	129.857	5.42601e-08	0.0208282	4.871	5	intronic
14	7:50771894:C:CA	7:50771894_CA_C	7	CA	C	0.1471	-644.226	116.174	2.96165e-08	0.0370268	0.833		intronic
14	7:50774621:C:T	rs2529400	7	T	C	0.09841	-706.266	129.865	5.4221e-08	0.0208432	4.085		intronic
14	7:50775549:A:G	rs2715105	7	A	G	0.09841	-709.043	130.065	5.04069e-08	0.0224446	0.591	5	intronic
14	7:50776614:A:G	rs2529399	7	G	A	0.1461	-634.196	116.294	4.98649e-08	0.0226517	0.167		intronic
14	7:50777491:C:T	rs2715119	7	C	T	0.1421	-629.645	116.202	6.06084e-08	0.0188497	0.8		intronic
14	7:50777652:G:T	rs2715118	7	G	T	0.09742	-704.023	129.898	6.01736e-08	0.0188928	1.482		intronic
14	7:50780091:C:G	rs4947804	7	G	C	0.09742	-700.172	129.912	7.12247e-08	0.0161305	2.362	5	intronic
14	7:50780230:T:TG	7:50780230_TG_T	7	TG	T	0.2475	-433.117	100.229	1.55714e-05	0.000360289	0.553		intronic
14	7:50782211:C:T	rs4947806	7	T	C	0.2485	-419.666	99.9909	2.71309e-05	0.000284961	2.093	7	intronic
14	7:50782919:C:G	rs13311390	7	G	C	0.2495	-418.029	99.9713	2.90539e-05	0.000277881	2.968	4	intronic
14	7:50783191:A:G	rs7794299	7	A	G	0.1461	-633.807	116.317	5.11137e-08	0.0220492	1.519	5	intronic
14	7:50783509:C:T	rs11765762	7	C	T	0.2485	-417.342	99.9757	2.99679e-05	0.000274822	3.69	6	intronic
14	7:50783567:C:G	rs11763072	7	G	C	0.2485	-417.342	99.9757	2.99679e-05	0.000274822	3.788	5	intronic
14	7:50783647:A:G	rs11763778	7	G	A	0.2485	-417.335	99.9728	2.99615e-05	0.000274836	0.056	5	intronic
14	7:50785133:C:T	rs4947432	7	T	C	0.09841	-690.548	129.486	9.74001e-08	0.0120275	1.856	3a	intronic
14	7:50785448:C:T	rs1978208	7	C	T	0.1461	-630.904	115.843	5.19147e-08	0.021728	4.831		intronic
14	7:50786050:A:G	rs10265504	7	A	G	0.2475	-419.76	99.8006	2.60789e-05	0.00029055	4.374	4	intronic
14	7:50788692:G:GAAAGA	7:50788692_GAAAGA_G	7	GAAAGA	G	0.0994	-665.079	129.327	2.72853e-07	0.00462304	6.979		intronic
14	7:50789189:A:G	rs10216232	7	A	G	0.0994	-659.025	129.366	3.52476e-07	0.00298639	1.521	4	intronic
14	7:50795427:T:TA	7:50795427_TA_T	7	TA	T	0.1044	-625.781	136.324	4.44472e-06	0.000750503	0.491		intronic
14	7:50795911:T:TGG	rs771129025	7	TGG	T	0.1004	-666.464	132.714	5.15274e-07	0.00286748	1.413		intronic
14	7:50796429:A:G	rs6593139	7	A	G	0.07157	-636.078	151.972	2.85456e-05	0.000262746	1.147	6	intronic
14	7:50798133:C:T	rs6593140	7	C	T	0.0994	-650.263	129.403	5.06387e-07	0.00214184	12.85	2b	intronic
14	7:50798691:A:G	rs6593142	7	A	G	0.0994	-656.095	129.39	3.99064e-07	0.00266316	2.772	4	intronic
14	7:50799141:A:C	rs6973119	7	C	A	0.0994	-660.928	129.411	3.29198e-07	0.00317873	5.172	5	intronic
14	7:50800169:C:T	rs2108350	7	T	C	0.0994	-661.322	129.403	3.23417e-07	0.00395824	1.69	5	intronic
14	7:50801330:C:G	rs962508	7	C	G	0.0994	-659.54	129.415	3.48717e-07	0.00301467	1.359	4	intronic
14	7:50802434:A:G	rs6968827	7	A	G	0.1928	-534.957	104.069	2.7607e-07	0.00436317	6.207	7	intronic
14	7:50802570:A:G	rs7780348	7	G	A	0.1928	-538.148	103.884	2.23168e-07	0.00525314	1.531	7	intronic
14	7:50803089:A:G	rs2329490	7	G	A	0.1928	-533.982	104.049	2.88685e-07	0.00420188	3.648	5	intronic
14	7:50803191:A:G	rs2329491	7	G	A	0.1928	-534.324	104.046	2.83445e-07	0.00514924	0.018	5	intronic
14	7:50803581:A:G	rs2329492	7	G	A	0.0994	-663.621	129.45	2.97271e-07	0.00427475	1.433	6	intronic
14	7:50804582:C:T	rs2329494	7	C	T	0.1928	-538.308	104.072	2.3268e-07	0.00610665	1.349	7	intronic
14	7:50805115:G:T	rs4947828	7	T	G	0.1928	-538.308	104.072	2.3268e-07	0.00506365	0.088	7	intronic
14	7:50805419:A:G	rs6593145	7	A	G	0.1928	-537.789	103.963	2.32195e-07	0.00612313	0.112	7	intronic
14	7:50805865:A:C	rs7383871	7	C	A	0.1928	-537.789	103.963	2.32195e-07	0.00507824	0.086	6	intronic
14	7:50806534:A:C	rs2329424	7	C	A	0.1928	-531.972	103.91	3.08368e-07	0.004808	3.217	5	intronic
14	7:50806754:A:C	rs7782797	7	C	A	0.1928	-539.25	103.734	2.02492e-07	0.00689838	1.527	4	intronic
14	7:50806947:C:G	rs1962390	7	C	G	0.1928	-530.145	104.009	3.47275e-07	0.00434506	2.803	3a	intronic
14	7:50807047:C:T	rs1962391	7	C	T	0.1928	-540.781	103.751	1.87903e-07	0.00736338	0.83	5	intronic
14	7:50808033:C:T	rs12536500	7	T	C	0.2177	-574.249	101.676	1.64125e-08	0.0690449	7.681	4	intronic
14	7:50808087:A:G	rs17134002	7	A	G	0.1998	-538.572	104.158	2.34858e-07	0.00603318	1.865	4	intronic
14	7:50808392:A:ACAT	rs755276502	7	ACAT	A	0.1918	-534.053	104.637	3.35087e-07	0.00369364	9.774		intronic
14	7:50809771:C:T	rs1019000	7	T	C	0.2684	-480.866	98.6524	1.09799e-06	0.00174667	0.113	6	intronic
14	7:50809952:A:ACGCGCACG	rs772136186	7	ACGCGCACG	A	0.1024	-665.628	128.898	2.43465e-07	0.00521843	2.89		intronic
14	7:50810582:C:T	rs1019002	7	T	C	0.0994	-672	129.686	2.21406e-07	0.00465929	3.298	6	intronic
14	7:50811142:C:T	rs3800999	7	T	C	0.1004	-657.396	129.452	3.83392e-07	0.00348402	3.633		intronic
14	7:50812873:C:T	rs1024529	7	C	T	0.1938	-530.889	103.921	3.26868e-07	0.00458948	0.378	7	intronic
14	7:50813956:A:G	rs1024531	7	G	A	0.2704	-457.441	98.2994	3.27854e-06	0.000849821	2.891	6	intronic
14	7:50813970:A:C	rs1024532	7	C	A	0.1004	-656.43	129.394	3.94009e-07	0.00278676	1.942	6	intronic
14	7:50814555:A:C	rs6978627	7	A	C	0.1004	-656.784	129.437	3.91848e-07	0.0034179	0.812	5	intronic
14	7:50814596:C:T	rs6945302	7	T	C	0.1004	-656.784	129.437	3.91848e-07	0.00279983	2.392	5	intronic
14	7:50814754:C:T	rs4947835	7	T	C	0.1004	-675.845	129.986	2.01439e-07	0.0062144	0.716	7	intronic
14	7:50815015:C:T	rs4947836	7	C	T	0.1004	-654.434	129.45	4.3214e-07	0.00257002	2.901	5	intronic
14	7:50815711:C:T	rs4947837	7	C	T	0.1004	-658.259	129.528	3.76048e-07	0.00289942	0.484	6	intronic
14	7:50817372:C:T	rs990358	7	T	C	0.1004	-655.134	129.436	4.18894e-07	0.00322634	2.316	6	intronic
14	7:50817465:C:T	rs4947444	7	T	C	0.1014	-655.134	129.436	4.18894e-07	0.00322634	12.13	7	intronic
14	7:50818546:A:G	rs4947446	7	G	A	0.1014	-655.903	129.517	4.12801e-07	0.00267121	8.94	4	intronic
14	7:50819395:A:T	rs4947842	7	T	A	0.1014	-655.008	129.525	4.28729e-07	0.00315847	2.318	5	intronic
14	7:50823570:C:T	rs757775	7	T	C	0.1014	-646.729	129.499	5.94949e-07	0.00239543	0.015	5	intronic
14	7:50826694:C:CA	rs60514186	7	C	CA	0.1014	-660.416	131.52	5.16308e-07	0.00230431	1.612		intronic
14	7:50826838:C:T	rs10272063	7	T	C	0.166	-561.233	113.481	7.63629e-07	0.0016716	0.113	7	intronic
14	7:50830471:A:G	rs6593171	7	A	G	0.1014	-640.544	129.513	7.62948e-07	0.00159824	2.978	7	intronic
14	7:50835893:C:T	rs4947861	7	C	T	0.166	-562.139	113.436	7.25718e-07	0.00210096	0.675	7	intronic
14	7:50836032:C:T	rs10278363	7	C	T	0.166	-559.493	113.775	8.81608e-07	0.00148947	2.899	7	intronic
[truncated: 1,409 more rows]

## Sheet: 8. FUMA gene mapping
Supplementary Data 8. FUMA gene mapping based on positional location and/or eQTL association in cerebellar tissue
[truncated: 205 more rows]

[truncated: 13 more sheets: 9. MAGMA GWS genes, 10. GSA development, 11. GSA pathways, 12. Cell types, 13. Global rg, 14. Local rg, 15. Coloc, 16. PGS, 17. Replication lead SNPs, 18. Sample QC, 19. Loci comparison Ref 10, 20. Global rg cerebral subcort, 21. Local rg cerebral subcort]
